# Supplementary material for: Horizontal transfer and evolution of transposable elements in vertebrates
Source: Nat Commun. 2020 Mar 13;11:1362. doi: 10.1038/s41467-020-15149-4 (PMC7070016; doi:10.1038/s41467-020-15149-4)
Supplement: Supplementary file 7 — Supplementary Data 3 [file 41467_2020_15149_MOESM7_ESM.txt]

species	RepeatModeler_superfamily	number of copies ≥ 300bp	total nucleotides	number of families
Ambystoma_mexicanum	LTR/ERV1	946298	1596031839	63
Ambystoma_mexicanum	LTR/Gypsy	1179342	1915180789	85
Ambystoma_mexicanum	LTR/ERV	89224	102042733	3
Ambystoma_mexicanum	LINE/L1	733100	907907727	68
Ambystoma_mexicanum	LINE/I	8366	5639476	1
Ambystoma_mexicanum	RC/Helitron	218962	431154637	9
Ambystoma_mexicanum	LINE/L2	1572482	1691052911	95
Ambystoma_mexicanum	DNA/hAT-Charlie	63177	25546138	1
Ambystoma_mexicanum	LINE/RTE-X	211314	225894250	13
Ambystoma_mexicanum	LTR/ERVK	4251	2658560	1
Ambystoma_mexicanum	LTR/DIRS	886417	1528060097	55
Ambystoma_mexicanum	LTR/ERVL	35215	49974975	4
Ambystoma_mexicanum	DNA/hAT-Tip100	1675	1639764	1
Ambystoma_mexicanum	DNA/PIF-Harbinger	553832	1041666683	38
Ambystoma_mexicanum	LINE/Penelope	213154	179346909	22
Ambystoma_mexicanum	LINE/RTE-BovB	12239	9823167	1
Ambystoma_mexicanum	LTR/Copia	45681	42695002	7
Ambystoma_mexicanum	DNA/Kolobok-T2	127506	165511699	11
Ambystoma_mexicanum	LINE/CR1	8716	3375972	1
Ambystoma_mexicanum	LTR/Ngaro	36524	40372833	3
Ambystoma_mexicanum	DNA/hAT-Blackjack	4171	1449696	1
Ambystoma_mexicanum	LTR/Foamy	4299	4838196	2
Ambystoma_mexicanum	LINE/Jockey	2549	1512743	1
Ambystoma_mexicanum	DNA/hAT-Ac	12473	7627693	2
Ambystoma_mexicanum	LINE/I-Nimb	4211	5229158	1
Rana_catesbeiana	DNA/TcMar-Tc1	350497	252677661	76
Rana_catesbeiana	DNA/hAT-Charlie	141958	80891370	31
Rana_catesbeiana	DNA/hAT-Blackjack	50	17035	1
Rana_catesbeiana	DNA/hAT-Tip100	98916	62969347	5
Rana_catesbeiana	RC/Helitron	3859	1321350	5
Rana_catesbeiana	LTR/Copia	11970	7079508	9
Rana_catesbeiana	LINE/L1	264096	199487008	126
Rana_catesbeiana	DNA/TcMar-Tc2	8892	4096261	6
Rana_catesbeiana	LTR/Gypsy	120832	79436696	70
Rana_catesbeiana	LINE/L2	48262	32493162	10
Rana_catesbeiana	DNA/CMC-EnSpm	25822	11100232	8
Rana_catesbeiana	LTR/Ngaro	37662	18971064	19
Rana_catesbeiana	LTR/DIRS	96253	79169544	61
Rana_catesbeiana	DNA/hAT	159	51619	2
Rana_catesbeiana	LINE/RTE-BovB	549	284605	1
Rana_catesbeiana	SINE/V	95	30185	2
Rana_catesbeiana	LINE/RTE	38581	21204895	1
Rana_catesbeiana	LINE/CR1	41063	29905702	20
Rana_catesbeiana	DNA/hAT-Ac	139415	116572895	21
Rana_catesbeiana	DNA/TcMar-Tigger	11884	5348505	5
Rana_catesbeiana	LINE/Penelope	96276	54587823	53
Rana_catesbeiana	LINE/R1	246	120841	1
Rana_catesbeiana	DNA/PiggyBac	48077	40674900	8
Rana_catesbeiana	DNA/PIF-Harbinger	80842	77267544	7
Rana_catesbeiana	LTR/ERV1	21105	15830276	14
Rana_catesbeiana	LINE/L1-Tx1	6921	5535567	5
Rana_catesbeiana	DNA/TcMar-Mariner	613	313247	1
Rana_catesbeiana	LINE/Rex-Babar	452	225291	1
Rana_catesbeiana	LTR/Pao	8448	6022347	7
Rana_catesbeiana	DNA/hAT-Tag1	85	35785	1
Rana_catesbeiana	LTR/ERVL	4159	3378916	3
Rana_catesbeiana	LINE/RTE-X	405	274598	1
Rana_catesbeiana	DNA/TcMar-ISRm11	394	281631	1
Chrysochloris_asiatica	SINE/tRNA-RTE	24614	9623475	58
Chrysochloris_asiatica	DNA/TcMar-Mariner	34431	19312736	6
Chrysochloris_asiatica	LINE/L1	432324	312657676	82
Chrysochloris_asiatica	LINE/RTE-BovB	565768	413172123	28
Chrysochloris_asiatica	LTR/ERVL	98979	73659966	32
Chrysochloris_asiatica	LTR/ERVL-MaLR	65725	27012094	31
Chrysochloris_asiatica	DNA/hAT-Charlie	2516	1647823	6
Chrysochloris_asiatica	LTR/ERV1	10731	6402206	23
Chrysochloris_asiatica	SINE/RTE-BovB	889	388289	1
Chrysochloris_asiatica	DNA/TcMar-Tigger	5311	2252665	10
Chrysochloris_asiatica	LTR/ERVK	5107	2854852	5
Chrysochloris_asiatica	DNA/hAT-Tip100	1885	1025034	4
Chrysochloris_asiatica	DNA/Kolobok-Hydra	2387	1095545	1
Chrysochloris_asiatica	LINE/L2	526	192514	8
Chrysochloris_asiatica	DNA/PIF-Harbinger	68	45045	1
Elephantulus_edwardii	LINE/RTE-BovB	976865	684035687	75
Elephantulus_edwardii	LINE/L1	414234	289956680	61
Elephantulus_edwardii	SINE/tRNA-RTE	62972	23386789	52
Elephantulus_edwardii	LTR/ERVL	11093	5253559	15
Elephantulus_edwardii	LTR/ERV1	26403	16821503	25
Elephantulus_edwardii	LTR/ERVL-MaLR	50951	24543041	28
Elephantulus_edwardii	SINE/RTE-BovB	40901	16321933	10
Elephantulus_edwardii	DNA/CMC-EnSpm	1069	596628	1
Elephantulus_edwardii	SINE/MIR	12	3849	2
Elephantulus_edwardii	LTR/ERVK	2179	1350181	5
Elephantulus_edwardii	DNA/TcMar-Tigger	2314	832437	8
Elephantulus_edwardii	LINE/L2	15	4834	1
Elephantulus_edwardii	DNA/hAT-Charlie	697	289071	4
Elephantulus_edwardii	DNA/hAT-Tip100	220	70315	1
Elephantulus_edwardii	LTR/Gypsy	952	923619	1
Elephantulus_edwardii	DNA/Kolobok-Hydra	611	217914	1
Elephantulus_edwardii	LTR/Copia	421	175977	1
Orycteropus_afer_afer	LINE/L1	692817	549583960	118
Orycteropus_afer_afer	LINE/RTE-BovB	546653	507055574	24
Orycteropus_afer_afer	SINE/tRNA-RTE	20062	7621350	48
Orycteropus_afer_afer	LTR/ERV1	15663	9507542	26
Orycteropus_afer_afer	LTR/ERVL	82242	62383598	48
Orycteropus_afer_afer	LTR/ERVL-MaLR	178969	98442547	52
Orycteropus_afer_afer	LTR/ERV	572	278440	1
Orycteropus_afer_afer	DNA/TcMar-Tigger	13557	5824995	13
Orycteropus_afer_afer	LINE/L2	11732	5290127	13
Orycteropus_afer_afer	DNA/hAT-Blackjack	183	68998	1
Orycteropus_afer_afer	SINE/MIR	1175	389271	7
Orycteropus_afer_afer	DNA/hAT-Charlie	4358	1907558	8
Orycteropus_afer_afer	LTR/ERVK	893	337023	1
Orycteropus_afer_afer	DNA/CMC-EnSpm	1279	1226710	5
Orycteropus_afer_afer	SINE/RTE-BovB	1	310	1
Orycteropus_afer_afer	DNA/Maverick	868	1024706	1
Orycteropus_afer_afer	DNA/hAT-Tip100	3992	2674920	10
Phascolarctos_cinereus	LINE/L1	454971	444907247	106
Phascolarctos_cinereus	LINE/L2	296724	172906780	65
Phascolarctos_cinereus	SINE/MIR	62133	23472496	91
Phascolarctos_cinereus	DNA/hAT-Charlie	12333	7353130	23
Phascolarctos_cinereus	DNA/CMC-EnSpm	6210	2831881	12
Phascolarctos_cinereus	DNA/hAT-Blackjack	193	157955	1
Phascolarctos_cinereus	SINE/RTE	13195	6507298	3
Phascolarctos_cinereus	LINE/RTE-BovB	39320	25501318	17
Phascolarctos_cinereus	LINE/CR1	118744	60270856	26
Phascolarctos_cinereus	LTR/ERV1	31885	20081722	31
Phascolarctos_cinereus	LINE/Dong-R4	9537	5258613	4
Phascolarctos_cinereus	LINE/RTE-RTE	52543	29368425	13
Phascolarctos_cinereus	DNA/TcMar-Tigger	9986	4072166	11
Phascolarctos_cinereus	DNA/MULE-MuDR	752	244573	2
Phascolarctos_cinereus	LINE/RTE	1883	592761	2
Phascolarctos_cinereus	DNA/TcMar-Tc1	2614	1530151	2
Phascolarctos_cinereus	SINE/Alu	2108	665544	3
Phascolarctos_cinereus	DNA/hAT-Tip100	268	97065	1
Phascolarctos_cinereus	DNA/CMC-Chapaev-3	210	126917	1
Phascolarctos_cinereus	LTR/Gypsy	3078	1884575	4
Phascolarctos_cinereus	LTR/ERVK	1277	591456	3
Phascolarctos_cinereus	LTR/ERVL	2860	1977886	5
Phascolarctos_cinereus	DNA/hAT-Tag1	1149	616949	1
Phascolarctos_cinereus	DNA/TcMar-Mariner	92	36935	1
Monodelphis_domestica	LINE/RTE-BovB	20095	23346957	13
Monodelphis_domestica	LINE/L2	188143	102049459	57
Monodelphis_domestica	SINE/MIR	78864	31823749	66
Monodelphis_domestica	LINE/L1	559936	598516856	117
Monodelphis_domestica	LINE/CR1	70402	33900450	19
Monodelphis_domestica	LTR/ERV1	302568	243140947	301
Monodelphis_domestica	DNA/hAT-Charlie	11941	5413802	22
Monodelphis_domestica	LINE/RTE-RTE	23463	10864331	10
Monodelphis_domestica	LTR/ERVK	27092	16647937	38
Monodelphis_domestica	SINE/RTE	25232	12427679	7
Monodelphis_domestica	DNA/CMC-EnSpm	4518	14575935	6
Monodelphis_domestica	DNA/TcMar-Tigger	5253	2356403	13
Monodelphis_domestica	LINE/RTE	5364	1977121	8
Monodelphis_domestica	LINE/Dong-R4	6889	3008377	5
Monodelphis_domestica	SINE/Alu	1183	367746	1
Monodelphis_domestica	LTR/Gypsy	561	291612	2
Monodelphis_domestica	DNA/hAT-Tip100	23	7187	3
Monodelphis_domestica	DNA/TcMar-Tc1	1997	1095333	2
Monodelphis_domestica	DNA/TcMar-Mariner	3	924	1
Monodelphis_domestica	DNA/TcMar	81	25835	1
Capreolus_capreolus	LINE/RTE-BovB	289799	162970838	35
Capreolus_capreolus	LINE/L1	225751	137201668	53
Capreolus_capreolus	DNA/TcMar-Tigger	5664	3561938	6
Capreolus_capreolus	LTR/ERVL	3585	1887177	7
Capreolus_capreolus	DNA/hAT-Charlie	2596	1264818	5
Capreolus_capreolus	LINE/L2	4047	1703920	8
Capreolus_capreolus	LTR/ERV1	7110	4742118	30
Capreolus_capreolus	DNA/hAT-Tip100	362	167732	1
Capreolus_capreolus	DNA/TcMar-Mariner	3763	2191469	4
Capreolus_capreolus	LTR/ERV	293	141392	1
Capreolus_capreolus	LTR/ERVK	516	273385	2
Sarcophilus_harrisii	LINE/Penelope	174	702329	1
Sarcophilus_harrisii	LTR/ERVK	45304	28684235	37
Sarcophilus_harrisii	LINE/L1	627326	428024306	127
Sarcophilus_harrisii	LTR/Gypsy	1458	742134	3
Sarcophilus_harrisii	SINE/MIR	21917	7828321	47
Sarcophilus_harrisii	LINE/RTE-BovB	22073	15455112	15
Sarcophilus_harrisii	LTR/ERV1	19767	10411110	26
Sarcophilus_harrisii	DNA/hAT-Charlie	7137	3333113	12
Sarcophilus_harrisii	LINE/L2	179400	95803462	54
Sarcophilus_harrisii	LINE/CR1	52107	24323103	17
Sarcophilus_harrisii	DNA/CMC-EnSpm	12096	5809379	12
Sarcophilus_harrisii	LINE/RTE-RTE	29009	14761144	14
Sarcophilus_harrisii	DNA/hAT-Ac	456	195194	1
Sarcophilus_harrisii	SINE/RTE	24648	10894975	10
Sarcophilus_harrisii	LINE/RTE	137	42066	1
Sarcophilus_harrisii	DNA/hAT-Blackjack	3	900	1
Sarcophilus_harrisii	DNA/MULE-MuDR	44	13872	1
Sarcophilus_harrisii	DNA/TcMar-Tigger	4132	2182102	9
Sarcophilus_harrisii	DNA/Maverick	1	402	1
Sarcophilus_harrisii	LINE/Dong-R4	6278	3023691	4
Sarcophilus_harrisii	LTR/ERVL	998	571196	2
Sarcophilus_harrisii	DNA/TcMar-Tc1	1772	954314	2
Sarcophilus_harrisii	SINE/Alu	301	92885	2
Sarcophilus_harrisii	DNA/TcMar-Mariner	159	53485	1
Sarcophilus_harrisii	DNA/TcMar	44	14487	1
Loxodonta_africana	LINE/L1	515104	624603061	140
Loxodonta_africana	SINE/tRNA-RTE	26630	8793547	20
Loxodonta_africana	LINE/RTE-BovB	150413	129041288	9
Loxodonta_africana	LTR/ERVL	80135	54096338	58
Loxodonta_africana	LTR/ERVL-MaLR	184179	91963341	57
Loxodonta_africana	SINE/MIR	276	211236	16
Loxodonta_africana	DNA/hAT-Charlie	7113	3099469	22
Loxodonta_africana	DNA/CMC-EnSpm	2747	2029973	4
Loxodonta_africana	LINE/L2	34074	17395936	22
Loxodonta_africana	LTR/ERV1	18671	9483725	38
Loxodonta_africana	LTR/ERV	2406	1857594	1
Loxodonta_africana	DNA/hAT-Blackjack	969	375483	2
Loxodonta_africana	DNA/TcMar-Tigger	12662	7819835	25
Loxodonta_africana	DNA/hAT-Tip100	4903	3509535	11
Loxodonta_africana	DNA/TcMar-Mariner	515	387620	1
Loxodonta_africana	DNA/Kolobok-Hydra	13	4032	1
Loxodonta_africana	DNA/TcMar-Tc2	501	355198	2
Loxodonta_africana	DNA/Sola	193	74906	1
Loxodonta_africana	LINE/CR1	162	60670	1
Loxodonta_africana	LINE/RTE-X	122	39653	1
Rhincodon_typus	LINE/CR1	741579	549179418	196
Rhincodon_typus	LTR/Ngaro	15243	5491614	3
Rhincodon_typus	SINE/Deu	33131	17028067	17
Rhincodon_typus	LINE/CR1-Zenon	153196	112067583	22
Rhincodon_typus	LTR/Gypsy	73293	51789328	60
Rhincodon_typus	LINE/L1-Tx1	9663	6425778	5
Rhincodon_typus	LINE/Penelope	141692	119065019	31
Rhincodon_typus	LINE/Rex-Babar	28969	21664248	15
Rhincodon_typus	SINE/V	51646	19169425	14
Rhincodon_typus	LINE/L2	27894	12681870	13
Rhincodon_typus	LINE/L1	26482	9339942	4
Rhincodon_typus	DNA/CMC-EnSpm	3516	2125485	4
Rhincodon_typus	DNA/TcMar-Tigger	1259	1142699	2
Rhincodon_typus	DNA/hAT-Charlie	1018	662884	2
Rhincodon_typus	LINE/RTE-BovB	16805	8993626	23
Rhincodon_typus	DNA/Sola	4193	2883156	3
Rhincodon_typus	DNA/Ginger	9294	5074516	3
Rhincodon_typus	LTR/Copia	6477	4754973	6
Rhincodon_typus	DNA/PIF-Harbinger	6981	4200642	4
Rhincodon_typus	DNA/MULE-MuDR	2724	1397918	2
Rhincodon_typus	LTR/ERVL	205	237730	1
Rhincodon_typus	DNA/TcMar-Tc2	562	312960	1
Rhincodon_typus	SINE/tRNA-Glu	2766	2190596	3
Rhincodon_typus	LINE/Jockey	530	197725	2
Rhincodon_typus	SINE/tRNA-Lys	405	465277	1
Rhincodon_typus	DNA/TcMar-Pogo	798	424135	1
Rhincodon_typus	RC/Helitron	204	101830	1
Rhincodon_typus	LTR/ERV1	690	566552	1
Salmo_salar	LINE/L2	115974	119313214	53
Salmo_salar	LINE/I-Nimb	2120	1353368	5
Salmo_salar	DNA/Novosib	664	281302	4
Salmo_salar	DNA/TcMar-Tc1	322853	272246379	69
Salmo_salar	LTR/Gypsy	34910	34825194	41
Salmo_salar	SINE/5S	4584	6925980	2
Salmo_salar	LINE/Rex-Babar	92493	82742259	21
Salmo_salar	LINE/Penelope	3172	2088645	8
Salmo_salar	RC/Helitron	755	422794	2
Salmo_salar	DNA/hAT-Tol2	1559	549624	1
Salmo_salar	SINE/L2	175	61206	1
Salmo_salar	DNA/hAT	15600	10198811	16
Salmo_salar	LTR/Viper	374	326327	1
Salmo_salar	DNA/CMC-EnSpm	4948	2041020	8
Salmo_salar	DNA/Sola	562	353516	2
Salmo_salar	DNA/hAT-Charlie	8566	6462121	15
Salmo_salar	LTR/ERV1	1589	1072211	3
Salmo_salar	DNA/PIF-Harbinger	2560	1208965	6
Salmo_salar	LINE/L1-Tx1	11725	9696697	13
Salmo_salar	LINE/L1	5765	4030254	12
Salmo_salar	DNA/PIF-ISL2EU	668	372618	2
Salmo_salar	LTR/ERVK	771	382504	1
Salmo_salar	DNA/hAT-Ac	6089	3097561	20
Salmo_salar	DNA/hAT-hAT5	745	397978	1
Salmo_salar	LTR/DIRS	1396	895311	4
Salmo_salar	DNA/PiggyBac	3558	2466344	13
Salmo_salar	LINE/RTE-X	15138	11518213	13
Salmo_salar	SINE/ID	466	718824	2
Salmo_salar	DNA/TcMar-ISRm11	1923	965462	5
Salmo_salar	SINE/Deu	2572	1075316	1
Salmo_salar	LINE/I	5	1554	1
Salmo_salar	DNA/TcMar-Tc2	2396	1163420	2
Salmo_salar	DNA/TcMar	6	2357	1
Salmo_salar	DNA/hAT-hobo	921	565985	1
Salmo_salar	DNA/Kolobok-T2	493	274301	1
Salmo_salar	SINE/tRNA-Glu	350	752236	1
Salmo_salar	DNA/hAT-Tip100	1767	1052046	5
Salmo_salar	DNA/TcMar-Fot1	1095	510731	2
Salmo_salar	SINE/tRNA-Lys	2	629	1
Salmo_salar	DNA/hAT-Tag1	2239	2638764	3
Salmo_salar	LTR/Pao	405	395972	1
Salmo_salar	DNA/hAT-Blackjack	603	487482	2
Salmo_salar	DNA/Ginger	290	171754	1
Salmo_salar	DNA/P	23	7240	1
Nannospalax_galili	LINE/L1	338183	321589237	89
Nannospalax_galili	LTR/ERVL	139539	100486792	44
Nannospalax_galili	LINE/L2	5587	3198458	2
Nannospalax_galili	DNA/TcMar-Tigger	2410	818925	7
Nannospalax_galili	LTR/ERVL-MaLR	166563	62667286	44
Nannospalax_galili	SINE/Alu	234927	91894670	29
Nannospalax_galili	SINE/B2	52816	22773851	12
Nannospalax_galili	SINE/ID	6161	2092404	4
Nannospalax_galili	DNA/Novosib	9283	3213664	2
Nannospalax_galili	DNA/Sola	2	603	1
Nannospalax_galili	LTR/ERV1	59198	37424079	97
Nannospalax_galili	DNA/hAT-Charlie	8855	9129136	6
Nannospalax_galili	SINE/B4	1151	384513	1
Nannospalax_galili	LTR/Gypsy	1621	1164605	2
Nannospalax_galili	LTR/ERVK	50734	31112985	94
Nannospalax_galili	DNA/hAT	114	43000	1
Nannospalax_galili	DNA/CMC-EnSpm	3292	1590053	1
Nannospalax_galili	LINE/R1	278	126964	1
Nannospalax_galili	LTR/Copia	122	89451	1
Gekko_japonicus	SINE/5S	5791	3021217	17
Gekko_japonicus	LINE/CR1	139117	87286547	39
Gekko_japonicus	SINE/tRNA-RTE	281	110550	1
Gekko_japonicus	SINE/ID	6317	3363588	7
Gekko_japonicus	LINE/L1	56625	45482143	49
Gekko_japonicus	LTR/DIRS	16684	14261495	24
Gekko_japonicus	LINE/RTE-BovB	48163	33820513	15
Gekko_japonicus	SINE/MIR	36758	16315261	22
Gekko_japonicus	SINE/Sauria	82580	30279219	16
Gekko_japonicus	LINE/L2	88634	58355705	92
Gekko_japonicus	LTR/Gypsy	32395	35534846	19
Gekko_japonicus	DNA/hAT-Tip100	600	230422	6
Gekko_japonicus	DNA/hAT-Charlie	18796	7440161	17
Gekko_japonicus	LINE/Penelope	11242	5324991	17
Gekko_japonicus	LTR/Copia	2520	1896160	8
Gekko_japonicus	DNA/hAT-Ac	3573	2612349	6
Gekko_japonicus	LINE/Dong-R4	1444	728938	5
Gekko_japonicus	RC/Helitron	2490	1484075	1
Gekko_japonicus	LINE/RTE-X	14579	7618260	53
Gekko_japonicus	LTR/Ngaro	4719	3233955	7
Gekko_japonicus	DNA/hAT	797	340986	1
Gekko_japonicus	LINE/Jockey	1385	818935	3
Gekko_japonicus	LTR/ERVK	748	325298	3
Gekko_japonicus	LINE/Rex-Babar	745	299997	2
Gekko_japonicus	DNA/Maverick	229	143828	1
Gekko_japonicus	DNA/hAT-hAT5	148	65723	1
Gekko_japonicus	DNA/hAT-Tag1	342	240074	1
Gekko_japonicus	LTR/Caulimovirus	334	287308	1
Gekko_japonicus	DNA/CMC-EnSpm	341	186673	2
Gekko_japonicus	DNA/Ginger	5	9944	1
Jaculus_jaculus	SINE/Alu	438073	210730829	47
Jaculus_jaculus	SINE/B4	40910	18374324	28
Jaculus_jaculus	SINE/ID	22	8167	2
Jaculus_jaculus	LTR/ERVL-MaLR	141588	72363414	49
Jaculus_jaculus	LTR/ERVL	37040	19575788	29
Jaculus_jaculus	DNA/TcMar-Tigger	1897	687374	7
Jaculus_jaculus	LTR/ERV1	23666	11707061	43
Jaculus_jaculus	LINE/L1	289018	227408165	87
Jaculus_jaculus	DNA/hAT-Charlie	2641	1287188	2
Jaculus_jaculus	LTR/ERVK	15942	10588366	29
Jaculus_jaculus	DNA/MULE-MuDR	1	7660	1
Jaculus_jaculus	LINE/R1	5199	2931258	1
Jaculus_jaculus	LTR/Pao	593	242208	1
Jaculus_jaculus	SINE/B2	944	331376	2
Trichechus_manatus_latirostris	DNA/hAT-Blackjack	785	357717	2
Trichechus_manatus_latirostris	LINE/L1	479202	458276295	134
Trichechus_manatus_latirostris	LINE/RTE-BovB	230004	204336679	15
Trichechus_manatus_latirostris	SINE/MIR	4257	1636144	20
Trichechus_manatus_latirostris	LTR/ERVL	85682	63414714	62
Trichechus_manatus_latirostris	SINE/tRNA-RTE	4836	1815064	19
Trichechus_manatus_latirostris	DNA/hAT-Charlie	6815	3316251	22
Trichechus_manatus_latirostris	LTR/ERVL-MaLR	193851	96367477	73
Trichechus_manatus_latirostris	DNA/Kolobok-Hydra	2556	1062879	1
Trichechus_manatus_latirostris	DNA/TcMar-Tigger	14453	8545422	21
Trichechus_manatus_latirostris	LINE/L2	41129	21633755	28
Trichechus_manatus_latirostris	DNA/CMC-EnSpm	488	169769	3
Trichechus_manatus_latirostris	LTR/ERV1	20140	12797236	38
Trichechus_manatus_latirostris	DNA/hAT	12	5686	1
Trichechus_manatus_latirostris	DNA/Ginger	2476	1206675	1
Trichechus_manatus_latirostris	DNA/hAT-Tip100	5608	3736870	10
Trichechus_manatus_latirostris	DNA/TcMar-Tc2	340	299590	1
Trichechus_manatus_latirostris	LTR/ERVK	1674	870830	2
Trichechus_manatus_latirostris	DNA/TcMar-Mariner	489	369524	1
Trichechus_manatus_latirostris	RC/Helitron	70	24542	1
Ornithorhynchus_anatinus	SINE/MIR	572763	244598936	88
Ornithorhynchus_anatinus	LINE/L2	382555	199772162	124
Ornithorhynchus_anatinus	DNA/TcMar-Tigger	3383	1360500	10
Ornithorhynchus_anatinus	LINE/RTE-BovB	13115	5887447	18
Ornithorhynchus_anatinus	LTR/ERVL	2233	1265358	7
Ornithorhynchus_anatinus	LINE/CR1	4064	1725678	10
Ornithorhynchus_anatinus	DNA/CMC-EnSpm	50	18588	2
Ornithorhynchus_anatinus	DNA/hAT-Blackjack	461	154608	5
Ornithorhynchus_anatinus	SINE/RTE	741	277835	2
Ornithorhynchus_anatinus	LTR/DIRS	62	22749	1
Ornithorhynchus_anatinus	LINE/Dong-R4	81	34066	1
Ornithorhynchus_anatinus	LTR/ERV1	1039	597278	5
Ornithorhynchus_anatinus	LTR/Gypsy	817	856007	4
Ornithorhynchus_anatinus	DNA/hAT-Charlie	38	13783	1
Ornithorhynchus_anatinus	LINE/RTE-RTE	123	65509	1
Ornithorhynchus_anatinus	DNA/hAT-Ac	11	4136	1
Ornithorhynchus_anatinus	DNA/hAT-Tip100	908	380378	1
Ornithorhynchus_anatinus	DNA/Sola	478	425292	1
Echinops_telfairi	LINE/L1	372020	273117586	112
Echinops_telfairi	SINE/tRNA-RTE	47094	19045430	52
Echinops_telfairi	DNA/TcMar-Mariner	51409	33355011	15
Echinops_telfairi	LINE/RTE-BovB	361010	247543395	23
Echinops_telfairi	SINE/RTE-BovB	2866	905170	1
Echinops_telfairi	DNA/hAT-Charlie	14228	8014809	19
Echinops_telfairi	DNA/CMC-EnSpm	1523	622542	2
Echinops_telfairi	LTR/ERVL-MaLR	59393	29165029	31
Echinops_telfairi	LTR/ERV1	20237	11415247	41
Echinops_telfairi	LTR/ERVL	179107	95599599	62
Echinops_telfairi	DNA/TcMar-Tigger	12573	6008833	23
Echinops_telfairi	DNA/TcMar-Tc2	4520	2126927	4
Echinops_telfairi	LINE/L2	1526	770662	3
Echinops_telfairi	LTR/ERVK	2482	2264548	5
Echinops_telfairi	DNA/hAT-Blackjack	328	220070	2
Echinops_telfairi	DNA/hAT-Tip100	2204	1057888	4
Echinops_telfairi	LTR/Gypsy	4	1660	1
Echinops_telfairi	DNA/PiggyBac	243	210981	1
Xenopus_laevis	DNA/PIF-Harbinger	150394	63386571	70
Xenopus_laevis	DNA/TcMar-Tc1	18266	12174898	33
Xenopus_laevis	DNA/hAT-Ac	41041	15129169	38
Xenopus_laevis	LINE/CR1	54106	33674585	33
Xenopus_laevis	DNA/Kolobok-T2	262715	115013040	94
Xenopus_laevis	DNA/PiggyBac	8844	5935452	10
Xenopus_laevis	LTR/Gypsy	66122	36489333	86
Xenopus_laevis	LINE/Penelope	20820	13438139	57
Xenopus_laevis	LTR/DIRS	9210	7242385	18
Xenopus_laevis	DNA/CMC-EnSpm	26	9702	1
Xenopus_laevis	DNA/hAT-Charlie	34227	11628751	22
Xenopus_laevis	DNA/TcMar-Tigger	56009	19498806	9
Xenopus_laevis	LTR/ERVK	244	79821	1
Xenopus_laevis	LINE/L1	17545	12089706	41
Xenopus_laevis	DNA/TcMar-Tc2	1011	318736	1
Xenopus_laevis	LINE/L2	14672	9778762	31
Xenopus_laevis	LTR/Pao	1652	1112353	5
Xenopus_laevis	LINE/L1-Tx1	1485	1335515	4
Xenopus_laevis	RC/Helitron	439	275694	1
Xenopus_laevis	DNA/hAT-Tip100	3898	1486835	11
Xenopus_laevis	DNA/hAT	1505	496012	13
Xenopus_laevis	LINE/Rex-Babar	1905	1243833	7
Xenopus_laevis	DNA/MULE-MuDR	254	114321	3
Xenopus_laevis	DNA/TcMar	899	315187	1
Xenopus_laevis	DNA/hAT-Blackjack	174	55416	3
Xenopus_laevis	LTR/ERVL	178	79944	1
Xenopus_laevis	LTR/Copia	1009	461923	5
Xenopus_laevis	LTR/Ngaro	780	562805	2
Xenopus_laevis	LTR/Copia(Xen1)	287	151554	1
Xenopus_laevis	LTR/ERV1	137	70350	1
Notamacropus_eugenii	LINE/L1	421334	333258098	112
Notamacropus_eugenii	LINE/RTE-RTE	23727	10544751	12
Notamacropus_eugenii	LINE/L2	199537	105128849	64
Notamacropus_eugenii	SINE/MIR	58625	21532267	71
Notamacropus_eugenii	LINE/CR1	68737	32366943	24
Notamacropus_eugenii	DNA/CMC-EnSpm	7286	2799039	7
Notamacropus_eugenii	DNA/MULE-MuDR	1	377	1
Notamacropus_eugenii	DNA/Kolobok-T2	2063	908510	1
Notamacropus_eugenii	DNA/hAT-Charlie	5679	2925758	20
Notamacropus_eugenii	SINE/RTE	24816	10485358	15
Notamacropus_eugenii	DNA/TcMar-Mariner	137	46071	1
Notamacropus_eugenii	LTR/ERVL	31755	15398423	28
Notamacropus_eugenii	LTR/ERV1	25355	13911536	33
Notamacropus_eugenii	DNA/TcMar-Tc1	1865	1009010	2
Notamacropus_eugenii	LTR/ERVK	6221	3187898	3
Notamacropus_eugenii	DNA/TcMar-Tigger	3262	1479093	6
Notamacropus_eugenii	LINE/RTE	1250	436536	4
Notamacropus_eugenii	DNA/hAT-Blackjack	51	16612	2
Notamacropus_eugenii	LINE/RTE-BovB	22193	19712399	16
Notamacropus_eugenii	LTR/Gypsy	1970	1043608	6
Notamacropus_eugenii	SINE/Alu	961	296926	2
Notamacropus_eugenii	DNA/TcMar	39	12249	1
Notamacropus_eugenii	LINE/Dong-R4	7084	3575259	5
Notamacropus_eugenii	LINE/R1	174	76365	1
Octodon_degus	SINE/Alu	77863	30351122	38
Octodon_degus	LTR/ERV1	34587	19313532	45
Octodon_degus	LINE/L1	371990	305522057	127
Octodon_degus	SINE/ID	13144	6787450	12
Octodon_degus	LTR/ERVL-MaLR	108682	50943940	47
Octodon_degus	DNA/TcMar-Mariner	11071	4634817	3
Octodon_degus	DNA/TcMar-Tigger	8877	3890438	17
Octodon_degus	LTR/ERVK	16597	9027805	23
Octodon_degus	LTR/ERVL	28340	15988687	23
Octodon_degus	DNA/hAT-Charlie	2189	1320999	4
Octodon_degus	DNA/PiggyBac	2135	1093477	5
Octodon_degus	LINE/L2	238	105778	2
Octodon_degus	LTR/Gypsy	226	144137	1
Octodon_degus	LTR/ERV	269	138732	1
Octodon_degus	DNA/TcMar-Tc2	510	271622	1
Carlito_syrichta	LINE/L1	607586	526527217	195
Carlito_syrichta	SINE/Alu	609174	269371886	40
Carlito_syrichta	LTR/ERVK	31992	24735782	47
Carlito_syrichta	DNA/TcMar-Mariner	47290	25398103	8
Carlito_syrichta	LTR/ERVL-MaLR	69505	27006828	42
Carlito_syrichta	LINE/L2	13660	6527966	11
Carlito_syrichta	LTR/ERVL	42190	22880483	40
Carlito_syrichta	SINE/MIR	1246	979874	3
Carlito_syrichta	LTR/ERV1	65749	37312647	91
Carlito_syrichta	DNA/hAT-Charlie	16068	8212155	18
Carlito_syrichta	DNA/TcMar-Tigger	17849	11559468	25
Carlito_syrichta	DNA/CMC-EnSpm	66	25374	1
Carlito_syrichta	DNA/hAT-Tip100	1058	520477	2
Carlito_syrichta	DNA/hAT-Blackjack	285	116008	2
Carlito_syrichta	SINE/5S	378	323517	1
Carlito_syrichta	LTR/ERV	1373	935577	1
Carlito_syrichta	DNA/PiggyBac	866	631297	2
Carlito_syrichta	DNA/PIF-Harbinger	1014	976029	1
Carlito_syrichta	LTR/Gypsy	662	502296	1
Carlito_syrichta	LINE/CR1	6	6067	1
Latimeria_chalumnae	RC/Helitron	14590	11618375	7
Latimeria_chalumnae	LINE/L2	55831	37988169	47
Latimeria_chalumnae	DNA/TcMar-Tc1	5608	3516270	5
Latimeria_chalumnae	LINE/RTE-BovB	9960	5279702	25
Latimeria_chalumnae	LINE/L1	20693	15576026	37
Latimeria_chalumnae	LINE/L1-Tx1	6298	3441011	6
Latimeria_chalumnae	SINE/Deu	106480	37184344	10
Latimeria_chalumnae	SINE/ID	1944	753942	1
Latimeria_chalumnae	DNA/hAT-Charlie	3470	1283441	5
Latimeria_chalumnae	LINE/CR1	76208	44004908	47
Latimeria_chalumnae	DNA/hAT-Blackjack	281	105360	5
Latimeria_chalumnae	LTR/Gypsy	9312	5141966	19
Latimeria_chalumnae	LTR/DIRS	18766	25015762	20
Latimeria_chalumnae	DNA/CMC-EnSpm	1354	491342	1
Latimeria_chalumnae	LINE/RTE-RTE	3194	1831851	8
Latimeria_chalumnae	DNA/hAT-Tip100	15592	7938950	14
Latimeria_chalumnae	DNA/TcMar-Pogo	274	136510	4
Latimeria_chalumnae	DNA/hAT-Ac	4721	2836956	10
Latimeria_chalumnae	DNA/TcMar	145	57097	1
Latimeria_chalumnae	DNA/hAT-hAT5	940	372260	3
Latimeria_chalumnae	LINE/Penelope	4234	2037996	14
Latimeria_chalumnae	DNA/PIF-Harbinger	10312	8647030	17
Latimeria_chalumnae	LINE/RTE	1607	655816	1
Latimeria_chalumnae	DNA/TcMar-Tigger	422	190305	4
Latimeria_chalumnae	LINE/CR1-Zenon	203	166500	1
Latimeria_chalumnae	DNA/hAT	647	273300	1
Latimeria_chalumnae	DNA/PiggyBac	1657	649537	2
Latimeria_chalumnae	DNA/Sola	3567	2930889	2
Latimeria_chalumnae	LINE/Jockey	3268	2050026	10
Latimeria_chalumnae	LTR/Pao	567	223424	2
Latimeria_chalumnae	SINE/MIR	38	16539	1
Latimeria_chalumnae	LINE/Rex-Babar	2948	2257598	1
Latimeria_chalumnae	DNA/MULE-MuDR	8	2473	1
Latimeria_chalumnae	DNA/Maverick	1731	589459	1
Latimeria_chalumnae	DNA/P	213	91716	1
Latimeria_chalumnae	DNA/hAT-Tag1	860	656008	2
Latimeria_chalumnae	DNA/Ginger	130	52042	1
Sorex_araneus	LTR/ERVK	40984	31448010	57
Sorex_araneus	LINE/L1	254939	167610947	104
Sorex_araneus	SINE/ID	166836	70143691	49
Sorex_araneus	LINE/RTE-RTE	70240	39678281	14
Sorex_araneus	DNA/hAT-Charlie	225	84794	2
Sorex_araneus	LTR/ERVL-MaLR	2360	875383	7
Sorex_araneus	SINE?/RTE	22310	11332451	12
Sorex_araneus	LTR/ERV1	18390	8828861	41
Sorex_araneus	DNA/CMC-EnSpm	11570	4609596	7
Sorex_araneus	DNA/TcMar-Tigger	1170	540687	5
Sorex_araneus	LTR/ERVL	975	416922	4
Sorex_araneus	DNA/Sola	387	174837	1
Sorex_araneus	SINE/7SL	12	3766	1
Sorex_araneus	LINE/R1	96	33510	1
Pantholops_hodgsonii	LINE/RTE-BovB	278497	156367917	74
Pantholops_hodgsonii	LINE/L1	278894	184861023	128
Pantholops_hodgsonii	LTR/ERV1	40667	19908539	88
Pantholops_hodgsonii	DNA/TcMar-Tigger	6997	3786815	11
Pantholops_hodgsonii	LINE/L2	3269	1346141	14
Pantholops_hodgsonii	SINE/MIR	585	290618	6
Pantholops_hodgsonii	DNA/hAT-Charlie	5915	2884487	12
Pantholops_hodgsonii	DNA/Sola	379	458544	1
Pantholops_hodgsonii	SINE/tRNA-Glu	26546	9197149	24
Pantholops_hodgsonii	DNA/hAT-Tip100	3921	1349047	3
Pantholops_hodgsonii	SINE/BovA	21	7899	1
Pantholops_hodgsonii	LTR/ERVL-MaLR	35813	13840221	29
Pantholops_hodgsonii	LTR/ERVL	19212	8699500	30
Pantholops_hodgsonii	DNA/MULE-MuDR	162	59795	2
Pantholops_hodgsonii	DNA/CMC-EnSpm	2	2047	1
Pantholops_hodgsonii	DNA/TcMar-Mariner	2151	1234278	6
Pantholops_hodgsonii	Satellite/centr	635	2057830	1
Pantholops_hodgsonii	LTR/ERVK	8740	5074016	18
Pantholops_hodgsonii	DNA/TcMar-Tc2	2	603	1
Pantholops_hodgsonii	LTR/Gypsy	133	174962	1
Bubalus_bubalis	LTR/ERVL-MaLR	25771	9974002	26
Bubalus_bubalis	LINE/L1	338430	214972162	123
Bubalus_bubalis	DNA/hAT-Charlie	4670	2405476	12
Bubalus_bubalis	LINE/RTE-BovB	304274	196772590	63
Bubalus_bubalis	DNA/hAT-Tip100	1442	693406	6
Bubalus_bubalis	SINE/BovA	3440	1633401	7
Bubalus_bubalis	LTR/ERV1	46046	22300025	89
Bubalus_bubalis	SINE/tRNA-Glu	22740	7635264	15
Bubalus_bubalis	DNA/TcMar-Mariner	2766	2417389	5
Bubalus_bubalis	DNA/TcMar-Tigger	5327	3002244	8
Bubalus_bubalis	Satellite/centr	88721	56686148	16
Bubalus_bubalis	LTR/ERVK	17576	10485433	21
Bubalus_bubalis	DNA/CMC-EnSpm	742	333709	2
Bubalus_bubalis	LINE/L2	4761	1959353	11
Bubalus_bubalis	DNA/hAT	88	41866	1
Bubalus_bubalis	LTR/ERVL	16530	7417432	34
Bubalus_bubalis	DNA/hAT-Blackjack	486	163040	1
Bubalus_bubalis	LINE/CR1	4	1218	1
Bos_indicus	SINE/tRNA-Glu	21947	7176679	20
Bos_indicus	LINE/RTE-BovB	369026	330187224	42
Bos_indicus	LINE/L1	260717	189548042	128
Bos_indicus	LTR/ERV1	35996	18184417	77
Bos_indicus	SINE/MIR	2099	747840	5
Bos_indicus	DNA/Sola	596	305027	1
Bos_indicus	SINE/BovA	1015	345973	5
Bos_indicus	DNA/TcMar-Tigger	4925	2801651	13
Bos_indicus	DNA/hAT-Charlie	4279	2238252	6
Bos_indicus	DNA/CMC-EnSpm	342	141864	2
Bos_indicus	LTR/ERVL-MaLR	32625	12518144	29
Bos_indicus	LINE/L2	7187	3273651	11
Bos_indicus	LTR/ERVK	6689	6297284	12
Bos_indicus	LTR/ERVL	19643	8706481	38
Bos_indicus	DNA/TcMar-Mariner	3493	2014826	4
Bos_indicus	LINE/Rex-Babar	878	1083944	1
Bos_indicus	DNA/hAT-Ac	372	412219	1
Bos_indicus	DNA/hAT-Blackjack	216	89052	1
Bos_indicus	DNA/hAT-Tip100	117	45635	2
Bos_mutus	DNA/hAT-Blackjack	441	159134	3
Bos_mutus	LINE/L2	10792	4630087	18
Bos_mutus	DNA/hAT-Charlie	5796	2489185	10
Bos_mutus	LTR/ERVL	19499	8993951	33
Bos_mutus	LTR/ERVL-MaLR	33882	12988520	22
Bos_mutus	SINE/MIR	171	56526	3
Bos_mutus	LINE/RTE-BovB	312164	214252931	44
Bos_mutus	LINE/RTE-X	31	10235	1
Bos_mutus	SINE/BovA	5381	2370732	10
Bos_mutus	DNA/TcMar-Tigger	7114	4096210	10
Bos_mutus	LINE/L1	242005	155100842	139
Bos_mutus	DNA/hAT-Tip100	674	318951	3
Bos_mutus	LTR/ERV1	35498	16832372	81
Bos_mutus	SINE/tRNA-Glu	26462	9056549	16
Bos_mutus	DNA/TcMar-Mariner	3990	2130891	5
Bos_mutus	DNA/CMC-EnSpm	1848	877826	3
Bos_mutus	Satellite/centr	296	1627538	1
Bos_mutus	LTR/ERVK	6742	4844912	13
Bos_mutus	DNA/Novosib	246	429280	1
Bison_bison_bison	Satellite/centr	20019	13339236	4
Bison_bison_bison	LINE/RTE-BovB	361639	283768205	48
Bison_bison_bison	LTR/ERVK	16429	11762714	13
Bison_bison_bison	LINE/L1	298437	193779736	128
Bison_bison_bison	SINE/tRNA-Glu	23333	7917615	17
Bison_bison_bison	LINE/L2	13716	6084975	19
Bison_bison_bison	LTR/ERV1	36940	18107392	85
Bison_bison_bison	LTR/ERVL-MaLR	23115	9436225	25
Bison_bison_bison	SINE/BovA	5	1594	2
Bison_bison_bison	SINE/5S	651	346524	1
Bison_bison_bison	LTR/ERV	432	319845	1
Bison_bison_bison	DNA/TcMar-Mariner	3385	1793127	3
Bison_bison_bison	LTR/ERVL	20544	9003436	39
Bison_bison_bison	DNA/hAT-Charlie	4893	2279470	9
Bison_bison_bison	DNA/TcMar-Tigger	7728	4278719	12
Bison_bison_bison	DNA/hAT-Blackjack	807	299282	2
Bison_bison_bison	DNA/hAT-Tip100	431	211232	3
Bison_bison_bison	DNA/MULE-MuDR	573	219247	2
Bison_bison_bison	DNA/Sola	364	329342	1
Nanorana_parkeri	DNA/TcMar-Tc1	66361	37102367	83
Nanorana_parkeri	LINE/L1	34136	27608900	65
Nanorana_parkeri	LTR/Copia	2198	1032580	10
Nanorana_parkeri	LTR/Pao	8016	3578732	9
Nanorana_parkeri	LINE/Penelope	8430	5961326	19
Nanorana_parkeri	LTR/Gypsy	27221	14231893	32
Nanorana_parkeri	DNA/hAT-Ac	35458	18255345	23
Nanorana_parkeri	LTR/Ngaro	4581	2783967	5
Nanorana_parkeri	LINE/CR1	24593	15742809	25
Nanorana_parkeri	DNA/TcMar-Tc2	8608	4192645	7
Nanorana_parkeri	LTR/DIRS	24540	11881486	39
Nanorana_parkeri	LINE/L2	8268	4308104	12
Nanorana_parkeri	DNA/PIF-Harbinger	4934	2175884	3
Nanorana_parkeri	RC/Helitron	2429	929393	2
Nanorana_parkeri	SINE/Alu	17134	8093076	3
Nanorana_parkeri	DNA/CMC-EnSpm	2270	1395406	5
Nanorana_parkeri	LTR/ERV1	837	643887	5
Nanorana_parkeri	DNA/CMC-Chapaev-3	610	393975	2
Nanorana_parkeri	DNA/TcMar-Tigger	2566	1316746	3
Nanorana_parkeri	DNA/MULE-MuDR	62	35435	1
Nanorana_parkeri	DNA/hAT-Blackjack	76	23476	4
Nanorana_parkeri	DNA/hAT-Charlie	21568	11938234	21
Nanorana_parkeri	DNA/hAT-Tip100	834	282299	4
Nanorana_parkeri	LINE/Rex-Babar	121	108055	1
Nanorana_parkeri	DNA/hAT	403	137136	2
Nanorana_parkeri	LINE/RTE-X	212	138216	1
Nanorana_parkeri	SINE/V	690	254761	6
Nanorana_parkeri	DNA/PiggyBac	839	647275	3
Nanorana_parkeri	LINE/R1	448	210644	1
Nanorana_parkeri	LINE/L1-Tx1	532	357481	3
Nanorana_parkeri	DNA/hAT-Tag1	869	352404	1
Nanorana_parkeri	DNA/Novosib	221	134461	1
Nanorana_parkeri	LINE/RTE-BovB	88	43227	1
Nanorana_parkeri	DNA/TcMar-Mariner	255	130129	2
Nanorana_parkeri	DNA/Kolobok-Hydra	80	31278	1
Nanorana_parkeri	DNA/Ginger	220	81330	1
Gorilla_gorilla_gorilla	LTR/ERVL	61557	37444718	52
Gorilla_gorilla_gorilla	SINE/MIR	47	14646	6
Gorilla_gorilla_gorilla	LINE/L1	603479	455874684	159
Gorilla_gorilla_gorilla	SINE/Alu	451157	171126364	16
Gorilla_gorilla_gorilla	DNA/hAT	12	3685	1
Gorilla_gorilla_gorilla	LINE/L2	22492	10921509	17
Gorilla_gorilla_gorilla	LTR/ERV1	68833	41994308	109
Gorilla_gorilla_gorilla	LTR/ERVL-MaLR	109684	43143375	46
Gorilla_gorilla_gorilla	DNA/TcMar-Tigger	18635	13493609	24
Gorilla_gorilla_gorilla	DNA/hAT-Charlie	8294	3837067	14
Gorilla_gorilla_gorilla	DNA/hAT-Tip100	2861	1356312	6
Gorilla_gorilla_gorilla	DNA/hAT-Blackjack	840	446153	3
Gorilla_gorilla_gorilla	DNA/CMC-EnSpm	2878	1250005	5
Gorilla_gorilla_gorilla	LTR/ERVK	11592	7238611	13
Gorilla_gorilla_gorilla	DNA/TcMar-Mariner	2045	1330507	3
Gorilla_gorilla_gorilla	DNA/MuLE-MuDR	375	255392	1
Gorilla_gorilla_gorilla	DNA/PiggyBac	324	151568	1
Gorilla_gorilla_gorilla	Satellite/Y-chromosome	4490	50088997	1
Gorilla_gorilla_gorilla	Satellite/telo	87768	71599630	5
Ovis_aries	LINE/L1	290219	200663179	133
Ovis_aries	SINE/BovA	1361	496323	3
Ovis_aries	SINE/tRNA-Glu	21852	7163382	15
Ovis_aries	SINE/MIR	10176	3353724	8
Ovis_aries	LINE/RTE-BovB	344670	252464742	56
Ovis_aries	LTR/ERVL-MaLR	33219	12781089	25
Ovis_aries	LTR/ERVL	20767	9556935	35
Ovis_aries	DNA/CMC-EnSpm	118	51334	2
Ovis_aries	DNA/TcMar-Mariner	3742	2179559	4
Ovis_aries	DNA/hAT-Charlie	6469	2983559	11
Ovis_aries	LINE/L2	8435	3447186	10
Ovis_aries	DNA/TcMar-Tigger	5952	3433695	11
Ovis_aries	LTR/ERV1	44879	21960514	89
Ovis_aries	DNA/hAT-Blackjack	124	62628	2
Ovis_aries	LTR/ERVK	8335	7655754	16
Ovis_aries	Satellite/centr	726	2021976	1
Ovis_aries	DNA/hAT-Tip100	404	198674	2
Rattus_norvegicus	DNA/CMC-EnSpm	16875	7954374	8
Rattus_norvegicus	DNA/Novosib	1514	949399	4
Rattus_norvegicus	DNA/Ginger	329	247145	1
Rattus_norvegicus	SINE/Alu	53177	22286244	47
Rattus_norvegicus	LTR/ERVL-MaLR	132213	51589813	57
Rattus_norvegicus	SINE/B2	1153	530939	15
Rattus_norvegicus	LTR/ERVL	39470	21257777	35
Rattus_norvegicus	LTR/ERVK	122689	69315485	184
Rattus_norvegicus	LTR/ERV1	26206	15505158	55
Rattus_norvegicus	LINE/L1	428245	464920456	125
Rattus_norvegicus	DNA/hAT-Charlie	3310	2377440	8
Rattus_norvegicus	SINE/ID	1258	1047096	5
Rattus_norvegicus	SINE/B4	1137	1380943	5
Rattus_norvegicus	DNA/Sola	3289	1358317	3
Rattus_norvegicus	DNA/TcMar-Tigger	291	90080	3
Rattus_norvegicus	LTR/Gypsy	1068	1265749	3
Rattus_norvegicus	DNA/MULE-MuDR	111	36492	1
Rattus_norvegicus	DNA/Maverick	661	566155	1
Macaca_mulatta	Satellite/Y-chromosome	167025	231000081	6
Macaca_mulatta	LINE/L1	489410	408488806	157
Macaca_mulatta	SINE/Alu	480616	166546668	24
Macaca_mulatta	LTR/ERV1	64100	34352108	99
Macaca_mulatta	LTR/ERVL-MaLR	125334	48266706	54
Macaca_mulatta	SINE/MIR	66	20797	5
Macaca_mulatta	DNA/MULE-MuDR	1523	520870	1
Macaca_mulatta	LTR/ERVL	64194	39229923	53
Macaca_mulatta	DNA/hAT-Charlie	9214	4471218	12
Macaca_mulatta	DNA/TcMar-Tigger	15170	10843350	15
Macaca_mulatta	LTR/ERVK	10871	8213909	17
Macaca_mulatta	LINE/L2	18632	9333904	19
Macaca_mulatta	DNA/CMC-EnSpm	701	281163	3
Macaca_mulatta	DNA/TcMar-Mariner	1560	1252548	2
Macaca_mulatta	DNA/Sola	3028	1783904	1
Macaca_mulatta	DNA/hAT-Tip100	2346	1080977	5
Macaca_mulatta	Satellite/centr	466	461568	3
Macaca_mulatta	DNA/TcMar-Tc2	401	164626	1
Macaca_mulatta	DNA/hAT-Blackjack	37	14401	1
Macaca_mulatta	DNA/PiggyBac	325	152790	1
Capra_hircus	LINE/RTE-BovB	337570	331694128	62
Capra_hircus	LINE/L1	230241	171249054	53
Capra_hircus	LINE/L2	4582	2007251	9
Capra_hircus	SINE/tRNA-Core-L2	2	603	1
Capra_hircus	LTR/ERV1	6647	5374156	13
Capra_hircus	DNA/hAT-Charlie	2734	1621028	1
Capra_hircus	DNA/TcMar-Tc2	222	80078	1
Capra_hircus	DNA/TcMar-Tigger	5095	3296114	8
Capra_hircus	LTR/Pao	463	188778	1
Capra_hircus	LTR/ERVL	5616	2920132	9
Capra_hircus	LTR/ERVK	8097	11788774	5
Capra_hircus	DNA/TcMar-Mariner	2735	2408636	6
Capra_hircus	LTR/Gypsy	3694	2975870	1
Oncorhynchus_kisutch	LINE/Rex-Babar	114950	96408640	21
Oncorhynchus_kisutch	LINE/L2	124675	124738972	69
Oncorhynchus_kisutch	DNA/TcMar-Tc1	315626	248710921	101
Oncorhynchus_kisutch	DNA/hAT-Tag1	2633	1908299	4
Oncorhynchus_kisutch	DNA/hAT-Ac	1354	801000	4
Oncorhynchus_kisutch	LINE/RTE-X	24686	17870152	18
Oncorhynchus_kisutch	LTR/Gypsy	17567	15905589	32
Oncorhynchus_kisutch	LINE/L1	6374	5384172	16
Oncorhynchus_kisutch	DNA/hAT-Charlie	6539	4285178	12
Oncorhynchus_kisutch	DNA/PIF-Harbinger	613	963791	3
Oncorhynchus_kisutch	LINE/I-Nimb	2410	1079454	7
Oncorhynchus_kisutch	LINE/Jockey	230	129624	1
Oncorhynchus_kisutch	DNA/TcMar-ISRm11	1942	865651	6
Oncorhynchus_kisutch	LINE/L1-Tx1	9988	7489568	19
Oncorhynchus_kisutch	DNA/Maverick	1089	1599117	2
Oncorhynchus_kisutch	LTR/DIRS	1360	878567	5
Oncorhynchus_kisutch	DNA/Sola	482	322151	1
Oncorhynchus_kisutch	LINE/R2-Hero	314	286059	1
Oncorhynchus_kisutch	DNA/hAT-Tip100	1756	1021083	4
Oncorhynchus_kisutch	LINE/Penelope	2426	1208331	9
Oncorhynchus_kisutch	DNA/PiggyBac	2532	1800017	7
Oncorhynchus_kisutch	DNA/PIF-ISL2EU	508	250276	2
Oncorhynchus_kisutch	DNA/Kolobok-T2	441	263157	2
Oncorhynchus_kisutch	LTR/ERV1	464	342802	2
Oncorhynchus_kisutch	LTR/Pao	113	120451	1
Oncorhynchus_kisutch	DNA/TcMar-Tc2	351	234424	1
Oncorhynchus_kisutch	DNA/Zisupton	47	25270	1
Oncorhynchus_kisutch	DNA/TcMar-Fot1	180	80382	1
Oncorhynchus_kisutch	LINE/I	627	475656	1
Peromyscus_maniculatus_bairdii	SINE/Alu	201480	88135492	80
Peromyscus_maniculatus_bairdii	LINE/L1	229065	166408984	96
Peromyscus_maniculatus_bairdii	LTR/ERVK	147818	88434347	116
Peromyscus_maniculatus_bairdii	LTR/ERV1	24914	11863980	50
Peromyscus_maniculatus_bairdii	SINE/B2	1	301	1
Peromyscus_maniculatus_bairdii	LTR/ERVL	35984	17722389	38
Peromyscus_maniculatus_bairdii	LTR/ERVL-MaLR	134610	50381335	42
Peromyscus_maniculatus_bairdii	LINE/L2	8625	3498836	3
Peromyscus_maniculatus_bairdii	SINE/ID	447	145056	6
Peromyscus_maniculatus_bairdii	DNA/Novosib	27338	9443812	2
Peromyscus_maniculatus_bairdii	DNA/MULE-MuDR	184	69459	1
Peromyscus_maniculatus_bairdii	DNA/Sola	5080	1866629	1
Peromyscus_maniculatus_bairdii	SINE/B4	465	294962	2
Peromyscus_maniculatus_bairdii	DNA/hAT-Charlie	2978	1590702	1
Peromyscus_maniculatus_bairdii	LTR/Gypsy	639	215672	1
Peromyscus_maniculatus_bairdii	DNA/CMC-EnSpm	1127	453077	2
Peromyscus_maniculatus_bairdii	DNA/TcMar-Tigger	1401	531831	5
Peromyscus_maniculatus_bairdii	LTR/Copia	202	164634	1
Cercocebus_atys	LINE/L1	496082	358494315	164
Cercocebus_atys	SINE/Alu	463443	165691834	21
Cercocebus_atys	LTR/ERVL-MaLR	94118	36549588	43
Cercocebus_atys	SINE/MIR	23	7114	5
Cercocebus_atys	DNA/TcMar-Tigger	16840	10712961	21
Cercocebus_atys	LTR/ERV1	64947	35031723	117
Cercocebus_atys	Satellite/Y-chromosome	3617	20403125	2
Cercocebus_atys	LTR/ERVL	84577	53435513	69
Cercocebus_atys	DNA/CMC-EnSpm	3548	1764108	6
Cercocebus_atys	DNA/hAT-Charlie	5394	2491954	11
Cercocebus_atys	LINE/L2	25264	11562858	20
Cercocebus_atys	DNA/TcMar-Mariner	1612	1404462	2
Cercocebus_atys	DNA/hAT-Tip100	1957	891662	7
Cercocebus_atys	LTR/ERVK	7353	5635961	14
Cercocebus_atys	DNA/hAT-Blackjack	825	451998	2
Cercocebus_atys	DNA/PiggyBac	320	153310	1
Cercocebus_atys	DNA/MuLE-MuDR	381	276818	1
Cercocebus_atys	LTR/ERV	742	313401	1
Colobus_angolensis_palliatus	LINE/L1	608582	400079520	168
Colobus_angolensis_palliatus	SINE/Alu	337296	126158074	21
Colobus_angolensis_palliatus	LTR/ERVL-MaLR	90745	36743079	49
Colobus_angolensis_palliatus	LINE/L2	27464	12998508	19
Colobus_angolensis_palliatus	LTR/ERV1	62835	35838184	123
Colobus_angolensis_palliatus	SINE/MIR	8	2489	3
Colobus_angolensis_palliatus	DNA/hAT-Charlie	5812	2854307	17
Colobus_angolensis_palliatus	DNA/TcMar-Tigger	21285	13164488	24
Colobus_angolensis_palliatus	LTR/ERVL	79295	48599183	58
Colobus_angolensis_palliatus	DNA/PiggyBac	312	149271	1
Colobus_angolensis_palliatus	Satellite/Y-chromosome	6035	29143775	3
Colobus_angolensis_palliatus	DNA/TcMar-Tc2	174	60602	1
Colobus_angolensis_palliatus	DNA/hAT-Blackjack	1567	682924	4
Colobus_angolensis_palliatus	DNA/CMC-EnSpm	2337	1253671	3
Colobus_angolensis_palliatus	DNA/hAT-Tip100	2249	1090411	6
Colobus_angolensis_palliatus	LTR/ERVK	7534	5867881	15
Colobus_angolensis_palliatus	DNA/TcMar-Mariner	481	434809	4
Colobus_angolensis_palliatus	DNA/MULE-MuDR	6	1939	1
Colobus_angolensis_palliatus	DNA/MuLE-MuDR	380	264258	1
Colobus_angolensis_palliatus	Satellite/centr	88	140899	1
Rhinopithecus_bieti	LINE/L1	464334	347176552	161
Rhinopithecus_bieti	LTR/ERV1	67615	35955660	123
Rhinopithecus_bieti	SINE/Alu	610489	224602713	24
Rhinopithecus_bieti	LTR/ERVL-MaLR	132018	50227449	52
Rhinopithecus_bieti	DNA/hAT-Charlie	8574	4101705	13
Rhinopithecus_bieti	LTR/ERVK	8837	6663555	13
Rhinopithecus_bieti	SINE/MIR	356	114693	5
Rhinopithecus_bieti	LINE/L2	20600	10523129	20
Rhinopithecus_bieti	DNA/hAT-Blackjack	993	435241	1
Rhinopithecus_bieti	DNA/hAT-Tip100	2763	1326436	6
Rhinopithecus_bieti	DNA/CMC-EnSpm	683	279397	3
Rhinopithecus_bieti	LTR/ERVL	68125	43345286	53
Rhinopithecus_bieti	DNA/TcMar-Mariner	1599	1376783	2
Rhinopithecus_bieti	DNA/TcMar-Tigger	19423	12115740	26
Rhinopithecus_bieti	DNA/MuLE-MuDR	407	288175	1
Rhinopithecus_bieti	DNA/TcMar-Tc2	192	81226	2
Rhinopithecus_bieti	Satellite/Y-chromosome	1316	691986	1
Rhinopithecus_bieti	DNA/TcMar	23	7347	1
Rhinopithecus_bieti	Satellite/centr	105	119149	1
Tupaia_belangeri	LINE/L1	174501	125782339	56
Tupaia_belangeri	LINE/L2	1692	654368	7
Tupaia_belangeri	LTR/ERVL	4047	2204613	8
Tupaia_belangeri	LTR/ERV1	2172	1681482	4
Tupaia_belangeri	DNA/TcMar-Mariner	2690	1659486	3
Tupaia_belangeri	DNA/TcMar-Tigger	2877	1450483	6
Tupaia_belangeri	LINE/CRE-II	513	292182	1
Tupaia_belangeri	DNA/hAT-Charlie	1253	473813	4
Tupaia_belangeri	LTR/ERVK	1575	886305	7
Tupaia_belangeri	LTR/ERV	750	478217	2
Tupaia_belangeri	LTR/Pao	503	394916	2
Erinaceus_europaeus	LINE/L1	606930	393813976	111
Erinaceus_europaeus	LTR/ERVK	84630	48838511	102
Erinaceus_europaeus	SINE/ID	541	181639	8
Erinaceus_europaeus	DNA/CMC-EnSpm	17	5884	1
Erinaceus_europaeus	LTR/ERV1	5559	3021602	20
Erinaceus_europaeus	SINE/MIR	28	9040	1
Erinaceus_europaeus	LINE/Jockey	12449	6581356	10
Erinaceus_europaeus	LTR/ERVL	12383	5274796	4
Erinaceus_europaeus	DNA/hAT-Charlie	215	85334	1
Erinaceus_europaeus	LTR/ERVL-MaLR	1687	616565	6
Erinaceus_europaeus	DNA/hAT-Blackjack	56	17797	1
Erinaceus_europaeus	DNA/TcMar-Tigger	982	481241	5
Erinaceus_europaeus	SINE/tRNA-Lys	320	195357	1
Macaca_nemestrina	LTR/ERVL	89589	54292238	58
Macaca_nemestrina	LTR/ERVL-MaLR	104350	40080240	53
Macaca_nemestrina	SINE/Alu	610196	234326785	22
Macaca_nemestrina	LINE/L1	450607	368048274	170
Macaca_nemestrina	SINE/MIR	23	7191	6
Macaca_nemestrina	DNA/CMC-EnSpm	7456	3510624	6
Macaca_nemestrina	DNA/TcMar-Tigger	26513	17023882	27
Macaca_nemestrina	DNA/hAT-Charlie	7572	3036007	14
Macaca_nemestrina	LINE/L2	24278	12226742	16
Macaca_nemestrina	LTR/ERV1	63891	35592108	113
Macaca_nemestrina	DNA/TcMar-Mariner	2058	1285197	4
Macaca_nemestrina	DNA/TcMar-Tc2	210	70089	1
Macaca_nemestrina	DNA/PiggyBac	314	147838	1
Macaca_nemestrina	DNA/hAT-Tip100	1960	931584	4
Macaca_nemestrina	DNA/hAT-Blackjack	1083	407337	2
Macaca_nemestrina	DNA/Sola	315	220483	1
Macaca_nemestrina	LTR/ERVK	8348	5692140	13
Macaca_nemestrina	DNA/MULE-MuDR	319	182380	1
Macaca_nemestrina	Satellite/Y-chromosome	3403	17746819	1
Mandrillus_leucophaeus	LINE/L1	596409	396614992	165
Mandrillus_leucophaeus	SINE/Alu	394451	156504322	26
Mandrillus_leucophaeus	SINE/MIR	5025	1736242	6
Mandrillus_leucophaeus	LINE/L2	17266	8261519	18
Mandrillus_leucophaeus	DNA/hAT-Charlie	7241	3454195	13
Mandrillus_leucophaeus	DNA/TcMar-Tigger	16541	12000840	20
Mandrillus_leucophaeus	Satellite/Y-chromosome	5315	23062707	1
Mandrillus_leucophaeus	LTR/ERVL	71850	49369068	57
Mandrillus_leucophaeus	LTR/ERV1	59139	32835224	117
Mandrillus_leucophaeus	DNA/CMC-EnSpm	816	331525	4
Mandrillus_leucophaeus	DNA/hAT-Blackjack	1631	840767	3
Mandrillus_leucophaeus	LTR/ERVL-MaLR	115858	45439183	53
Mandrillus_leucophaeus	LTR/ERVK	8162	5843247	10
Mandrillus_leucophaeus	DNA/Sola	2587	1623903	1
Mandrillus_leucophaeus	DNA/hAT-Tip100	2044	947202	7
Mandrillus_leucophaeus	DNA/PiggyBac	310	144474	1
Mandrillus_leucophaeus	LTR/ERV	452	217271	1
Mandrillus_leucophaeus	DNA/TcMar-Mariner	1507	842560	3
Mandrillus_leucophaeus	DNA/TcMar	31	10276	1
Mandrillus_leucophaeus	DNA/MuLE-MuDR	351	236157	1
Capra_aegagrus	LINE/L1	342820	211485418	148
Capra_aegagrus	LINE/RTE-BovB	375928	273600815	74
Capra_aegagrus	SINE/tRNA-Glu	28340	9392055	22
Capra_aegagrus	LTR/ERV1	37640	18741568	80
Capra_aegagrus	LTR/ERVL-MaLR	33024	12688111	23
Capra_aegagrus	DNA/hAT-Ac	1038	739808	2
Capra_aegagrus	SINE/BovA	287	159652	6
Capra_aegagrus	DNA/hAT-Charlie	4420	2152368	8
Capra_aegagrus	DNA/Sola	254	346416	1
Capra_aegagrus	LTR/ERVL	18092	8130546	33
Capra_aegagrus	DNA/TcMar-Tigger	5808	3466533	12
Capra_aegagrus	DNA/CMC-EnSpm	27	20773	2
Capra_aegagrus	DNA/TcMar-Mariner	2127	1019195	4
Capra_aegagrus	Satellite/centr	3784	4069369	2
Capra_aegagrus	LTR/ERVK	9830	6840261	22
Capra_aegagrus	DNA/hAT-Blackjack	762	313730	2
Capra_aegagrus	LINE/L2	3404	1361993	7
Capra_aegagrus	SINE/MIR	150	213481	1
Capra_aegagrus	DNA/hAT-Tip100	1020	459676	3
Capra_aegagrus	LTR/ERV	140	76458	1
Capra_aegagrus	DNA/TcMar	38	12163	1
Ovis_aries_musimon	LINE/RTE-BovB	193401	140744300	57
Ovis_aries_musimon	LINE/L1	315166	201803189	128
Ovis_aries_musimon	SINE/BovA	119	39556	6
Ovis_aries_musimon	SINE/tRNA-Glu	19259	6174082	12
Ovis_aries_musimon	LTR/ERV1	36897	17510930	81
Ovis_aries_musimon	LTR/ERVL-MaLR	33144	12897876	24
Ovis_aries_musimon	DNA/TcMar-Tigger	7107	4167657	13
Ovis_aries_musimon	DNA/hAT-Charlie	5127	2571174	10
Ovis_aries_musimon	LTR/ERVL	21327	9572664	32
Ovis_aries_musimon	LTR/ERVK	7533	7068661	16
Ovis_aries_musimon	DNA/Ginger	47	17855	1
Ovis_aries_musimon	SINE/MIR	201	73747	10
Ovis_aries_musimon	DNA/hAT-Tip100	1206	536922	4
Ovis_aries_musimon	DNA/TcMar-Mariner	3052	2556305	5
Ovis_aries_musimon	DNA/hAT-Blackjack	678	263862	2
Ovis_aries_musimon	LINE/L2	7105	3126248	19
Ovis_aries_musimon	DNA/MULE-MuDR	45	18691	1
Ovis_aries_musimon	Satellite/centr	1447	1839680	2
Ovis_aries_musimon	LINE/R1	74	48235	1
Ammotragus_lervia	LTR/ERVK	9621	8657685	18
Ammotragus_lervia	LTR/ERV1	38604	18941643	92
Ammotragus_lervia	LINE/RTE-BovB	353905	263526485	59
Ammotragus_lervia	LINE/L1	265663	171505761	121
Ammotragus_lervia	SINE/tRNA-Glu	25570	8344711	18
Ammotragus_lervia	DNA/hAT-Charlie	5597	2663510	11
Ammotragus_lervia	SINE/MIR	351	122118	3
Ammotragus_lervia	DNA/CMC-EnSpm	1328	781631	4
Ammotragus_lervia	DNA/hAT-Blackjack	230	87434	2
Ammotragus_lervia	LINE/L2	11953	5473017	12
Ammotragus_lervia	LTR/ERVL	23174	10317083	37
Ammotragus_lervia	LTR/ERVL-MaLR	32135	12228168	25
Ammotragus_lervia	DNA/TcMar-Mariner	3361	1508933	5
Ammotragus_lervia	DNA/TcMar-Tigger	5072	2488493	13
Ammotragus_lervia	DNA/hAT-Tip100	672	319154	2
Ammotragus_lervia	DNA/Sola	403	155902	2
Ammotragus_lervia	DNA/MULE-MuDR	63	28061	1
Ammotragus_lervia	Satellite/centr	2224	2886868	2
Ammotragus_lervia	LTR/ERV	213	95403	1
Chlorocebus_sabaeus	SINE/Alu	512453	194988711	16
Chlorocebus_sabaeus	DNA/TcMar-Tc2	7	2156	1
Chlorocebus_sabaeus	LINE/L1	465276	337378406	164
Chlorocebus_sabaeus	LTR/ERVL-MaLR	135629	52661104	53
Chlorocebus_sabaeus	SINE/MIR	176	61802	7
Chlorocebus_sabaeus	DNA/TcMar-Tigger	20991	12423603	25
Chlorocebus_sabaeus	DNA/PiggyBac	318	149335	1
Chlorocebus_sabaeus	DNA/TcMar-Mariner	2318	1290606	5
Chlorocebus_sabaeus	LINE/L2	25944	13351252	17
Chlorocebus_sabaeus	DNA/hAT-Blackjack	436	211617	2
Chlorocebus_sabaeus	LTR/ERVK	7922	5682528	13
Chlorocebus_sabaeus	DNA/hAT-Charlie	14303	6004940	22
Chlorocebus_sabaeus	LTR/ERVL	63818	42639957	52
Chlorocebus_sabaeus	LTR/ERV1	58501	31996488	96
Chlorocebus_sabaeus	DNA/hAT-Tip100	2653	1356054	9
Chlorocebus_sabaeus	DNA/CMC-EnSpm	2548	1281418	3
Chlorocebus_sabaeus	Satellite/Y-chromosome	4580	12573453	1
Chlorocebus_sabaeus	DNA/Ginger	1653	829063	1
Chlorocebus_sabaeus	DNA/MuLE-MuDR	384	274367	1
Papio_anubis	LINE/L1	550848	421519727	165
Papio_anubis	LTR/ERV1	67249	34677840	112
Papio_anubis	LTR/ERVL-MaLR	114115	44303043	48
Papio_anubis	SINE/Alu	463908	183017548	22
Papio_anubis	LTR/ERVL	67776	46177003	54
Papio_anubis	SINE/MIR	4	1286	3
Papio_anubis	DNA/CMC-EnSpm	3351	1855997	1
Papio_anubis	LTR/ERVK	9751	7614501	13
Papio_anubis	DNA/hAT-Tip100	2853	1406502	7
Papio_anubis	LTR/Pao	1550	658135	1
Papio_anubis	DNA/hAT-Blackjack	1201	540029	3
Papio_anubis	DNA/hAT-Charlie	11846	5198101	16
Papio_anubis	LINE/L2	24613	11626457	17
Papio_anubis	DNA/TcMar-Tigger	23247	12376854	27
Papio_anubis	DNA/Sola	9	4095	1
Papio_anubis	DNA/PiggyBac	312	149664	1
Papio_anubis	LINE/CR1	80	27329	1
Papio_anubis	DNA/TcMar-Mariner	1869	1067586	3
Papio_anubis	DNA/TcMar-Tc2	332	132326	1
Papio_anubis	Satellite/centr	1097	867443	2
Papio_anubis	Satellite/Y-chromosome	38647	83507575	2
Chelonia_mydas	SINE/MIR	6022	2070888	18
Chelonia_mydas	DNA/PIF-Harbinger	20480	16341744	15
Chelonia_mydas	LINE/RTE-BovB	6466	4164766	21
Chelonia_mydas	LINE/CR1	166308	131060684	68
Chelonia_mydas	LTR/Gypsy	17484	13236329	40
Chelonia_mydas	LTR/DIRS	24132	22960761	28
Chelonia_mydas	LINE/L2	16831	8499235	24
Chelonia_mydas	RC/Helitron	1522	772425	4
Chelonia_mydas	DNA/hAT-Charlie	25728	12045118	25
Chelonia_mydas	DNA/Sola	189	80556	2
Chelonia_mydas	LINE/Penelope	36549	23323548	16
Chelonia_mydas	DNA/TcMar-Tigger	2098	810338	3
Chelonia_mydas	DNA/hAT-Blackjack	1985	751673	7
Chelonia_mydas	SINE/Deu	3097	1198755	7
Chelonia_mydas	LINE/L1	3806	2414558	6
Chelonia_mydas	DNA/hAT-Ac	11544	11063141	3
Chelonia_mydas	DNA/hAT	153	68893	2
Chelonia_mydas	DNA/hAT-Tag1	3853	2872541	6
Chelonia_mydas	LINE/L1-Tx1	2602	2206872	4
Chelonia_mydas	DNA/PiggyBac	2173	1066199	4
Chelonia_mydas	Satellite/macro	410	219698	1
Chelonia_mydas	LINE/Jockey	1444	1088824	4
Chelonia_mydas	LTR/ERV1	429	268294	2
Chelonia_mydas	SINE/tRNA-L2	3039	1326389	2
Chelonia_mydas	LTR/Copia	1150	833028	2
Chelonia_mydas	DNA/hAT-Tip100	4318	3672357	11
Chelonia_mydas	DNA/Academ	763	688055	2
Chelonia_mydas	LINE/R2-NeSL	1052	584713	3
Chelonia_mydas	LINE/I	734	626166	1
Chelonia_mydas	LINE/RTE-X	238	99926	1
Chelonia_mydas	LTR/ERVL	602	364029	1
Chelonia_mydas	DNA/MULE-MuDR	132	60459	2
Chelonia_mydas	DNA/TcMar	37	13361	2
Chelonia_mydas	LINE/RTE-RTE	375	445658	1
Chelonia_mydas	LTR/Gypsy-Cigr	236	151463	1
Chelonia_mydas	LTR/Ngaro	316	231302	1
Nomascus_leucogenys	LINE/L1	460159	388471416	148
Nomascus_leucogenys	Satellite/Y-chromosome	19217	71267867	1
Nomascus_leucogenys	LTR/ERVL	65263	43131568	63
Nomascus_leucogenys	SINE/Alu	539342	210839985	33
Nomascus_leucogenys	DNA/TcMar-Tigger	14315	10570350	21
Nomascus_leucogenys	LTR/ERV1	56452	32670675	99
Nomascus_leucogenys	LTR/ERVL-MaLR	104255	40393096	44
Nomascus_leucogenys	SINE/MIR	66	20696	10
Nomascus_leucogenys	Satellite/centr	125	319914	2
Nomascus_leucogenys	DNA/PiggyBac	298	142381	1
Nomascus_leucogenys	DNA/hAT-Charlie	8995	4345014	17
Nomascus_leucogenys	DNA/CMC-EnSpm	1520	591891	4
Nomascus_leucogenys	DNA/TcMar-Mariner	2432	1218211	4
Nomascus_leucogenys	LINE/L2	22326	10748366	13
Nomascus_leucogenys	DNA/hAT-Tip100	2634	1349060	7
Nomascus_leucogenys	DNA/MULE-MuDR	3	1069	1
Nomascus_leucogenys	SINE/V	345	182778	1
Nomascus_leucogenys	LTR/ERVK	6617	4402367	12
Nomascus_leucogenys	DNA/MuLE-MuDR	367	253987	1
Nomascus_leucogenys	LINE/RTE-X	139	47776	2
Nomascus_leucogenys	DNA/Ginger	334	147750	1
Nomascus_leucogenys	DNA/hAT-Blackjack	542	234363	4
Nomascus_leucogenys	DNA/TcMar-Tc2	318	123302	1
Nomascus_leucogenys	LINE/CR1	132	46442	1
Nomascus_leucogenys	DNA/TcMar	1	301	1
Callithrix_jacchus	LINE/L1	444397	388639691	169
Callithrix_jacchus	SINE/Alu	526782	204178691	30
Callithrix_jacchus	DNA/hAT-Charlie	7097	3502692	18
Callithrix_jacchus	LTR/ERVL-MaLR	76265	29315566	43
Callithrix_jacchus	LINE/L2	15688	7128053	13
Callithrix_jacchus	DNA/TcMar-Mariner	1026	839578	1
Callithrix_jacchus	DNA/TcMar-Tigger	20796	12340391	28
Callithrix_jacchus	DNA/CMC-EnSpm	5024	2678602	4
Callithrix_jacchus	SINE/MIR	106	38423	2
Callithrix_jacchus	LTR/ERV1	53755	28984411	97
Callithrix_jacchus	LTR/ERVL	68841	40924403	40
Callithrix_jacchus	LTR/ERVK	2626	1384358	8
Callithrix_jacchus	Satellite/Y-chromosome	1896	5660076	1
Callithrix_jacchus	DNA/hAT-Tip100	1541	708653	7
Callithrix_jacchus	DNA/Sola	354	323289	1
Callithrix_jacchus	DNA/hAT-Blackjack	219	114799	2
Sinocyclocheilus_rhinocerous	DNA/TcMar-Tc1	14668	8396268	72
Sinocyclocheilus_rhinocerous	DNA/PIF-Harbinger	8867	4036849	48
Sinocyclocheilus_rhinocerous	DNA/hAT	31042	13273396	59
Sinocyclocheilus_rhinocerous	DNA/TcMar	13267	5379520	15
Sinocyclocheilus_rhinocerous	DNA/CMC-EnSpm	9368	4036476	27
Sinocyclocheilus_rhinocerous	DNA/hAT-Ac	16782	7168702	81
Sinocyclocheilus_rhinocerous	DNA/hAT-hobo	410	163904	3
Sinocyclocheilus_rhinocerous	DNA/Kolobok-T2	13949	6211141	35
Sinocyclocheilus_rhinocerous	DNA/hAT-Charlie	2130	774203	15
Sinocyclocheilus_rhinocerous	DNA/MULE-MuDR	143	59308	2
Sinocyclocheilus_rhinocerous	RC/Helitron	3985	2767400	14
Sinocyclocheilus_rhinocerous	LINE/I	1338	541028	7
Sinocyclocheilus_rhinocerous	LINE/L2	21038	11817628	52
Sinocyclocheilus_rhinocerous	DNA/PiggyBac	6598	3001841	18
Sinocyclocheilus_rhinocerous	LTR/Gypsy	12936	6861711	43
Sinocyclocheilus_rhinocerous	DNA/Ginger	273	161889	1
Sinocyclocheilus_rhinocerous	DNA/TcMar-ISRm11	541	302143	6
Sinocyclocheilus_rhinocerous	DNA/P	287	132756	2
Sinocyclocheilus_rhinocerous	DNA/Maverick	649	327977	4
Sinocyclocheilus_rhinocerous	LINE/Rex-Babar	3356	1895536	13
Sinocyclocheilus_rhinocerous	DNA/hAT-hAT5	282	128477	4
Sinocyclocheilus_rhinocerous	DNA/TcMar-Tc2	829	460739	1
Sinocyclocheilus_rhinocerous	LTR/ERVK	39	18309	1
Sinocyclocheilus_rhinocerous	LINE/L1	1450	648314	5
Sinocyclocheilus_rhinocerous	DNA/Novosib	10	11331	1
Sinocyclocheilus_rhinocerous	DNA/hAT-Tip100	1791	799859	11
Sinocyclocheilus_rhinocerous	DNA/TcMar-Fot1	79	26408	1
Sinocyclocheilus_rhinocerous	LTR/DIRS	20702	12302849	69
Sinocyclocheilus_rhinocerous	DNA/hAT-Tol2	6	2086	1
Sinocyclocheilus_rhinocerous	SINE/ID	41	36530	1
Sinocyclocheilus_rhinocerous	LTR/Pao	728	596045	3
Sinocyclocheilus_rhinocerous	LINE/R2-Hero	359	212053	2
Sinocyclocheilus_rhinocerous	DNA/CMC-Chapaev-3	209	81201	1
Sinocyclocheilus_rhinocerous	LINE/R1	792	341473	1
Sinocyclocheilus_rhinocerous	DNA/Sola	293	255278	2
Sinocyclocheilus_rhinocerous	SINE/5S	537	209542	1
Sinocyclocheilus_rhinocerous	DNA/PIF-ISL2EU	956	523550	3
Sinocyclocheilus_rhinocerous	LINE/RTE-X	282	178259	2
Sinocyclocheilus_rhinocerous	LTR/Ngaro	490	327082	2
Sinocyclocheilus_rhinocerous	LINE/Penelope	88	45464	1
Sinocyclocheilus_rhinocerous	LINE/I-Nimb	1520	1015398	3
Sinocyclocheilus_rhinocerous	LINE/L1-Tx1	645	466017	2
Sinocyclocheilus_rhinocerous	SINE/Deu	326	125683	1
Sinocyclocheilus_rhinocerous	LTR/ERV1	1005	661437	6
Sinocyclocheilus_rhinocerous	DNA/hAT-Tag1	989	482687	1
Sinocyclocheilus_rhinocerous	DNA/hAT-Blackjack	138	55969	1
Sinocyclocheilus_rhinocerous	LTR/ERVL	223	108654	1
Sinocyclocheilus_rhinocerous	LTR/Copia	31	11964	1
Felis_catus	LINE/L1	426466	330085948	157
Felis_catus	SINE/tRNA-Lys	80850	36190509	37
Felis_catus	DNA/MULE-MuDR	2	637	1
Felis_catus	DNA/hAT-Ac	419	223047	1
Felis_catus	LTR/ERVL	33664	16966814	47
Felis_catus	LTR/ERV1	22279	11065963	46
Felis_catus	LINE/L2	17158	7449949	15
Felis_catus	DNA/CMC-EnSpm	391	154900	2
Felis_catus	SINE/MIR	2	605	2
Felis_catus	LTR/ERVL-MaLR	54391	21303863	30
Felis_catus	DNA/hAT-Charlie	7818	3676339	16
Felis_catus	DNA/hAT-Blackjack	834	299394	1
Felis_catus	DNA/hAT	401	321145	1
Felis_catus	DNA/TcMar-Tigger	7944	3838010	14
Felis_catus	DNA/hAT-Tip100	904	450571	5
Felis_catus	Satellite/Y-chromosome	308	210635	1
Felis_catus	LTR/ERVK	1573	766926	2
Felis_catus	DNA/PiggyBac	184	112278	1
Felis_catus	DNA/TcMar-Tc2	152	61221	1
Felis_catus	LINE/CR1	74	25048	1
Felis_catus	DNA/TcMar	1	324	1
Pan_paniscus	SINE/Alu	461697	166509030	25
Pan_paniscus	LINE/L1	486555	398866307	152
Pan_paniscus	LTR/ERVL-MaLR	104849	41645204	43
Pan_paniscus	LTR/ERV1	68134	39988066	108
Pan_paniscus	DNA/hAT-Charlie	12599	5572262	19
Pan_paniscus	DNA/CMC-EnSpm	1814	805331	4
Pan_paniscus	LINE/L2	23186	11320341	23
Pan_paniscus	SINE/MIR	418	139319	8
Pan_paniscus	LTR/ERVL	81852	54097321	61
Pan_paniscus	DNA/TcMar-Tigger	20015	11552301	27
Pan_paniscus	DNA/hAT-Tip100	1820	869959	6
Pan_paniscus	LTR/ERVK	5831	4528146	9
Pan_paniscus	DNA/hAT-Blackjack	298	123627	1
Pan_paniscus	DNA/PiggyBac	321	152476	1
Pan_paniscus	DNA/TcMar-Mariner	1552	1380188	2
Pan_paniscus	DNA/TcMar-Tc2	170	60700	1
Pan_paniscus	DNA/MuLE-MuDR	391	273849	1
Sinocyclocheilus_anshuiensis	DNA/hAT	40958	18242042	69
Sinocyclocheilus_anshuiensis	DNA/CMC-EnSpm	13872	5658859	34
Sinocyclocheilus_anshuiensis	DNA/hAT-Ac	18249	7947331	84
Sinocyclocheilus_anshuiensis	DNA/PIF-Harbinger	7763	3320382	46
Sinocyclocheilus_anshuiensis	RC/Helitron	4850	3300189	18
Sinocyclocheilus_anshuiensis	DNA/Novosib	157	113322	1
Sinocyclocheilus_anshuiensis	LINE/Rex-Babar	4893	2642485	21
Sinocyclocheilus_anshuiensis	LINE/L2	19902	9743666	64
Sinocyclocheilus_anshuiensis	DNA/TcMar-Tc2	945	512644	3
Sinocyclocheilus_anshuiensis	DNA/TcMar-Tc1	17205	8715946	77
Sinocyclocheilus_anshuiensis	DNA/hAT-Charlie	4419	1734764	25
Sinocyclocheilus_anshuiensis	LTR/DIRS	22488	12270153	58
Sinocyclocheilus_anshuiensis	LTR/ERV1	863	522004	4
Sinocyclocheilus_anshuiensis	LTR/Gypsy	17055	8339613	40
Sinocyclocheilus_anshuiensis	DNA/Kolobok-T2	17808	7896697	27
Sinocyclocheilus_anshuiensis	DNA/PIF-ISL2EU	970	437572	4
Sinocyclocheilus_anshuiensis	DNA/TcMar	15606	6402628	11
Sinocyclocheilus_anshuiensis	LTR/Ngaro	936	677764	4
Sinocyclocheilus_anshuiensis	DNA/PiggyBac	8621	4075386	21
Sinocyclocheilus_anshuiensis	DNA/Sola	113	131702	1
Sinocyclocheilus_anshuiensis	DNA/hAT-Tip100	1335	669928	10
Sinocyclocheilus_anshuiensis	DNA/hAT-hAT5	1707	647137	9
Sinocyclocheilus_anshuiensis	LINE/I	278	108593	4
Sinocyclocheilus_anshuiensis	DNA/TcMar-Fot1	375	153775	3
Sinocyclocheilus_anshuiensis	DNA/Ginger	2437	1869971	3
Sinocyclocheilus_anshuiensis	DNA/TcMar-ISRm11	632	343357	5
Sinocyclocheilus_anshuiensis	SINE/5S	1061	495599	1
Sinocyclocheilus_anshuiensis	DNA/Maverick	781	360254	3
Sinocyclocheilus_anshuiensis	LINE/L1-Tx1	945	659830	3
Sinocyclocheilus_anshuiensis	DNA/MULE-MuDR	435	222969	2
Sinocyclocheilus_anshuiensis	LINE/Jockey	942	421620	1
Sinocyclocheilus_anshuiensis	DNA/hAT-hobo	506	193089	6
Sinocyclocheilus_anshuiensis	LINE/I-Nimb	1851	1405267	4
Sinocyclocheilus_anshuiensis	LINE/RTE-X	439	302366	4
Sinocyclocheilus_anshuiensis	DNA/P	365	183489	2
Sinocyclocheilus_anshuiensis	LINE/Penelope	120	73590	1
Sinocyclocheilus_anshuiensis	LINE/R2-Hero	263	180467	1
Sinocyclocheilus_anshuiensis	LTR/Pao	125	79297	1
Sinocyclocheilus_anshuiensis	DNA/hAT-Tol2	98	39262	1
Pelodiscus_sinensis	LINE/CR1	185853	124516632	78
Pelodiscus_sinensis	LINE/L1-Tx1	2634	1867269	3
Pelodiscus_sinensis	LINE/Penelope	26943	16729899	18
Pelodiscus_sinensis	SINE/MIR	1555	827803	8
Pelodiscus_sinensis	LINE/L2	4396	2126869	14
Pelodiscus_sinensis	DNA/CMC-EnSpm	6559	2446209	2
Pelodiscus_sinensis	DNA/hAT-Blackjack	2837	1311018	6
Pelodiscus_sinensis	DNA/MULE-MuDR	38306	15093958	6
Pelodiscus_sinensis	DNA/hAT-Ac	3697	1548186	6
Pelodiscus_sinensis	DNA/hAT-Charlie	39655	17895607	47
Pelodiscus_sinensis	LTR/Gypsy	10355	7611387	13
Pelodiscus_sinensis	DNA/TcMar-Tigger	17382	6834464	25
Pelodiscus_sinensis	DNA/PIF-Harbinger	32020	25084667	27
Pelodiscus_sinensis	DNA/hAT-Tip100	4241	2482430	15
Pelodiscus_sinensis	LTR/DIRS	34425	28307008	34
Pelodiscus_sinensis	DNA/PiggyBac	560	215381	3
Pelodiscus_sinensis	DNA/hAT	3590	1498788	5
Pelodiscus_sinensis	DNA/TcMar-Tc2	518	239843	6
Pelodiscus_sinensis	RC/Helitron	5227	2430960	5
Pelodiscus_sinensis	DNA/hAT-Tag1	3072	1745372	4
Pelodiscus_sinensis	LINE/RTE-BovB	4988	3430908	16
Pelodiscus_sinensis	SINE/Deu	648	341947	6
Pelodiscus_sinensis	DNA/CMC-Chapaev-3	866	618062	2
Pelodiscus_sinensis	LINE/L1	364	179246	2
Pelodiscus_sinensis	LTR/ERV1	7692	4821923	2
Pelodiscus_sinensis	LTR/Copia	311	113326	1
Pelodiscus_sinensis	DNA/TcMar-Pogo	304	223217	1
Pelodiscus_sinensis	LINE/RTE-RTE	223	164692	1
Pelodiscus_sinensis	LINE/R2-NeSL	246	124856	1
Pelodiscus_sinensis	DNA/Sola	292	148223	1
Pelodiscus_sinensis	SINE/ID	73	32125	1
Pongo_abelii	LINE/L1	525829	447413292	159
Pongo_abelii	LTR/ERV1	70213	42255168	121
Pongo_abelii	SINE/Alu	612239	226787695	26
Pongo_abelii	LTR/ERVL	82564	56236725	64
Pongo_abelii	LTR/ERVL-MaLR	106886	41557551	49
Pongo_abelii	LTR/ERVK	8117	6610808	10
Pongo_abelii	DNA/hAT-Charlie	17851	7291062	18
Pongo_abelii	DNA/TcMar-Tigger	22628	16207120	27
Pongo_abelii	SINE/MIR	186	66512	10
Pongo_abelii	LINE/L2	26463	12205053	17
Pongo_abelii	DNA/CMC-EnSpm	5071	2161684	2
Pongo_abelii	DNA/TcMar-Mariner	2064	1165281	3
Pongo_abelii	DNA/hAT-Blackjack	344	150718	1
Pongo_abelii	DNA/hAT-Tip100	2128	1040288	5
Pongo_abelii	DNA/Sola	2522	1407626	1
Pongo_abelii	DNA/PiggyBac	369	168432	1
Pongo_abelii	DNA/MuLE-MuDR	462	333022	1
Pongo_abelii	Satellite/centr	745	2045001	2
Pongo_abelii	Satellite/Y-chromosome	11290	32798478	1
Giraffa_camelopardalis_tippelskirchi	LINE/L1	283551	187309474	127
Giraffa_camelopardalis_tippelskirchi	LTR/ERVL-MaLR	32989	12595464	28
Giraffa_camelopardalis_tippelskirchi	LTR/ERV1	33090	15787425	78
Giraffa_camelopardalis_tippelskirchi	LINE/RTE-BovB	293274	233936735	36
Giraffa_camelopardalis_tippelskirchi	SINE/tRNA-Glu	15968	5514849	15
Giraffa_camelopardalis_tippelskirchi	DNA/hAT-Tip100	1622	746063	8
Giraffa_camelopardalis_tippelskirchi	SINE/MIR	1	332	1
Giraffa_camelopardalis_tippelskirchi	SINE/BovA	6	1968	1
Giraffa_camelopardalis_tippelskirchi	DNA/hAT-Charlie	5683	2795520	7
Giraffa_camelopardalis_tippelskirchi	LTR/ERVL	20542	9280879	39
Giraffa_camelopardalis_tippelskirchi	LINE/L2	8825	4117433	10
Giraffa_camelopardalis_tippelskirchi	DNA/TcMar-Mariner	2844	2315462	5
Giraffa_camelopardalis_tippelskirchi	DNA/TcMar-Tigger	4775	2802923	10
Giraffa_camelopardalis_tippelskirchi	DNA/TcMar-Tc2	126	49228	1
Giraffa_camelopardalis_tippelskirchi	LTR/ERVK	4058	2556659	7
Giraffa_camelopardalis_tippelskirchi	DNA/CMC-EnSpm	46	17911	3
Giraffa_camelopardalis_tippelskirchi	DNA/MULE-MuDR	638	268136	1
Giraffa_camelopardalis_tippelskirchi	DNA/Ginger	324	143330	1
Giraffa_camelopardalis_tippelskirchi	Satellite/centr	783	805875	2
Dasypus_novemcinctus	LTR/ERV1	76371	59972288	70
Dasypus_novemcinctus	LINE/L1	983425	889558586	205
Dasypus_novemcinctus	SINE/MIR	2363	2768889	7
Dasypus_novemcinctus	LTR/ERVK	37850	28774524	55
Dasypus_novemcinctus	SINE/ID	44	14945	1
Dasypus_novemcinctus	LINE/L2	15204	6889932	23
Dasypus_novemcinctus	DNA/hAT-Charlie	10247	4975976	13
Dasypus_novemcinctus	LTR/ERVL-MaLR	204108	96783810	66
Dasypus_novemcinctus	DNA/CMC-EnSpm	753	373107	1
Dasypus_novemcinctus	DNA/hAT-Tip100	2059	883792	4
Dasypus_novemcinctus	LTR/ERVL	96800	69737853	57
Dasypus_novemcinctus	DNA/TcMar-Tigger	8818	5579452	15
Dasypus_novemcinctus	DNA/TcMar-Mariner	2279	2155191	2
Dasypus_novemcinctus	LTR/Gypsy	1938	911635	1
Dasypus_novemcinctus	DNA/hAT-Blackjack	1300	494077	2
Dasypus_novemcinctus	DNA/Sola	390	164498	1
Dasypus_novemcinctus	DNA/TcMar-Tc2	351	135772	1
Dasypus_novemcinctus	LTR/ERV	291	247920	1
Marmota_marmota_marmota	LTR/ERVL-MaLR	126519	49708124	47
Marmota_marmota_marmota	LTR/ERV1	35321	18732732	52
Marmota_marmota_marmota	SINE/Alu	12765	4637685	13
Marmota_marmota_marmota	LINE/L2	4506	1870345	14
Marmota_marmota_marmota	LINE/L1	293947	223611930	129
Marmota_marmota_marmota	SINE/ID	2473	919486	13
Marmota_marmota_marmota	LTR/ERVK	39635	24709463	57
Marmota_marmota_marmota	DNA/hAT-Blackjack	265	108463	2
Marmota_marmota_marmota	DNA/hAT-Charlie	4885	2377741	13
Marmota_marmota_marmota	SINE/MIR	2	647	1
Marmota_marmota_marmota	DNA/CMC-EnSpm	487	177497	3
Marmota_marmota_marmota	DNA/TcMar-Tigger	11667	4686843	12
Marmota_marmota_marmota	LTR/ERVL	25842	12303177	34
Marmota_marmota_marmota	DNA/hAT-Tip100	268	110463	1
Marmota_marmota_marmota	LINE/R1	530	330706	1
Marmota_marmota_marmota	LTR/ERV	432	323090	1
Marmota_marmota_marmota	SINE/tRNA-Glu	208	159731	1
Marmota_marmota_marmota	LINE/CR1	48	17043	1
Marmota_marmota_marmota	DNA/TcMar	36	11641	1
Rhinopithecus_roxellana	SINE/Alu	571538	222223163	22
Rhinopithecus_roxellana	Satellite/Y-chromosome	13190	26460802	2
Rhinopithecus_roxellana	LINE/L1	434129	360403354	144
Rhinopithecus_roxellana	DNA/hAT-Charlie	12581	5831607	14
Rhinopithecus_roxellana	LTR/ERV1	65891	35367445	131
Rhinopithecus_roxellana	LTR/ERVL	70658	40294541	57
Rhinopithecus_roxellana	LTR/ERVL-MaLR	73830	28351362	49
Rhinopithecus_roxellana	SINE/MIR	1	444	1
Rhinopithecus_roxellana	DNA/TcMar-Tigger	17120	11900266	23
Rhinopithecus_roxellana	LINE/L2	16848	8372221	18
Rhinopithecus_roxellana	DNA/CMC-EnSpm	16800	7038847	4
Rhinopithecus_roxellana	DNA/TcMar-Mariner	1800	972070	4
Rhinopithecus_roxellana	LTR/ERVK	9642	6584443	12
Rhinopithecus_roxellana	DNA/MULE-MuDR	1975	1010468	2
Rhinopithecus_roxellana	DNA/hAT-Tip100	2196	1019160	5
Rhinopithecus_roxellana	DNA/hAT-Blackjack	748	413165	3
Rhinopithecus_roxellana	DNA/TcMar-Tc2	351	134101	2
Rhinopithecus_roxellana	DNA/Kolobok-Hydra	136	113181	1
Rhinopithecus_roxellana	DNA/PiggyBac	328	152534	1
Panthera_pardus	LINE/L1	362718	284995502	144
Panthera_pardus	LTR/ERVK	370	340018	1
Panthera_pardus	SINE/MIR	39	12036	1
Panthera_pardus	SINE/tRNA-Lys	98291	45873908	37
Panthera_pardus	LTR/ERVL	38836	18908600	50
Panthera_pardus	LTR/ERVL-MaLR	45351	18008713	30
Panthera_pardus	DNA/hAT-Charlie	6334	2909628	10
Panthera_pardus	LTR/ERV1	22829	11221992	41
Panthera_pardus	DNA/hAT-Tip100	1539	720061	6
Panthera_pardus	DNA/TcMar-Tigger	9886	4343518	18
Panthera_pardus	LINE/L2	17029	7788445	22
Panthera_pardus	DNA/CMC-EnSpm	214	203902	1
Panthera_pardus	DNA/MULE-MuDR	37	21634	1
Panthera_pardus	DNA/hAT-Blackjack	452	243732	3
Panthera_pardus	LINE/CR1	129	46835	1
Otolemur_garnettii	SINE/Alu	241645	99489832	27
Otolemur_garnettii	LINE/L1	343360	252473897	144
Otolemur_garnettii	SINE/MIR	331	273587	1
Otolemur_garnettii	LTR/ERVL-MaLR	51888	19819268	37
Otolemur_garnettii	LTR/ERVK	6296	4220326	9
Otolemur_garnettii	DNA/hAT-Charlie	9267	4804865	21
Otolemur_garnettii	LTR/ERV1	39945	20061460	87
Otolemur_garnettii	DNA/hAT-Blackjack	3886	1860131	6
Otolemur_garnettii	DNA/TcMar-Tigger	17217	10370524	26
Otolemur_garnettii	LTR/ERVL	23606	11327158	39
Otolemur_garnettii	LINE/L2	6384	2478092	11
Otolemur_garnettii	DNA/TcMar-Mariner	9900	6459838	12
Otolemur_garnettii	DNA/hAT-Tip100	918	487109	4
Otolemur_garnettii	DNA/CMC-EnSpm	88	35879	1
Otolemur_garnettii	DNA/MULE-MuDR	362	167364	3
Otolemur_garnettii	DNA/TcMar-Tc1	460	237191	1
Otolemur_garnettii	DNA/TcMar-Tc2	3316	1567338	3
Otolemur_garnettii	DNA/TcMar-Pogo	5	1698	2
Otolemur_garnettii	DNA/PiggyBac	752	497143	3
Oncorhynchus_mykiss	LINE/L2	111023	95209144	70
Oncorhynchus_mykiss	LINE/Rex-Babar	98233	83626404	24
Oncorhynchus_mykiss	LINE/Penelope	2198	1322326	7
Oncorhynchus_mykiss	DNA/TcMar-Tc1	322097	259099097	83
Oncorhynchus_mykiss	LINE/RTE-X	20992	15993689	16
Oncorhynchus_mykiss	LINE/L1	6576	5792654	17
Oncorhynchus_mykiss	DNA/PiggyBac	2582	1748917	7
Oncorhynchus_mykiss	LTR/Gypsy	28645	22921491	33
Oncorhynchus_mykiss	LINE/L1-Tx1	10942	7192151	23
Oncorhynchus_mykiss	DNA/hAT-Charlie	8198	5863637	18
Oncorhynchus_mykiss	DNA/hAT-Tip100	1840	1112804	8
Oncorhynchus_mykiss	DNA/hAT-Ac	1893	1068479	6
Oncorhynchus_mykiss	DNA/PIF-ISL2EU	536	284112	2
Oncorhynchus_mykiss	LTR/DIRS	753	459002	4
Oncorhynchus_mykiss	LTR/ERV1	120	50242	1
Oncorhynchus_mykiss	DNA/hAT-Tag1	3790	2062737	4
Oncorhynchus_mykiss	LINE/I-Nimb	2692	1403042	6
Oncorhynchus_mykiss	DNA/Sola	412	257553	1
Oncorhynchus_mykiss	DNA/TcMar-ISRm11	1845	1162520	6
Oncorhynchus_mykiss	DNA/Kolobok-T2	365	194943	1
Oncorhynchus_mykiss	LINE/R2-NeSL	168	80525	1
Oncorhynchus_mykiss	DNA/hAT-Blackjack	178	161809	1
Oncorhynchus_mykiss	DNA/TcMar-Fot1	180	81346	1
Oncorhynchus_mykiss	DNA/PIF-Harbinger	264	154868	1
Oncorhynchus_mykiss	DNA/Ginger	347	197242	1
Oncorhynchus_mykiss	LTR/Pao	202	156579	1
Dipodomys_ordii	SINE/Alu	189840	83868324	50
Dipodomys_ordii	LINE/L1	178111	116593840	65
Dipodomys_ordii	SINE/ID	17901	6479584	49
Dipodomys_ordii	LTR/ERVL	3566	1618877	14
Dipodomys_ordii	DNA/CMC-EnSpm	791	744791	3
Dipodomys_ordii	DNA/hAT	384	496257	1
Dipodomys_ordii	SINE/7SL	1930	1480851	3
Dipodomys_ordii	LTR/ERV1	11740	6219828	35
Dipodomys_ordii	LINE/L2	1256	610418	2
Dipodomys_ordii	LTR/ERVK	4146	2564812	9
Dipodomys_ordii	LTR/ERVL-MaLR	11377	3967491	15
Dipodomys_ordii	DNA/Maverick	227	70674	1
Dipodomys_ordii	DNA/TcMar-Tigger	1294	465102	6
Dipodomys_ordii	DNA/hAT-Charlie	698	327730	5
Fukomys_damarensis	SINE/ID	5760	3382659	14
Fukomys_damarensis	SINE/Alu	12787	4572090	13
Fukomys_damarensis	LINE/L1	310861	266984619	95
Fukomys_damarensis	LTR/ERV1	33532	18228375	66
Fukomys_damarensis	LINE/L2	331	121811	4
Fukomys_damarensis	LTR/ERVL-MaLR	93145	36485671	37
Fukomys_damarensis	LTR/ERVL	25677	14001944	21
Fukomys_damarensis	DNA/hAT-Charlie	4123	2442141	7
Fukomys_damarensis	DNA/TcMar-Tigger	13610	5429570	14
Fukomys_damarensis	DNA/TcMar-Mariner	11550	4395656	4
Fukomys_damarensis	LTR/ERVK	7926	3912058	15
Fukomys_damarensis	DNA/TcMar-Tc2	630	366986	1
Fukomys_damarensis	DNA/CMC-EnSpm	6	2462	1
Fukomys_damarensis	DNA/hAT-Blackjack	60	20385	2
Fukomys_damarensis	DNA/MULE-MuDR	4	2774	1
Fukomys_damarensis	DNA/PiggyBac	2073	1454186	2
Fukomys_damarensis	LTR/Gypsy	522	293461	1
Chinchilla_lanigera	LINE/L1	284658	225847522	124
Chinchilla_lanigera	DNA/CMC-EnSpm	239	91776	2
Chinchilla_lanigera	DNA/TcMar-Tigger	14698	6673877	21
Chinchilla_lanigera	SINE/ID	164	58805	4
Chinchilla_lanigera	SINE/Alu	10237	3874550	15
Chinchilla_lanigera	LINE/L2	102	43751	2
Chinchilla_lanigera	LTR/ERV1	39074	22316188	65
Chinchilla_lanigera	LTR/ERVL-MaLR	102303	39570766	45
Chinchilla_lanigera	LTR/ERVL	76955	47508231	38
Chinchilla_lanigera	LTR/ERVK	8069	3887008	15
Chinchilla_lanigera	DNA/TcMar-Mariner	15705	7129219	4
Chinchilla_lanigera	DNA/hAT-Charlie	5168	2861385	13
Chinchilla_lanigera	DNA/PiggyBac	4144	1866777	10
Chinchilla_lanigera	DNA/hAT	495	227841	1
Chinchilla_lanigera	DNA/TcMar-Tc2	663	402004	1
Chinchilla_lanigera	DNA/MULE-MuDR	1	383	1
Chinchilla_lanigera	DNA/Sola	298	129265	1
Chinchilla_lanigera	DNA/hAT-Tip100	192	90294	1
Chinchilla_lanigera	DNA/TcMar-Tc1	1	300	1
Chinchilla_lanigera	LTR/ERV	653	313849	1
Chinchilla_lanigera	DNA/MuLE-MuDR	241	155995	1
Myodes_glareolus	LINE/L1	136614	63244104	99
Myodes_glareolus	SINE/Alu	33078	11846387	51
Myodes_glareolus	LTR/ERVK	55745	23402996	113
Myodes_glareolus	DNA/hAT-Charlie	2008	743710	4
Myodes_glareolus	LTR/ERVL-MaLR	63435	22801910	40
Myodes_glareolus	LTR/ERVL	24439	11211545	37
Myodes_glareolus	SINE/ID	217	68474	2
Myodes_glareolus	SINE/B4	7461	2469532	6
Myodes_glareolus	DNA/CMC-EnSpm	613	270663	2
Myodes_glareolus	LTR/ERV1	12404	5292626	49
Myodes_glareolus	LTR/Copia	486	153335	1
Myodes_glareolus	LINE/RTE-BovB	197	70046	2
Myodes_glareolus	DNA/TcMar-Tigger	205	71310	2
Myodes_glareolus	DNA/hAT	1	452	1
Myodes_glareolus	LTR/Gypsy	1430	874246	1
Myodes_glareolus	LTR/ERV	48	19899	1
Myodes_glareolus	LINE/R1	9	3451	1
Canis_lupus_familiaris	SINE/tRNA-Lys	4477	2144895	14
Canis_lupus_familiaris	LINE/L1	376681	296454237	147
Canis_lupus_familiaris	LTR/ERV1	28583	17952563	46
Canis_lupus_familiaris	LTR/ERVL-MaLR	51582	20635397	34
Canis_lupus_familiaris	LINE/L2	18326	8395737	19
Canis_lupus_familiaris	DNA/TcMar-Tigger	5573	2522239	12
Canis_lupus_familiaris	SINE/MIR	193	61102	4
Canis_lupus_familiaris	DNA/hAT-Charlie	6431	3059130	12
Canis_lupus_familiaris	DNA/TcMar-Mariner	152	54295	1
Canis_lupus_familiaris	LTR/ERVL	34600	16945185	44
Canis_lupus_familiaris	DNA/hAT-Tip100	1198	607820	5
Canis_lupus_familiaris	DNA/TcMar	16	4980	1
Canis_lupus_familiaris	DNA/hAT-Blackjack	671	347450	3
Canis_lupus_familiaris	DNA/TcMar-Tc2	49	15167	1
Canis_lupus_familiaris	LINE/CR1	52	19106	1
Odocoileus_virginianus_texanus	LINE/RTE-BovB	187679	136932312	35
Odocoileus_virginianus_texanus	LINE/L1	291935	176265087	132
Odocoileus_virginianus_texanus	SINE/tRNA-Glu	22196	7193885	15
Odocoileus_virginianus_texanus	SINE/BovA	2	616	1
Odocoileus_virginianus_texanus	SINE/MIR	960	347859	11
Odocoileus_virginianus_texanus	DNA/hAT-Charlie	5968	2930609	10
Odocoileus_virginianus_texanus	LTR/ERVL-MaLR	27165	10593051	26
Odocoileus_virginianus_texanus	LINE/L2	6460	2574314	13
Odocoileus_virginianus_texanus	LTR/ERVL	20302	9095939	34
Odocoileus_virginianus_texanus	LTR/ERV1	39985	19016965	78
Odocoileus_virginianus_texanus	DNA/hAT-Blackjack	637	268536	2
Odocoileus_virginianus_texanus	DNA/TcMar-Mariner	2611	2102080	6
Odocoileus_virginianus_texanus	DNA/TcMar-Tigger	8355	4530312	13
Odocoileus_virginianus_texanus	DNA/MULE-MuDR	1	315	1
Odocoileus_virginianus_texanus	DNA/CMC-EnSpm	45	26526	2
Odocoileus_virginianus_texanus	DNA/hAT-Tip100	987	435092	5
Odocoileus_virginianus_texanus	LTR/ERVK	2415	1141000	5
Odocoileus_virginianus_texanus	DNA/TcMar	17	5455	1
Danio_rerio	DNA/hAT-Ac	56919	31691806	124
Danio_rerio	DNA/hAT-Charlie	26187	13202804	50
Danio_rerio	DNA/CMC-EnSpm	91856	49433799	98
Danio_rerio	DNA/hAT-hAT5	2387	1071601	9
Danio_rerio	DNA/PIF-Harbinger	37443	22185057	41
Danio_rerio	SINE/V	38123	14476251	13
Danio_rerio	DNA/Kolobok-T2	22749	11197775	37
Danio_rerio	DNA/hAT	69713	35023154	122
Danio_rerio	DNA/TcMar-Tc1	80875	47654936	73
Danio_rerio	LTR/Ngaro	35014	16299707	32
Danio_rerio	LINE/L2	20572	14052574	59
Danio_rerio	LTR/ERV1	3451	2380078	14
Danio_rerio	RC/Helitron	23595	14089479	19
Danio_rerio	DNA/TcMar	13854	7490507	30
Danio_rerio	LTR/Gypsy	20110	15054206	57
Danio_rerio	DNA/CMC-Transib	41	16642	1
Danio_rerio	DNA/Sola	5373	3672182	6
Danio_rerio	LINE/Rex-Babar	4796	2568832	26
Danio_rerio	SINE/5S	4141	1881585	5
Danio_rerio	DNA/MULE-MuDR	4755	3051483	5
Danio_rerio	DNA/PiggyBac	34072	22707229	53
Danio_rerio	SINE/Deu	7212	3439845	4
Danio_rerio	LINE/RTE-BovB	4254	2844097	6
Danio_rerio	DNA/Maverick	454	699965	2
Danio_rerio	DNA/PIF-ISL2EU	1510	613965	2
Danio_rerio	DNA/P	2131	851927	3
Danio_rerio	DNA/hAT-Tip100	6618	3293345	24
Danio_rerio	DNA/hAT-Blackjack	2828	1593533	5
Danio_rerio	DNA/TcMar-Tigger	824	395315	3
Danio_rerio	LINE/RTE-X	324	122212	2
Danio_rerio	DNA/Ginger	2562	1748704	1
Danio_rerio	LTR/DIRS	10537	19367348	10
Danio_rerio	LINE/RTE	624	277001	2
Danio_rerio	LINE/I	983	479572	8
Danio_rerio	LINE/L1	3834	2377364	23
Danio_rerio	DNA/hAT-hobo	979	536198	4
Danio_rerio	DNA/hAT-Tol2	231	105916	1
Danio_rerio	LINE/I-Nimb	783	670821	2
Danio_rerio	LINE/L1-Tx1	1722	1350945	7
Danio_rerio	DNA/TcMar-Stowaway	1271	718652	3
Danio_rerio	DNA/TcMar-ISRm11	1682	842665	8
Danio_rerio	DNA/TcMar-Mariner	74	27550	1
Danio_rerio	LINE/Penelope	330	159060	3
Danio_rerio	LTR/ERVK	47	129353	2
Danio_rerio	LINE/R2-NeSL	92	72006	1
Danio_rerio	SINE/tRNA-Glu	350	293552	1
Danio_rerio	SINE/Alu	414	483529	1
Danio_rerio	LTR/Copia	39	23020	1
Cebus_capucinus_imitator	LTR/ERVL-MaLR	96025	40803394	45
Cebus_capucinus_imitator	LTR/ERVL	45606	28784244	48
Cebus_capucinus_imitator	LINE/L1	475314	366208125	159
Cebus_capucinus_imitator	SINE/Alu	474020	184085593	29
Cebus_capucinus_imitator	LTR/ERV	2938	1977302	1
Cebus_capucinus_imitator	LTR/ERV1	50480	26619171	103
Cebus_capucinus_imitator	DNA/hAT-Tip100	1200	541000	5
Cebus_capucinus_imitator	Satellite/Y-chromosome	1446	5150791	1
Cebus_capucinus_imitator	LINE/L2	16661	7433362	15
Cebus_capucinus_imitator	SINE/MIR	22	6908	6
Cebus_capucinus_imitator	DNA/TcMar-Tigger	21521	14109189	24
Cebus_capucinus_imitator	DNA/hAT-Charlie	9080	3999094	17
Cebus_capucinus_imitator	LTR/ERVK	5752	3467669	11
Cebus_capucinus_imitator	DNA/CMC-EnSpm	7160	3258210	6
Cebus_capucinus_imitator	DNA/hAT-Blackjack	740	411835	2
Cebus_capucinus_imitator	DNA/PiggyBac	435	220920	2
Cebus_capucinus_imitator	DNA/TcMar-Mariner	1405	1192107	2
Cebus_capucinus_imitator	DNA/MuLE-MuDR	325	214876	1
Cebus_capucinus_imitator	DNA/TcMar-Tc2	372	158107	1
Panthera_tigris_altaica	LINE/L1	418016	307595743	155
Panthera_tigris_altaica	SINE/tRNA-Lys	9379	4118134	28
Panthera_tigris_altaica	DNA/CMC-EnSpm	587	242783	4
Panthera_tigris_altaica	LINE/L2	23231	11685758	18
Panthera_tigris_altaica	LTR/ERV1	20687	9604939	46
Panthera_tigris_altaica	LTR/ERVL	39560	19573957	44
Panthera_tigris_altaica	SINE/MIR	482	172266	8
Panthera_tigris_altaica	DNA/hAT-Charlie	7593	3728243	17
Panthera_tigris_altaica	LTR/ERVL-MaLR	60282	23943474	40
Panthera_tigris_altaica	DNA/TcMar-Tigger	15626	6757702	18
Panthera_tigris_altaica	LTR/ERVK	349	317448	1
Panthera_tigris_altaica	DNA/hAT-Blackjack	301	135331	1
Panthera_tigris_altaica	DNA/hAT-Tip100	1428	678093	6
Panthera_tigris_altaica	DNA/Sola	186	80066	1
Panthera_tigris_altaica	DNA/TcMar-Mariner	32	9939	1
Panthera_tigris_altaica	DNA/TcMar-Tc2	336	135833	1
Panthera_tigris_altaica	LINE/CR1	84	30854	1
Panthera_tigris_altaica	LTR/Gypsy	95	91417	1
Heterocephalus_glaber	LINE/L1	340678	273463233	125
Heterocephalus_glaber	LTR/ERVK	3902	2412930	7
Heterocephalus_glaber	DNA/hAT-Charlie	6637	3608907	12
Heterocephalus_glaber	SINE/ID	2917	1460296	15
Heterocephalus_glaber	LTR/ERV1	42304	23027628	84
Heterocephalus_glaber	SINE/Alu	409	144717	9
Heterocephalus_glaber	SINE/MIR	941	752450	1
Heterocephalus_glaber	LTR/ERVL-MaLR	108988	41386275	54
Heterocephalus_glaber	DNA/TcMar-Tc2	641	402899	1
Heterocephalus_glaber	LTR/ERVL	42807	27024636	37
Heterocephalus_glaber	DNA/PiggyBac	2200	1321550	3
Heterocephalus_glaber	DNA/TcMar-Tigger	17493	7454397	20
Heterocephalus_glaber	DNA/CMC-EnSpm	19	6848	2
Heterocephalus_glaber	DNA/TcMar-Mariner	17256	7844182	4
Heterocephalus_glaber	LINE/L2	332	120863	7
Heterocephalus_glaber	DNA/hAT-Blackjack	191	79202	1
Heterocephalus_glaber	LINE/CR1	796	820891	1
Heterocephalus_glaber	DNA/Sola	473	206549	1
Heterocephalus_glaber	DNA/hAT-Tip100	351	164115	2
Heterocephalus_glaber	DNA/TcMar-Tc1	1075	368466	1
Heterocephalus_glaber	DNA/hAT-Ac	384	446447	1
Sus_scrofa	LINE/L1	490104	377372676	136
Sus_scrofa	SINE/tRNA-Glu	97639	42894083	29
Sus_scrofa	SINE/MIR	19	6120	8
Sus_scrofa	DNA/hAT-Charlie	4630	2132232	8
Sus_scrofa	LTR/ERVL	27085	13311355	34
Sus_scrofa	DNA/TcMar-Tigger	8388	4058733	17
Sus_scrofa	LTR/ERV1	35130	16696152	72
Sus_scrofa	LTR/ERVL-MaLR	44279	17455835	32
Sus_scrofa	DNA/Sola	161	69163	1
Sus_scrofa	DNA/hAT-Tip100	1068	509206	4
Sus_scrofa	LINE/L2	12454	5452825	12
Sus_scrofa	DNA/Novosib	480	200040	1
Sus_scrofa	DNA/CMC-EnSpm	353	144095	4
Sus_scrofa	DNA/TcMar	5	1527	1
Sus_scrofa	DNA/TcMar-Tc2	240	92341	2
Sus_scrofa	DNA/hAT-Blackjack	1147	518897	3
Sus_scrofa	LTR/ERVK	3479	2399322	8
Sus_scrofa	Satellite/centr	2860	918676	1
Oryctolagus_cuniculus	LINE/L1	448292	308830484	113
Oryctolagus_cuniculus	SINE/C	769265	299745637	44
Oryctolagus_cuniculus	LTR/ERV1	29570	14328373	64
Oryctolagus_cuniculus	LTR/ERVL	14867	7079550	24
Oryctolagus_cuniculus	DNA/hAT-Charlie	2374	1128932	8
Oryctolagus_cuniculus	DNA/TcMar-Mariner	1820	1124778	2
Oryctolagus_cuniculus	LTR/ERVK	25603	18499844	21
Oryctolagus_cuniculus	LTR/ERVL-MaLR	31735	11753394	23
Oryctolagus_cuniculus	DNA/TcMar-Tigger	8950	3585790	12
Oryctolagus_cuniculus	LINE/L2	1389	580346	3
Oryctolagus_cuniculus	DNA/Ginger	832	437446	1
Oryctolagus_cuniculus	DNA/CMC-EnSpm	2	744	1
Oryctolagus_cuniculus	DNA/hAT-Tip100	271	146367	1
Sinocyclocheilus_grahami	SINE/tRNA-Glu	3223	1035309	2
Sinocyclocheilus_grahami	DNA/hAT-Ac	33799	16787499	87
Sinocyclocheilus_grahami	DNA/CMC-EnSpm	17858	7751621	42
Sinocyclocheilus_grahami	DNA/TcMar-Tc1	33443	19978800	82
Sinocyclocheilus_grahami	DNA/Kolobok-T2	33508	18946274	34
Sinocyclocheilus_grahami	SINE/Deu	1370	642677	1
Sinocyclocheilus_grahami	DNA/hAT	46377	22670594	70
Sinocyclocheilus_grahami	DNA/TcMar	12278	5107425	11
Sinocyclocheilus_grahami	LINE/L2	26426	16995424	59
Sinocyclocheilus_grahami	LTR/DIRS	33540	22162175	64
Sinocyclocheilus_grahami	DNA/hAT-Charlie	5894	2503194	24
Sinocyclocheilus_grahami	DNA/PiggyBac	12563	6547106	18
Sinocyclocheilus_grahami	DNA/hAT-Tip100	2231	1067402	11
Sinocyclocheilus_grahami	LINE/Penelope	179	91155	3
Sinocyclocheilus_grahami	DNA/Ginger	264	186051	1
Sinocyclocheilus_grahami	DNA/Sola	4700	3029306	2
Sinocyclocheilus_grahami	LTR/ERV1	2044	1437573	4
Sinocyclocheilus_grahami	LINE/I	173	68117	2
Sinocyclocheilus_grahami	LTR/Gypsy	21332	12055324	54
Sinocyclocheilus_grahami	LINE/Rex-Babar	6452	3992873	20
Sinocyclocheilus_grahami	RC/Helitron	4150	2749813	15
Sinocyclocheilus_grahami	DNA/Novosib	1325	860156	1
Sinocyclocheilus_grahami	LTR/ERVK	913	292908	1
Sinocyclocheilus_grahami	DNA/PIF-Harbinger	10224	4625766	33
Sinocyclocheilus_grahami	DNA/Maverick	2145	947350	3
Sinocyclocheilus_grahami	DNA/TcMar-Tc2	1809	1014730	3
Sinocyclocheilus_grahami	DNA/hAT-hAT5	1575	677756	5
Sinocyclocheilus_grahami	DNA/hAT-hobo	466	179310	3
Sinocyclocheilus_grahami	SINE/V	2	660	1
Sinocyclocheilus_grahami	DNA/TcMar-Fot1	304	98968	1
Sinocyclocheilus_grahami	DNA/PIF-ISL2EU	828	395986	3
Sinocyclocheilus_grahami	LINE/CR1	53	48227	1
Sinocyclocheilus_grahami	DNA/TcMar-ISRm11	605	300795	3
Sinocyclocheilus_grahami	LTR/Ngaro	1326	812811	5
Sinocyclocheilus_grahami	LINE/R1	567	227383	1
Sinocyclocheilus_grahami	LINE/I-Nimb	1066	717070	2
Sinocyclocheilus_grahami	DNA/TcMar-Tigger	140	46264	1
Sinocyclocheilus_grahami	LINE/RTE-X	404	276511	1
Sinocyclocheilus_grahami	LINE/L1	439	235636	1
Sinocyclocheilus_grahami	LINE/L1-Tx1	578	521499	2
Sinocyclocheilus_grahami	DNA/hAT-Blackjack	219	70951	1
Sinocyclocheilus_grahami	LTR/Copia	106	38627	1
Sinocyclocheilus_grahami	LTR/Pao	591	482541	2
Sinocyclocheilus_grahami	DNA/MULE-MuDR	78	27728	1
Sinocyclocheilus_grahami	LINE/R2-Hero	173	150313	1
Phodopus_sungorus	LINE/L1	98146	47877411	36
Phodopus_sungorus	LTR/ERVK	4188	1993728	20
Phodopus_sungorus	LTR/ERV1	1196	656301	7
Phodopus_sungorus	DNA/hAT-Charlie	2201	1084655	1
Phodopus_sungorus	LTR/ERVL	7982	3829775	9
Phodopus_sungorus	DNA/TcMar-Tigger	344	116869	2
Cavia_porcellus	SINE/Alu	29677	35828015	26
Cavia_porcellus	LINE/L1	385160	466344909	171
Cavia_porcellus	SINE/ID	6075	4119718	11
Cavia_porcellus	LTR/ERV	2064	1743979	4
Cavia_porcellus	LTR/ERVK	25874	22599562	37
Cavia_porcellus	DNA/Novosib	3	1427	2
Cavia_porcellus	LTR/ERVL	59093	38761189	28
Cavia_porcellus	LTR/ERV1	61085	44403031	98
Cavia_porcellus	DNA/PiggyBac	3309	2738645	3
Cavia_porcellus	LTR/ERVL-MaLR	101613	43009494	43
Cavia_porcellus	DNA/TcMar-Mariner	13308	5898606	4
Cavia_porcellus	DNA/TcMar-Tigger	8562	3894435	15
Cavia_porcellus	DNA/hAT-Charlie	4502	2889403	10
Cavia_porcellus	SINE/MIR	2869	3641026	3
Cavia_porcellus	DNA/CMC-EnSpm	1135	581480	3
Cavia_porcellus	SINE/7SL	1229	1053088	1
Cavia_porcellus	DNA/TcMar	2	641	1
Cavia_porcellus	LINE/L2	4	1212	1
Cavia_porcellus	DNA/TcMar-Tc2	621	351753	1
Cavia_porcellus	DNA/MULE-MuDR	312	97680	1
Pygocentrus_nattereri	DNA/TcMar-Tc1	116507	68965902	121
Pygocentrus_nattereri	LINE/RTE	5203	3753022	2
Pygocentrus_nattereri	LINE/RTE-BovB	15206	9660614	8
Pygocentrus_nattereri	LINE/Rex-Babar	12617	7422599	54
Pygocentrus_nattereri	LINE/L2	18109	10655894	62
Pygocentrus_nattereri	DNA/hAT	11048	5582258	13
Pygocentrus_nattereri	SINE/5S	2306	1016735	1
Pygocentrus_nattereri	DNA/TcMar	6711	2336972	5
Pygocentrus_nattereri	DNA/Novosib	402	169146	1
Pygocentrus_nattereri	DNA/PIF-Harbinger	7486	3866573	16
Pygocentrus_nattereri	LINE/L1	2911	1716957	18
Pygocentrus_nattereri	LINE/RTE-X	678	383218	3
Pygocentrus_nattereri	DNA/hAT-Ac	6494	2860978	29
Pygocentrus_nattereri	DNA/CMC-EnSpm	1354	538633	8
Pygocentrus_nattereri	SINE/tRNA-Glu	342	147131	2
Pygocentrus_nattereri	RC/Helitron	2952	1690318	2
Pygocentrus_nattereri	LTR/Gypsy	4167	2664586	17
Pygocentrus_nattereri	LTR/ERV1	2498	1538730	9
Pygocentrus_nattereri	SINE/tRNA-Lys	217	80062	2
Pygocentrus_nattereri	SINE/ID	101	36082	2
Pygocentrus_nattereri	LTR/ERVL	243	113181	3
Pygocentrus_nattereri	LTR/Pao	1922	1256209	6
Pygocentrus_nattereri	LTR/Ngaro	8233	2844528	3
Pygocentrus_nattereri	DNA/Sola	565	289952	2
Pygocentrus_nattereri	DNA/PiggyBac	213	113393	2
Pygocentrus_nattereri	DNA/hAT-Tip100	969	456118	6
Pygocentrus_nattereri	DNA/hAT-Charlie	7803	3212015	9
Pygocentrus_nattereri	LINE/L1-Tx1	474	313792	3
Pygocentrus_nattereri	DNA/MULE-MuDR	298	175630	2
Pygocentrus_nattereri	DNA/Kolobok-T2	552	248362	2
Pygocentrus_nattereri	SINE/MIR	164	50539	1
Pygocentrus_nattereri	LTR/Gypsy-Cigr	742	475799	3
Pygocentrus_nattereri	DNA/hAT-Tol2	272	102773	3
Pygocentrus_nattereri	LTR/ERVK	161	104720	1
Pygocentrus_nattereri	SINE/tRNA-RTE	76	26562	1
Pygocentrus_nattereri	DNA/TcMar-ISRm11	154	88817	4
Pygocentrus_nattereri	DNA/Academ	109	45040	1
Pygocentrus_nattereri	DNA/P	91	37176	1
Pygocentrus_nattereri	DNA/CMC-Chapaev-3	220	159586	1
Pygocentrus_nattereri	DNA/Merlin	88	47422	1
Pygocentrus_nattereri	DNA/Maverick	2	617	1
Pygocentrus_nattereri	DNA/PIF-ISL2EU	821	453746	2
Pygocentrus_nattereri	DNA/hAT-hAT5	63	22706	1
Pygocentrus_nattereri	LINE/R2-Hero	94	62963	1
Pygocentrus_nattereri	LTR/Copia	194	90429	1
Apalone_spinifera	LTR/Gypsy	10057	6754190	23
Apalone_spinifera	LINE/CR1	176811	110107514	67
Apalone_spinifera	SINE/MIR	2098	1004931	8
Apalone_spinifera	DNA/hAT-Charlie	16554	6786568	39
Apalone_spinifera	DNA/CMC-Chapaev-3	1611	661550	8
Apalone_spinifera	DNA/PIF-Harbinger	22246	11769017	16
Apalone_spinifera	LTR/ERV1	11332	5392251	3
Apalone_spinifera	DNA/MULE-MuDR	17611	6867162	7
Apalone_spinifera	LINE/Penelope	25894	13705660	23
Apalone_spinifera	SINE/Deu	1033	392628	3
Apalone_spinifera	LTR/DIRS	27852	21204288	23
Apalone_spinifera	DNA/TcMar	5	1713	1
Apalone_spinifera	LINE/L1-Tx1	2431	1354526	4
Apalone_spinifera	DNA/CMC-EnSpm	2944	1016663	2
Apalone_spinifera	RC/Helitron	4512	1535283	8
Apalone_spinifera	DNA/hAT-Tip100	3600	2386484	12
Apalone_spinifera	DNA/hAT-Blackjack	290	121005	4
Apalone_spinifera	DNA/hAT-Tag1	3368	1997589	7
Apalone_spinifera	LINE/L2	4483	2348813	14
Apalone_spinifera	LINE/RTE-BovB	5208	2881609	20
Apalone_spinifera	DNA/TcMar-Tigger	2087	814588	9
Apalone_spinifera	SINE/tRNA-Glu	111	41888	2
Apalone_spinifera	SINE/tRNA-L2	850	353858	1
Apalone_spinifera	DNA/hAT-Ac	2790	1004012	5
Apalone_spinifera	DNA/hAT	148	63410	1
Apalone_spinifera	DNA/Academ	161	97541	1
Apalone_spinifera	SINE/ID	264	116552	2
Apalone_spinifera	LINE/R1	211	115504	1
Apalone_spinifera	LTR/ERV	38	16648	1
Apalone_spinifera	LINE/L1	469	252858	3
Apalone_spinifera	DNA/Sola	821	443995	2
Apalone_spinifera	DNA/TcMar-Pogo	313	230167	1
Apalone_spinifera	LTR/Copia	1151	802873	3
Apalone_spinifera	DNA/TcMar-Tc2	37	14078	1
Apalone_spinifera	DNA/PiggyBac	196	64868	1
Apalone_spinifera	LINE/R2-NeSL	232	107409	1
Apalone_spinifera	LINE/I	294	190801	1
Apalone_spinifera	LINE/Jockey	43	13884	1
Ellobius_talpinus	SINE/Alu	109409	42216220	47
Ellobius_talpinus	SINE/B2	6809	2582735	17
Ellobius_talpinus	SINE/ID	840	267571	2
Ellobius_talpinus	DNA/Novosib	1976	665815	2
Ellobius_talpinus	DNA/hAT-Charlie	4820	2331024	5
Ellobius_talpinus	LTR/ERVL-MaLR	107432	38028465	43
Ellobius_talpinus	SINE/B4	2124	796308	6
Ellobius_talpinus	LTR/ERVK	162678	87730707	119
Ellobius_talpinus	DNA/TcMar-Tigger	829	285202	5
Ellobius_talpinus	DNA/CMC-EnSpm	1025	407593	1
Ellobius_talpinus	DNA/Sola	1026	459273	1
Ellobius_talpinus	LTR/ERVL	22226	10441540	25
Ellobius_talpinus	LINE/L1	205880	131848412	100
Ellobius_talpinus	LTR/ERV1	20049	9874920	42
Ellobius_talpinus	DNA/CMC-Transib	2	628	1
Ellobius_talpinus	LINE/RTE-BovB	614	441165	1
Ellobius_talpinus	LTR/Gypsy	168	118971	1
Ellobius_lutescens	SINE/Alu	57058	21110016	54
Ellobius_lutescens	DNA/hAT-Charlie	2593	1366479	1
Ellobius_lutescens	SINE/ID	4483	1455498	1
Ellobius_lutescens	LTR/ERVL-MaLR	102924	37893951	39
Ellobius_lutescens	LTR/ERVK	143716	71618035	122
Ellobius_lutescens	SINE/B4	12828	4052302	5
Ellobius_lutescens	SINE/B2	7099	2752650	15
Ellobius_lutescens	LTR/ERVL	36986	18444303	27
Ellobius_lutescens	DNA/Novosib	1820	616044	4
Ellobius_lutescens	LINE/L1	183106	112505389	83
Ellobius_lutescens	DNA/CMC-EnSpm	708	281723	2
Ellobius_lutescens	DNA/Ginger	278	98189	1
Ellobius_lutescens	LTR/ERV1	16403	7563808	40
Ellobius_lutescens	DNA/TcMar-Tigger	843	293773	6
Ellobius_lutescens	LINE/L2	319	127057	2
Ellobius_lutescens	LINE/RTE-BovB	403	270325	2
Mus_spretus	LTR/ERVK	91849	44526483	208
Mus_spretus	LINE/L1	334777	256658601	119
Mus_spretus	LTR/ERVL	33635	16920637	37
Mus_spretus	SINE/Alu	80274	31972375	45
Mus_spretus	LTR/ERVL-MaLR	111118	38989388	32
Mus_spretus	SINE/B2	11694	5289341	12
Mus_spretus	LINE/L2	943	402708	2
Mus_spretus	DNA/Sola	7577	3448683	1
Mus_spretus	LTR/ERV1	18264	9038754	39
Mus_spretus	SINE/ID	8764	2800017	4
Mus_spretus	DNA/CMC-EnSpm	438	242266	3
Mus_spretus	DNA/TcMar-Tigger	619	218227	3
Mus_spretus	DNA/hAT-Charlie	2436	1039904	4
Mus_spretus	SINE/B4	673	222088	4
Mus_spretus	LTR/Gypsy	473	414833	1
Malaclemys_terrapin_terrapin	DNA/hAT-Charlie	37864	17118595	35
Malaclemys_terrapin_terrapin	LTR/DIRS	30138	38870652	24
Malaclemys_terrapin_terrapin	SINE/MIR	15629	8298394	35
Malaclemys_terrapin_terrapin	SINE/tRNA-L2	8400	3931698	3
Malaclemys_terrapin_terrapin	LINE/CR1	189942	165609961	88
Malaclemys_terrapin_terrapin	LINE/Penelope	37072	29785811	17
Malaclemys_terrapin_terrapin	LINE/L2	13536	7254940	18
Malaclemys_terrapin_terrapin	DNA/TcMar-Tigger	4331	2897318	3
Malaclemys_terrapin_terrapin	RC/Helitron	1990	808835	1
Malaclemys_terrapin_terrapin	DNA/hAT	203	91079	2
Malaclemys_terrapin_terrapin	DNA/Sola	1188	592232	3
Malaclemys_terrapin_terrapin	DNA/hAT-Blackjack	8654	4671996	6
Malaclemys_terrapin_terrapin	SINE/Deu	2247	1023160	9
Malaclemys_terrapin_terrapin	DNA/PiggyBac	894	355990	3
Malaclemys_terrapin_terrapin	DNA/hAT-Tag1	2318	1532957	6
Malaclemys_terrapin_terrapin	DNA/hAT-Ac	13235	12336365	6
Malaclemys_terrapin_terrapin	LINE/L1	1934	1283991	6
Malaclemys_terrapin_terrapin	DNA/hAT-Tip100	5572	6210051	12
Malaclemys_terrapin_terrapin	LTR/Gypsy	27496	31611858	34
Malaclemys_terrapin_terrapin	LINE/RTE-BovB	6523	5152567	14
Malaclemys_terrapin_terrapin	LINE/L1-Tx1	3700	5188272	5
Malaclemys_terrapin_terrapin	DNA/Maverick	1491	1405422	2
Malaclemys_terrapin_terrapin	DNA/TcMar-Tc2	1196	527182	2
Malaclemys_terrapin_terrapin	DNA/PIF-Harbinger	41701	60542129	26
Malaclemys_terrapin_terrapin	LINE/Jockey	2390	1906568	5
Malaclemys_terrapin_terrapin	DNA/Ginger	2845	1217343	2
Malaclemys_terrapin_terrapin	SINE/tRNA-CR1	3573	2684601	4
Malaclemys_terrapin_terrapin	LTR/ERVK	1295	2354852	2
Malaclemys_terrapin_terrapin	LINE/I-Nimb	530	539949	1
Malaclemys_terrapin_terrapin	LINE/R2-NeSL	1753	1482480	2
Malaclemys_terrapin_terrapin	DNA/Novosib	463	236843	1
Malaclemys_terrapin_terrapin	LTR/ERVL	826	556898	2
Malaclemys_terrapin_terrapin	LTR/ERV1	6728	6500358	17
Malaclemys_terrapin_terrapin	LINE/RTE-RTE	664	463614	2
Malaclemys_terrapin_terrapin	LTR/Gypsy-Cigr	204	149245	1
Malaclemys_terrapin_terrapin	DNA/CMC-EnSpm	1185	808750	2
Malaclemys_terrapin_terrapin	DNA/Academ	632	550075	2
Malaclemys_terrapin_terrapin	LTR/ERV	552	333164	1
Malaclemys_terrapin_terrapin	DNA/MULE-MuDR	28	12450	1
Malaclemys_terrapin_terrapin	LINE/RTE-X	293	138275	1
Cyprinus_carpio	DNA/hAT	40251	17530228	62
Cyprinus_carpio	LTR/Gypsy	16327	11757270	45
Cyprinus_carpio	DNA/Novosib	1236	560696	3
Cyprinus_carpio	LINE/L2	42759	30902229	48
Cyprinus_carpio	DNA/hAT-Ac	12495	6164085	65
Cyprinus_carpio	DNA/hAT-Charlie	5286	2325978	16
Cyprinus_carpio	DNA/CMC-EnSpm	19200	8752581	49
Cyprinus_carpio	DNA/PIF-Harbinger	8662	4215119	46
Cyprinus_carpio	DNA/hAT-Blackjack	195	72322	2
Cyprinus_carpio	LINE/I-Nimb	1550	1225699	2
Cyprinus_carpio	DNA/TcMar	14782	5990127	18
Cyprinus_carpio	LTR/ERV1	1058	703586	6
Cyprinus_carpio	LTR/ERVK	1049	463174	2
Cyprinus_carpio	DNA/PiggyBac	9454	5035006	12
Cyprinus_carpio	LTR/DIRS	20545	13654833	62
Cyprinus_carpio	DNA/Kolobok-T2	17294	8489152	22
Cyprinus_carpio	DNA/TcMar-Tc1	47892	32051929	82
Cyprinus_carpio	LINE/Rex-Babar	15402	11300371	30
Cyprinus_carpio	LINE/RTE-X	1033	689446	4
Cyprinus_carpio	DNA/hAT-Tip100	2322	1089750	9
Cyprinus_carpio	DNA/hAT-hAT5	2497	1105148	8
Cyprinus_carpio	LINE/L1	3197	1945341	10
Cyprinus_carpio	DNA/Ginger	452	261077	1
Cyprinus_carpio	RC/Helitron	6823	4840629	19
Cyprinus_carpio	DNA/hAT-Tol2	587	199217	1
Cyprinus_carpio	DNA/TcMar-ISRm11	1138	568834	4
Cyprinus_carpio	DNA/Sola	853	390733	3
Cyprinus_carpio	LINE/I	1198	489018	4
Cyprinus_carpio	LTR/Pao	1752	1230772	4
Cyprinus_carpio	SINE/5S	354	133082	1
Cyprinus_carpio	LTR/Ngaro	1351	744090	7
Cyprinus_carpio	DNA/P	143	82079	1
Cyprinus_carpio	SINE/Deu	3	923	1
Cyprinus_carpio	DNA/Maverick	498	290005	3
Cyprinus_carpio	LINE/L1-Tx1	1001	772156	3
Cyprinus_carpio	DNA/PIF-ISL2EU	833	489559	3
Cyprinus_carpio	LINE/RTE-BovB	180	128752	1
Cyprinus_carpio	DNA/TcMar-Fot1	404	201994	2
Cyprinus_carpio	LINE/Penelope	231	94886	1
Cyprinus_carpio	DNA/TcMar-Tigger	308	129938	1
Cyprinus_carpio	LINE/Jockey	276	168335	1
Cyprinus_carpio	LTR/Gypsy-Cigr	147	77396	1
Cyprinus_carpio	DNA/MULE-MuDR	133	78013	1
Cyprinus_carpio	DNA/TcMar-Tc2	123	57824	1
Castor_canadensis	LINE/L1	338960	361810463	123
Castor_canadensis	LTR/ERVL-MaLR	80266	29651058	42
Castor_canadensis	SINE/Alu	77508	25885714	8
Castor_canadensis	SINE/ID	2025	643505	5
Castor_canadensis	LTR/ERVL	20275	10259760	30
Castor_canadensis	LTR/ERV1	64545	49443922	132
Castor_canadensis	SINE/MIR	139	44798	4
Castor_canadensis	DNA/CMC-EnSpm	8697	4404328	2
Castor_canadensis	DNA/TcMar-Tigger	13347	5267779	15
Castor_canadensis	DNA/hAT-Charlie	3287	1631871	12
Castor_canadensis	LTR/ERVK	5908	5267303	10
Castor_canadensis	LINE/L2	1783	698415	7
Castor_canadensis	DNA/Ginger	703	450902	1
Castor_canadensis	DNA/Novosib	846	390092	1
Castor_canadensis	DNA/hAT-Tip100	349	156320	3
Castor_canadensis	DNA/hAT-Blackjack	594	210068	3
Castor_canadensis	SINE/5S	72	23027	1
Castor_canadensis	DNA/Sola	308	246524	1
Castor_canadensis	DNA/MuLE-MuDR	257	153056	1
Castor_canadensis	LINE/R1	76	169834	1
Galeopterus_variegatus	LTR/ERV1	48016	25335784	93
Galeopterus_variegatus	LINE/L1	453253	357757816	182
Galeopterus_variegatus	LTR/ERVL-MaLR	156021	62868844	65
Galeopterus_variegatus	DNA/hAT-Charlie	9464	4612511	20
Galeopterus_variegatus	LTR/ERVL	90953	50002482	69
Galeopterus_variegatus	LINE/L2	34649	17110220	18
Galeopterus_variegatus	DNA/TcMar-Tigger	9313	3600488	19
Galeopterus_variegatus	DNA/TcMar-Mariner	3857	3097489	2
Galeopterus_variegatus	DNA/CMC-EnSpm	862	645425	2
Galeopterus_variegatus	SINE/MIR	68	21574	5
Galeopterus_variegatus	DNA/hAT-Tip100	2512	1168501	5
Galeopterus_variegatus	LTR/ERVK	7846	3919053	11
Galeopterus_variegatus	DNA/hAT-Blackjack	914	497996	2
Galeopterus_variegatus	DNA/MULE-MuDR	196	120295	1
Galeopterus_variegatus	LINE/RTE-X	325	214999	1
Galeopterus_variegatus	DNA/TcMar-Tc2	456	191345	2
Galeopterus_variegatus	LINE/CR1	52	17392	2
Galeopterus_variegatus	DNA/TcMar	17	5584	1
Galeopterus_variegatus	RC/Helitron	130	43909	1
Anolis_carolinensis	LINE/L2	103428	65012215	127
Anolis_carolinensis	DNA/hAT-Charlie	31541	15969739	27
Anolis_carolinensis	LINE/Penelope	27801	14983495	16
Anolis_carolinensis	LINE/CR1	62244	45323647	35
Anolis_carolinensis	LTR/Gypsy	36380	54629456	63
Anolis_carolinensis	SINE/Sauria	73155	26531727	26
Anolis_carolinensis	DNA/TcMar-Tigger	57369	20416067	35
Anolis_carolinensis	DNA/CMC-Chapaev-3	6968	2692025	10
Anolis_carolinensis	DNA/TcMar-Mariner	4607	3117387	6
Anolis_carolinensis	DNA/CMC-EnSpm	429	226058	4
Anolis_carolinensis	LINE/Jockey	12681	8713388	7
Anolis_carolinensis	RC/Helitron	17741	12048840	20
Anolis_carolinensis	LTR/Copia	8749	4537177	19
Anolis_carolinensis	LTR/DIRS	4914	4614574	9
Anolis_carolinensis	DNA/TcMar-Tc2	20775	8693110	15
Anolis_carolinensis	LINE/Dong-R4	21749	15200118	9
Anolis_carolinensis	LINE/RTE-BovB	28081	18570282	19
Anolis_carolinensis	DNA/hAT-Tip100	956	536470	5
Anolis_carolinensis	LINE/L1	20192	18291152	53
Anolis_carolinensis	SINE/MIR	100	31895	5
Anolis_carolinensis	SINE/Alu	7164	3209342	4
Anolis_carolinensis	LTR/ERV1	5757	6306558	11
Anolis_carolinensis	LINE/Rex-Babar	861	418909	3
Anolis_carolinensis	DNA/hAT	355	164715	2
Anolis_carolinensis	LINE/RTE-X	3984	2228169	21
Anolis_carolinensis	LTR/Pao	5276	6893521	15
[truncated: 4,377 more rows]
