# Supplementary material for: Horizontal transfer and evolution of transposable elements in vertebrates
Source: Nat Commun. 2020 Mar 13;11:1362. doi: 10.1038/s41467-020-15149-4 (PMC7070016; doi:10.1038/s41467-020-15149-4)
Supplement: Supplementary file 8 — Supplementary Data 4 [file 41467_2020_15149_MOESM8_ESM.xlsx]

## Sheet: supplementary-data4-retained_hi
copy1	copy2	sp1	sp2	family1	family2	superfamily	pID	length	qStart	qEnd	sStart	sEnd	Ka	Ks	length.aa	community	hitgroup	independent
gi|557454948|ref|NW_005857023.1|:1470660:1471149:-	KE993765.1:2095913:2096876:+	Pelodiscus_sinensis	Lethenteron_camtschaticum	rnd-5_family-1738	rnd-1_family-654	CMC	95.714	490	1	490	790	301	0.0314927	0.0944018	486	4	1	TRUE
APJP01823593.1:97:476:-	KE993997.1:44305:44961:-	Apalone_spinifera	Lethenteron_camtschaticum	rnd-1_family-682	rnd-1_family-654	CMC	95.389	347	1	347	311	657	0.0516511	0.0256567	345	1	1	TRUE
gi|557453016|ref|NW_005858955.1|:341652:342170:+	PIZI01000061.1:5447001:5448465:-	Pelodiscus_sinensis	Petromyzon_marinus	rnd-5_family-1738	rnd-3_family-94	CMC	95.192	520	1	519	681	163	0.0487046	0.0523406	486	3	1	TRUE
gi|557453016|ref|NW_005858955.1|:341652:342170:+	KE993765.1:2095913:2096876:+	Pelodiscus_sinensis	Lethenteron_camtschaticum	rnd-5_family-1738	rnd-1_family-654	CMC	95.183	519	1	519	300	818	0.0509734	0.0548061	516	4	1	TRUE
gi|557459348|ref|NW_005852623.1|:392854:393717:-	KE993765.1:2095913:2096876:+	Pelodiscus_sinensis	Lethenteron_camtschaticum	rnd-5_family-1738	rnd-1_family-654	CMC	95.161	496	3	498	796	301	0.0506538	0.0515932	495	4	1	TRUE
gi|557454703|ref|NW_005857268.1|:761656:762250:-	PIZI01000099.1:62048:63396:-	Pelodiscus_sinensis	Petromyzon_marinus	rnd-6_family-3481	rnd-3_family-94	CMC	94.772	593	1	593	684	1276	0.062917	0.0205209	588	4	1	TRUE
gi|557456277|ref|NW_005855694.1|:1591853:1592798:+	PIZI01000099.1:62048:63396:-	Pelodiscus_sinensis	Petromyzon_marinus	rnd-6_family-3481	rnd-3_family-94	CMC	94.667	675	946	272	675	1349	0.0617282	0.0252473	666	4	1	TRUE
gi|557458328|ref|NW_005853643.1|:4132627:4133113:+	PIZI01000099.1:62048:63396:-	Pelodiscus_sinensis	Petromyzon_marinus	rnd-6_family-3481	rnd-3_family-94	CMC	94.628	484	4	487	1158	675	0.0575055	0.0517217	483	4	1	TRUE
gi|557460032|ref|NW_005851939.1|:4427914:4428736:-	PIZI01000099.1:62048:63396:-	Pelodiscus_sinensis	Petromyzon_marinus	rnd-6_family-3481	rnd-3_family-94	CMC	94.606	482	1	482	696	1177	0.0594246	0.0374642	480	4	1	TRUE
gi|557459812|ref|NW_005852159.1|:589961:590994:-	KE993765.1:2095913:2096876:+	Pelodiscus_sinensis	Lethenteron_camtschaticum	rnd-5_family-1738	rnd-1_family-654	CMC	94.562	662	7	668	961	301	0.0543749	0.0657091	639	4	1	TRUE
APJP01317817.1:118:474:-	KE994038.1:209816:210474:-	Apalone_spinifera	Lethenteron_camtschaticum	rnd-1_family-682	rnd-1_family-654	CMC	94.524	347	1	347	313	659	0.0633284	0.0339067	345	1	1	TRUE
APJP01488085.1:1:454:+	KE993997.1:44305:44961:-	Apalone_spinifera	Lethenteron_camtschaticum	rnd-1_family-682	rnd-1_family-654	CMC	94.524	347	108	454	657	311	0.0540298	0.0501987	345	1	1	TRUE
APJP01823593.1:97:476:-	KE993737.1:426298:426954:+	Apalone_spinifera	Lethenteron_camtschaticum	rnd-1_family-682	rnd-1_family-654	CMC	94.509	346	346	1	1	346	0.0613455	0.0435249	342	1	1	TRUE
gi|557459344|ref|NW_005852627.1|:656134:656640:-	PIZI01000099.1:62048:63396:-	Pelodiscus_sinensis	Petromyzon_marinus	rnd-6_family-3481	rnd-3_family-94	CMC	94.477	507	1	507	675	1175	0.0576963	0.0117717	495	4	1	TRUE
gi|557457073|ref|NW_005854898.1|:3029809:3030663:+	KE993765.1:2095913:2096876:+	Pelodiscus_sinensis	Lethenteron_camtschaticum	rnd-5_family-1738	rnd-1_family-654	CMC	94.286	490	366	855	301	790	0.0608579	0.054061	489	4	1	TRUE
APJP01488085.1:1:454:+	PIZI01000099.1:62048:63396:-	Apalone_spinifera	Petromyzon_marinus	rnd-1_family-682	rnd-3_family-94	CMC	94.273	454	1	454	1244	791	0.0695124	0.0395723	450	1	1	TRUE
APJP01648831.1:15:658:-	PIZI01000050.1:3436399:3437763:-	Apalone_spinifera	Petromyzon_marinus	rnd-1_family-693	rnd-3_family-94	CMC	94.106	526	116	641	22	545	0.0650907	0.0458618	483	2	1	TRUE
gi|557454570|ref|NW_005857401.1|:4406736:4407613:+	KE993765.1:2095913:2096876:+	Pelodiscus_sinensis	Lethenteron_camtschaticum	rnd-5_family-1738	rnd-1_family-654	CMC	94.094	508	367	874	301	808	0.0549553	0.0899811	507	4	1	TRUE
gi|557459812|ref|NW_005852159.1|:589961:590994:-	PIZI01001427.1:17091:17852:+	Pelodiscus_sinensis	Petromyzon_marinus	rnd-5_family-1738	rnd-3_family-94	CMC	94.021	669	1	668	746	79	0.0532768	0.0837799	570	3	1	TRUE
gi|557457612|ref|NW_005854359.1|:1103941:1104830:+	PIZI01000061.1:5447001:5448465:-	Pelodiscus_sinensis	Petromyzon_marinus	rnd-5_family-1738	rnd-3_family-94	CMC	94.007	534	367	890	680	148	0.0425308	0.0470923	486	3	1	TRUE
gi|557457612|ref|NW_005854359.1|:1103941:1104830:+	KE993765.1:2095913:2096876:+	Pelodiscus_sinensis	Lethenteron_camtschaticum	rnd-5_family-1738	rnd-1_family-654	CMC	93.996	533	367	890	301	833	0.0390472	0.0556452	516	4	1	TRUE
gi|557460404|ref|NW_005851567.1|:772991:774045:+	KE993685.1:49794:51336:+	Pelodiscus_sinensis	Lethenteron_camtschaticum	rnd-5_family-1738	rnd-1_family-654	CMC	93.988	682	366	1041	465	1145	0.0550552	0.0349917	663	3	1	TRUE
APJP01001042.1:1:465:-	KE993765.1:2095913:2096876:+	Apalone_spinifera	Lethenteron_camtschaticum	rnd-1_family-730	rnd-1_family-654	CMC	93.966	464	2	465	901	438	0.0664491	0.0441512	462	2	1	TRUE
APJP01809109.1:1:540:+	KE993997.1:44305:44961:-	Apalone_spinifera	Lethenteron_camtschaticum	rnd-1_family-682	rnd-1_family-654	CMC	93.948	347	194	540	657	311	0.0674202	0.0607565	345	1	1	TRUE
APJP01823593.1:97:476:-	KE993772.1:955637:956226:-	Apalone_spinifera	Lethenteron_camtschaticum	rnd-1_family-682	rnd-1_family-654	CMC	93.948	347	1	347	244	590	0.0753908	0.0391399	345	1	1	TRUE
APJP01017321.1:1:495:-	KE993765.1:2095913:2096876:+	Apalone_spinifera	Lethenteron_camtschaticum	rnd-1_family-693	rnd-1_family-654	CMC	93.939	495	1	495	945	451	0.0641655	0.0456827	492	2	1	TRUE
gi|557456321|ref|NW_005855650.1|:145685:146293:+	PIZI01000099.1:62048:63396:-	Pelodiscus_sinensis	Petromyzon_marinus	rnd-6_family-3481	rnd-3_family-94	CMC	93.924	609	1	609	1282	676	0.0715421	0.0337887	564	4	1	TRUE
APJP01317817.1:118:474:-	KE993925.1:11284:11774:+	Apalone_spinifera	Lethenteron_camtschaticum	rnd-1_family-682	rnd-1_family-654	CMC	93.913	345	347	3	1	345	0.0536333	0.0699128	345	1	1	TRUE
gi|557457488|ref|NW_005854483.1|:1577730:1578509:+	PIZI01000040.1:771542:773059:-	Pelodiscus_sinensis	Petromyzon_marinus	rnd-6_family-3481	rnd-3_family-94	CMC	93.902	574	208	780	1393	824	0.0529282	0.0344249	522	4	1	TRUE
gi|557440945|ref|NW_005871026.1|:7819871:7820506:+	PIZI01000026.1:13617296:13618776:+	Pelodiscus_sinensis	Petromyzon_marinus	rnd-6_family-3481	rnd-3_family-94	CMC	93.893	524	113	636	1	524	0.0683147	0.0379843	492	4	1	TRUE
gi|557460445|ref|NW_005851526.1|:707177:708756:+	KE993947.1:124810:125395:+	Pelodiscus_sinensis	Lethenteron_camtschaticum	rnd-5_family-1738	rnd-1_family-650	CMC	93.86	570	644	1210	1	569	0.0648105	0.0565382	501	3	1	TRUE
APJP01823733.1:1:372:-	KE993677.1:648446:650028:-	Apalone_spinifera	Lethenteron_camtschaticum	rnd-1_family-730	rnd-1_family-654	CMC	93.834	373	1	372	580	952	0.0639188	0.0798016	345	2	1	TRUE
gi|557455171|ref|NW_005856800.1|:888802:889797:+	KE993765.1:2095913:2096876:+	Pelodiscus_sinensis	Lethenteron_camtschaticum	rnd-5_family-1738	rnd-1_family-654	CMC	93.829	632	365	996	301	932	0.0645706	0.0646366	630	4	1	TRUE
gi|557458638|ref|NW_005853333.1|:512724:513303:-	PIZI01000099.1:62048:63396:-	Pelodiscus_sinensis	Petromyzon_marinus	rnd-6_family-3481	rnd-3_family-94	CMC	93.761	577	1	577	675	1245	0.06624	0.0212119	570	4	1	TRUE
APJP01648831.1:15:658:-	KE993765.1:2095913:2096876:+	Apalone_spinifera	Lethenteron_camtschaticum	rnd-1_family-693	rnd-1_family-654	CMC	93.726	526	644	119	438	961	0.0727715	0.0432462	477	2	1	TRUE
gi|557455736|ref|NW_005856235.1|:305442:306175:+	PIZI01001427.1:17091:17852:+	Pelodiscus_sinensis	Petromyzon_marinus	rnd-5_family-1738	rnd-3_family-94	CMC	93.713	684	2	685	79	762	0.0538349	0.0570455	540	3	1	TRUE
APJP01809109.1:1:540:+	PIZI01000099.1:62048:63396:-	Apalone_spinifera	Petromyzon_marinus	rnd-1_family-682	rnd-3_family-94	CMC	93.669	537	4	540	1327	791	0.0834063	0.0432523	534	1	1	TRUE
APJP01823593.1:97:476:-	KE994978.1:42417:42852:+	Apalone_spinifera	Lethenteron_camtschaticum	rnd-1_family-682	rnd-1_family-654	CMC	93.66	347	347	1	1	347	0.0796133	0.0256361	345	1	1	TRUE
APJP01823593.1:97:476:-	KE995206.1:27942:28600:+	Apalone_spinifera	Lethenteron_camtschaticum	rnd-1_family-682	rnd-1_family-654	CMC	93.66	347	347	1	1	347	0.0575833	0.0836336	345	1	1	TRUE
APJP01809921.1:1:352:-	KE996989.1:4793:5605:+	Apalone_spinifera	Lethenteron_camtschaticum	rnd-1_family-682	rnd-1_family-654	CMC	93.66	347	347	1	1	347	0.0685038	0.0695087	345	1	1	TRUE
APJP01322693.1:140:595:+	KE993765.1:2095913:2096876:+	Apalone_spinifera	Lethenteron_camtschaticum	rnd-1_family-730	rnd-1_family-654	CMC	93.64	456	1	456	438	893	0.0712532	0.0646164	453	2	1	TRUE
APJP01017828.1:139:483:-	KE993997.1:44305:44961:-	Apalone_spinifera	Lethenteron_camtschaticum	rnd-1_family-682	rnd-1_family-654	CMC	93.623	345	1	345	311	655	0.0719431	0.0401414	342	1	1	TRUE
gi|557453120|ref|NW_005858851.1|:365726:366560:-	PIZI01000040.1:771542:773059:-	Pelodiscus_sinensis	Petromyzon_marinus	rnd-6_family-3481	rnd-3_family-94	CMC	93.544	728	1	723	795	1518	0.0578338	0.0500633	618	4	1	TRUE
gi|557457103|ref|NW_005854868.1|:1154777:1156374:-	KE993839.1:130019:131371:+	Pelodiscus_sinensis	Lethenteron_camtschaticum	rnd-5_family-1738	rnd-1_family-654	CMC	93.541	898	1233	339	454	1351	0.0687022	0.0533141	864	3	1	TRUE
APJP01100317.1:25:518:+	KE993765.1:2095913:2096876:+	Apalone_spinifera	Lethenteron_camtschaticum	rnd-1_family-693	rnd-1_family-654	CMC	93.522	494	1	494	438	931	0.0735306	0.0568594	492	2	1	TRUE
gi|557454570|ref|NW_005857401.1|:6633501:6633991:+	KE993765.1:2095913:2096876:+	Pelodiscus_sinensis	Lethenteron_camtschaticum	rnd-5_family-1738	rnd-1_family-654	CMC	93.522	494	1	491	437	930	0.0677783	0.0452776	486	4	1	TRUE
gi|557460042|ref|NW_005851929.1|:2429296:2429909:+	PIZI01000099.1:62048:63396:-	Pelodiscus_sinensis	Petromyzon_marinus	rnd-6_family-3481	rnd-3_family-94	CMC	93.496	615	1	614	1349	741	0.0686345	0.0151445	591	4	1	TRUE
APJP01799613.1:1:381:-	APJL01129318.1:98:1237:+	Apalone_spinifera	Lethenteron_camtschaticum	rnd-1_family-693	rnd-1_family-654	CMC	93.455	382	1	381	1093	713	0.0930195	0.0133275	378	2	1	TRUE
APJP01817475.1:14:364:-	KE993765.1:2095913:2096876:+	Apalone_spinifera	Lethenteron_camtschaticum	rnd-1_family-730	rnd-1_family-654	CMC	93.447	351	1	351	795	445	0.0738826	0.0502712	348	2	1	TRUE
APJP01322693.1:140:595:+	PIZI01000073.1:1154486:1156207:+	Apalone_spinifera	Petromyzon_marinus	rnd-1_family-730	rnd-3_family-94	CMC	93.435	457	1	456	959	1415	0.0721777	0.0690942	450	2	1	TRUE
gi|557457930|ref|NW_005854041.1|:341511:342520:+	PIZI01000032.1:8109259:8109852:-	Pelodiscus_sinensis	Petromyzon_marinus	rnd-5_family-1738	rnd-3_family-94	CMC	93.423	593	680	94	6	594	0.0596136	0.0171288	507	3	1	TRUE
gi|557452788|ref|NW_005859183.1|:45440:46056:-	PIZI01000073.1:1154486:1156207:+	Pelodiscus_sinensis	Petromyzon_marinus	rnd-5_family-1738	rnd-3_family-94	CMC	93.376	619	1	617	1568	953	0.0705791	0.0407101	519	3	1	TRUE
gi|557457933|ref|NW_005854038.1|:2630618:2631564:+	PIZI01000010.1:14945151:14946497:+	Pelodiscus_sinensis	Petromyzon_marinus	rnd-6_family-3481	rnd-3_family-94	CMC	93.373	679	270	947	1	676	0.0643636	0.0410645	612	4	1	TRUE
APJP01317817.1:118:474:-	KE993715.1:1196935:1197781:-	Apalone_spinifera	Lethenteron_camtschaticum	rnd-1_family-682	rnd-1_family-654	CMC	93.372	347	1	347	501	847	0.0608631	0.0773814	345	1	1	TRUE
APJP01317817.1:118:474:-	KE993786.1:1694805:1695418:+	Apalone_spinifera	Lethenteron_camtschaticum	rnd-1_family-682	rnd-1_family-654	CMC	93.372	347	347	1	1	347	0.0770913	0.0343456	345	1	1	TRUE
APJP01823593.1:97:476:-	KE993710.1:847224:847877:+	Apalone_spinifera	Lethenteron_camtschaticum	rnd-1_family-682	rnd-1_family-654	CMC	93.372	347	347	1	1	346	0.0688098	0.0425927	342	1	1	TRUE
gi|557457103|ref|NW_005854868.1|:1154777:1156374:-	KE993829.1:664596:666152:+	Pelodiscus_sinensis	Lethenteron_camtschaticum	rnd-5_family-1738	rnd-1_family-650	CMC	93.37	1101	1233	134	461	1557	0.0454891	0.0512813	681	3	1	TRUE
gi|557455171|ref|NW_005856800.1|:888802:889797:+	PIZI01000061.1:5447001:5448465:-	Pelodiscus_sinensis	Petromyzon_marinus	rnd-5_family-1738	rnd-3_family-94	CMC	93.365	633	365	996	680	52	0.0645979	0.0589705	594	3	1	TRUE
gi|557458274|ref|NW_005853697.1|:4905266:4906861:-	PIZI01000019.1:12571442:12571939:-	Pelodiscus_sinensis	Petromyzon_marinus	rnd-5_family-1738	rnd-3_family-94	CMC	93.36	497	550	1045	1	496	0.0778801	0.0382886	495	3	1	TRUE
APJP01488085.1:1:454:+	KE993731.1:1402189:1402848:+	Apalone_spinifera	Lethenteron_camtschaticum	rnd-1_family-682	rnd-1_family-654	CMC	93.353	346	109	454	1	346	0.0820308	0.0466354	342	1	1	TRUE
APJP01100317.1:25:518:+	KE993931.1:33924:34535:-	Apalone_spinifera	Lethenteron_camtschaticum	rnd-1_family-693	rnd-1_family-654	CMC	93.35	406	406	1	8	413	0.0713025	0.06219	402	2	1	TRUE
APJP01100317.1:25:518:+	PIZI01000073.1:1154486:1156207:+	Apalone_spinifera	Petromyzon_marinus	rnd-1_family-693	rnd-3_family-94	CMC	93.333	495	1	494	959	1453	0.072426	0.0712356	489	2	1	TRUE
APJP01385552.1:84:480:-	KE993677.1:648446:650028:-	Apalone_spinifera	Lethenteron_camtschaticum	rnd-1_family-682	rnd-1_family-654	CMC	93.333	345	1	345	1239	1583	0.0705044	0.0615596	342	1	1	TRUE
gi|557454930|ref|NW_005857041.1|:1972502:1973212:-	KE993839.1:130019:131371:+	Pelodiscus_sinensis	Lethenteron_camtschaticum	rnd-5_family-1738	rnd-1_family-654	CMC	93.286	700	4	703	1168	469	0.0781475	0.046461	678	3	1	TRUE
APJP01488085.1:1:454:+	KE994813.1:50889:51491:-	Apalone_spinifera	Lethenteron_camtschaticum	rnd-1_family-682	rnd-1_family-654	CMC	93.275	342	449	108	262	603	0.0623384	0.0874075	342	1	1	TRUE
APJP01018923.1:2:424:+	KE993672.1:8556056:8556716:+	Apalone_spinifera	Lethenteron_camtschaticum	rnd-1_family-682	rnd-1_family-654	CMC	93.239	355	71	423	1	353	0.0784663	0.0511113	351	1	1	TRUE
gi|557456911|ref|NW_005855060.1|:726254:727201:+	PIZI01000014.1:1296119:1296796:+	Pelodiscus_sinensis	Petromyzon_marinus	rnd-6_family-3481	rnd-3_family-94	CMC	93.215	678	272	948	1	674	0.0624872	0.0526749	624	4	1	TRUE
APJP01802948.1:1:426:-	PIZI01000026.1:13617296:13618776:+	Apalone_spinifera	Petromyzon_marinus	rnd-1_family-656	rnd-3_family-94	CMC	93.192	426	1	426	487	62	0.0821524	0.0423542	423	1	1	TRUE
KB931482.1:5872843:5873386:-	PIZI01000073.1:1154486:1156207:+	Apalone_spinifera	Petromyzon_marinus	rnd-1_family-693	rnd-3_family-94	CMC	93.173	542	6	544	1595	1054	0.0697348	0.0696998	444	2	1	TRUE
gi|557454570|ref|NW_005857401.1|:6633501:6633991:+	PIZI01000073.1:1154486:1156207:+	Pelodiscus_sinensis	Petromyzon_marinus	rnd-5_family-1738	rnd-3_family-94	CMC	93.145	496	1	491	958	1452	0.0739252	0.059729	483	3	1	TRUE
APJP01267135.1:1:350:-	KE993677.1:648446:650028:-	Apalone_spinifera	Lethenteron_camtschaticum	rnd-1_family-740	rnd-1_family-654	CMC	93.143	350	1	350	549	898	0.0626789	0.0826134	348	2	1	TRUE
gi|557457930|ref|NW_005854041.1|:341511:342520:+	KE993796.1:1021658:1022224:-	Pelodiscus_sinensis	Lethenteron_camtschaticum	rnd-5_family-1738	rnd-1_family-650	CMC	93.134	568	662	99	1	567	0.0647421	0.0712095	489	3	1	TRUE
KB929157.1:2341782:2342403:-	PIZI01000040.1:771542:773059:-	Apalone_spinifera	Petromyzon_marinus	rnd-1_family-656	rnd-3_family-94	CMC	93.133	466	4	469	1053	1518	0.0847489	0.0580411	432	1	1	TRUE
APJP01017321.1:1:495:-	PIZI01000050.1:3436399:3437763:-	Apalone_spinifera	Petromyzon_marinus	rnd-1_family-693	rnd-3_family-94	CMC	93.131	495	1	495	41	535	0.0857886	0.0485143	492	2	1	TRUE
gi|557455146|ref|NW_005856825.1|:2593880:2594505:-	PIZI01000073.1:1154486:1156207:+	Pelodiscus_sinensis	Petromyzon_marinus	rnd-5_family-1738	rnd-3_family-94	CMC	93.12	625	4	626	1590	967	0.0744354	0.0868925	582	3	1	TRUE
gi|557454681|ref|NW_005857290.1|:2992087:2992764:+	KE993685.1:49794:51336:+	Pelodiscus_sinensis	Lethenteron_camtschaticum	rnd-5_family-1738	rnd-1_family-654	CMC	93.109	682	1	676	465	1145	0.0582917	0.053561	663	3	1	TRUE
gi|557458796|ref|NW_005853175.1|:2573978:2574705:-	PIZI01000073.1:1154486:1156207:+	Pelodiscus_sinensis	Petromyzon_marinus	rnd-5_family-1738	rnd-3_family-94	CMC	93.099	739	1	728	1675	938	0.0607143	0.0578986	687	3	1	TRUE
APJP01812815.1:1:576:+	PIZI01000099.1:62048:63396:-	Apalone_spinifera	Petromyzon_marinus	rnd-1_family-656	rnd-3_family-94	CMC	93.097	565	13	576	1349	791	0.0723111	0.0219889	543	1	1	TRUE
APJP01470068.1:277:696:-	KE993765.1:2095913:2096876:+	Apalone_spinifera	Lethenteron_camtschaticum	rnd-1_family-693	rnd-1_family-654	CMC	93.095	420	1	420	948	529	0.0752292	0.0596983	417	2	1	TRUE
APJP01800120.1:1:357:+	KE993685.1:49794:51336:+	Apalone_spinifera	Lethenteron_camtschaticum	rnd-1_family-682	rnd-1_family-654	CMC	93.084	347	11	357	1	347	0.0675713	0.0709673	345	1	1	TRUE
APJP01488085.1:1:454:+	KE993723.1:1419012:1419669:-	Apalone_spinifera	Lethenteron_camtschaticum	rnd-1_family-682	rnd-1_family-654	CMC	93.084	347	454	108	312	658	0.0746681	0.0676749	345	1	1	TRUE
APJP01823593.1:97:476:-	KE993796.1:1022347:1022988:-	Apalone_spinifera	Lethenteron_camtschaticum	rnd-1_family-682	rnd-1_family-654	CMC	93.084	347	1	347	296	642	0.0869363	0.0340858	345	1	1	TRUE
APJP01013490.1:114:545:-	KE994208.1:179568:181109:-	Apalone_spinifera	Lethenteron_camtschaticum	rnd-1_family-682	rnd-1_family-654	CMC	93.084	347	1	346	1196	1542	0.067178	0.0591339	342	1	1	TRUE
APJP01100317.1:25:518:+	KE995330.1:20431:21219:-	Apalone_spinifera	Lethenteron_camtschaticum	rnd-1_family-693	rnd-1_family-654	CMC	93.082	477	477	1	2	478	0.0661836	0.103399	474	2	1	TRUE
APJP01009285.1:1:360:+	KE993677.1:648446:650028:-	Apalone_spinifera	Lethenteron_camtschaticum	rnd-1_family-740	rnd-1_family-654	CMC	93.075	361	1	360	933	573	0.0779878	0.0521133	348	2	1	TRUE
gi|557456912|ref|NW_005855059.1|:3746863:3747808:-	PIZI01000040.1:771542:773059:-	Pelodiscus_sinensis	Petromyzon_marinus	rnd-6_family-3481	rnd-3_family-94	CMC	93.054	835	1	834	688	1518	0.0828964	0.0322889	753	4	1	TRUE
gi|557456277|ref|NW_005855694.1|:1591853:1592798:+	PIZI01000040.1:771542:773059:-	Pelodiscus_sinensis	Petromyzon_marinus	rnd-6_family-3481	rnd-3_family-94	CMC	93.054	835	113	946	1518	688	0.0703868	0.0599082	750	4	1	TRUE
APJP01317817.1:118:474:-	KE995626.1:28688:29246:-	Apalone_spinifera	Lethenteron_camtschaticum	rnd-1_family-682	rnd-1_family-654	CMC	93.043	345	1	345	215	559	0.070319	0.0760308	342	1	1	TRUE
gi|557453100|ref|NW_005858871.1|:1150241:1151830:+	PIZI01000030.1:11196688:11197314:-	Pelodiscus_sinensis	Petromyzon_marinus	rnd-5_family-1738	rnd-3_family-94	CMC	93.038	632	1042	413	1	627	0.0687497	0.0392836	597	3	1	TRUE
gi|557455328|ref|NW_005856643.1|:7104188:7105448:-	PIZI01000038.1:8133695:8135595:-	Pelodiscus_sinensis	Petromyzon_marinus	rnd-5_family-1738	rnd-3_family-94	CMC	93.016	902	7	899	342	1242	0.051337	0.0265189	465	3	1	TRUE
APJP01648831.1:15:658:-	PIZI01000005.1:13932881:13934188:-	Apalone_spinifera	Petromyzon_marinus	rnd-1_family-693	rnd-3_family-94	CMC	93.006	529	116	644	1	526	0.076609	0.0478232	471	2	1	TRUE
gi|557456058|ref|NW_005855913.1|:266377:267457:-	KE993829.1:664596:666152:+	Pelodiscus_sinensis	Lethenteron_camtschaticum	rnd-5_family-1738	rnd-1_family-650	CMC	93.004	972	3	969	1426	461	0.054553	0.0558165	699	3	1	TRUE
APJP01648831.1:15:658:-	KE993685.1:49794:51336:+	Apalone_spinifera	Lethenteron_camtschaticum	rnd-1_family-693	rnd-1_family-654	CMC	93.002	543	644	108	602	1142	0.056901	0.0492046	477	2	1	TRUE
gi|557454586|ref|NW_005857385.1|:4084167:4085398:-	KE993829.1:664596:666152:+	Pelodiscus_sinensis	Lethenteron_camtschaticum	rnd-5_family-1738	rnd-1_family-650	CMC	92.994	1099	137	1232	1554	461	0.0456428	0.0603579	699	3	1	TRUE
APJP01663176.1:1:382:+	APJL01136112.1:4:851:+	Apalone_spinifera	Lethenteron_camtschaticum	rnd-1_family-693	rnd-1_family-650	CMC	92.987	385	1	382	3	384	0.0445012	0.0723077	378	2	1	TRUE
gi|557456482|ref|NW_005855489.1|:3608289:3609212:+	PIZI01000073.1:1154486:1156207:+	Pelodiscus_sinensis	Petromyzon_marinus	rnd-5_family-1738	rnd-3_family-94	CMC	92.984	898	3	896	823	1719	0.072538	0.055541	831	3	1	TRUE
gi|557460405|ref|NW_005851566.1|:567717:569309:-	KE993829.1:664596:666152:+	Pelodiscus_sinensis	Lethenteron_camtschaticum	rnd-5_family-1738	rnd-1_family-650	CMC	92.981	1097	132	1227	1554	461	0.0492022	0.0794025	699	3	1	TRUE
gi|557457933|ref|NW_005854038.1|:2630618:2631564:+	PIZI01000040.1:771542:773059:-	Pelodiscus_sinensis	Petromyzon_marinus	rnd-6_family-3481	rnd-3_family-94	CMC	92.943	836	113	947	1518	688	0.0695841	0.0592549	744	4	1	TRUE
APJP01810837.1:34:612:-	PIZI01000073.1:1154486:1156207:+	Apalone_spinifera	Petromyzon_marinus	rnd-1_family-693	rnd-3_family-94	CMC	92.943	581	1	579	1600	1023	0.0589518	0.100408	531	2	1	TRUE
gi|557457930|ref|NW_005854041.1|:341511:342520:+	PIZI01002185.1:5600:6195:-	Pelodiscus_sinensis	Petromyzon_marinus	rnd-5_family-1738	rnd-3_family-94	CMC	92.941	595	680	94	6	596	0.0649289	0.0165712	522	3	1	TRUE
KB928964.1:758944:759466:-	KE993765.1:2095913:2096876:+	Apalone_spinifera	Lethenteron_camtschaticum	rnd-1_family-693	rnd-1_family-654	CMC	92.925	523	1	523	960	438	0.0735181	0.078383	519	2	1	TRUE
APJP01826475.1:60:610:-	PIZI01000099.1:62048:63396:-	Apalone_spinifera	Petromyzon_marinus	rnd-1_family-656	rnd-3_family-94	CMC	92.922	551	3	551	793	1339	0.083414	0.00657788	414	1	1	TRUE
APJP01268704.1:130:708:-	KE995778.1:25464:26128:+	Apalone_spinifera	Lethenteron_camtschaticum	rnd-1_family-656	rnd-1_family-654	CMC	92.918	353	1	353	353	1	0.0652883	0.080163	351	1	1	TRUE
APJP01808513.1:1:380:+	KE995778.1:25464:26128:+	Apalone_spinifera	Lethenteron_camtschaticum	rnd-1_family-682	rnd-1_family-654	CMC	92.918	353	28	380	1	353	0.0711317	0.0786364	351	1	1	TRUE
gi|557440925|ref|NW_005871046.1|:1092909:1093825:+	PIZI01000040.1:771542:773059:-	Pelodiscus_sinensis	Petromyzon_marinus	rnd-6_family-3481	rnd-3_family-94	CMC	92.902	803	116	917	1515	717	0.0699649	0.0708974	720	4	1	TRUE
APJP01335452.1:1:420:+	KE995778.1:25464:26128:+	Apalone_spinifera	Lethenteron_camtschaticum	rnd-1_family-682	rnd-1_family-654	CMC	92.898	352	69	420	1	352	0.0580716	0.0981391	351	1	1	TRUE
APJP01821257.1:1:635:+	KE995778.1:25464:26128:+	Apalone_spinifera	Lethenteron_camtschaticum	rnd-1_family-656	rnd-1_family-654	CMC	92.898	352	284	635	2	353	0.0714986	0.0793533	348	1	1	TRUE
APJP01782296.1:1:380:-	KE993765.1:2095913:2096876:+	Apalone_spinifera	Lethenteron_camtschaticum	rnd-1_family-730	rnd-1_family-654	CMC	92.895	380	1	380	817	438	0.0737723	0.0695888	378	2	1	TRUE
gi|557456912|ref|NW_005855059.1|:3745631:3746861:-	KE993829.1:664596:666152:+	Pelodiscus_sinensis	Lethenteron_camtschaticum	rnd-5_family-1738	rnd-1_family-650	CMC	92.89	1097	136	1231	1554	461	0.0525649	0.0612324	699	3	1	TRUE
gi|557456277|ref|NW_005855694.1|:1591853:1592798:+	PIZI01000031.1:10074242:10075121:+	Pelodiscus_sinensis	Petromyzon_marinus	rnd-6_family-3481	rnd-3_family-94	CMC	92.889	675	272	945	1	675	0.0702041	0.0795492	666	4	1	TRUE
APJP01648831.1:15:658:-	PIZI01000073.1:1154486:1156207:+	Apalone_spinifera	Petromyzon_marinus	rnd-1_family-693	rnd-3_family-94	CMC	92.879	646	1	644	1600	959	0.0723382	0.063132	540	2	1	TRUE
APJP01732110.1:1:421:+	PIZI01000026.1:13617296:13618776:+	Apalone_spinifera	Petromyzon_marinus	rnd-1_family-656	rnd-3_family-94	CMC	92.874	421	1	421	26	446	0.0833729	0.0476219	414	1	1	TRUE
APJP01784909.1:1:421:+	KE993677.1:648446:650028:-	Apalone_spinifera	Lethenteron_camtschaticum	rnd-1_family-693	rnd-1_family-654	CMC	92.874	421	1	420	954	534	0.0757835	0.0590234	387	2	1	TRUE
gi|557460051|ref|NW_005851920.1|:1228108:1228905:+	PIZI01000040.1:771542:773059:-	Pelodiscus_sinensis	Petromyzon_marinus	rnd-6_family-3481	rnd-3_family-94	CMC	92.868	687	113	798	1518	842	0.0642931	0.0381548	594	4	1	TRUE
gi|557457933|ref|NW_005854038.1|:2630618:2631564:+	PIZI01000021.1:11938153:11939510:+	Pelodiscus_sinensis	Petromyzon_marinus	rnd-6_family-3481	rnd-3_family-94	CMC	92.868	687	264	947	1	686	0.0666563	0.0495963	588	4	1	TRUE
gi|557454208|ref|NW_005857763.1|:4045271:4045876:-	PIZI01000040.1:771542:773059:-	Pelodiscus_sinensis	Petromyzon_marinus	rnd-6_family-3481	rnd-3_family-94	CMC	92.857	602	1	601	800	1397	0.0697804	0.0547225	552	4	1	TRUE
APJP01169099.1:1:420:-	KE994208.1:179568:181109:-	Apalone_spinifera	Lethenteron_camtschaticum	rnd-1_family-730	rnd-1_family-654	CMC	92.857	420	1	420	528	947	0.0624927	0.124517	417	2	1	TRUE
APJP01335452.1:1:420:+	KE993687.1:1236856:1237518:+	Apalone_spinifera	Lethenteron_camtschaticum	rnd-1_family-682	rnd-1_family-654	CMC	92.857	350	69	418	1	350	0.0708757	0.0794906	348	1	1	TRUE
APJP01470068.1:277:696:-	PIZI01000050.1:3436399:3437763:-	Apalone_spinifera	Petromyzon_marinus	rnd-1_family-693	rnd-3_family-94	CMC	92.84	419	1	419	38	456	0.0843544	0.0469994	417	2	1	TRUE
APJP01317817.1:118:474:-	KE994375.1:24996:25659:-	Apalone_spinifera	Lethenteron_camtschaticum	rnd-1_family-682	rnd-1_family-654	CMC	92.837	349	1	347	317	664	0.064559	0.100411	342	1	1	TRUE
APJP01798537.1:1:376:+	KE993765.1:2095913:2096876:+	Apalone_spinifera	Lethenteron_camtschaticum	rnd-1_family-730	rnd-1_family-654	CMC	92.819	376	1	376	441	816	0.0903125	0.0390865	372	2	1	TRUE
APJP01314061.1:7:437:-	PIZI01000026.1:13617296:13618776:+	Apalone_spinifera	Petromyzon_marinus	rnd-1_family-656	rnd-3_family-94	CMC	92.807	431	4	431	478	48	0.0619345	0.0807134	426	1	1	TRUE
gi|557454291|ref|NW_005857680.1|:79061:80657:+	KE993829.1:664596:666152:+	Pelodiscus_sinensis	Lethenteron_camtschaticum	rnd-5_family-1738	rnd-1_family-650	CMC	92.799	1097	367	1462	461	1554	0.0504206	0.0852244	699	3	1	TRUE
APJP01737802.1:32:488:-	KE994038.1:209816:210474:-	Apalone_spinifera	Lethenteron_camtschaticum	rnd-1_family-682	rnd-1_family-654	CMC	92.795	347	1	347	313	659	0.0942405	0.034369	345	1	1	TRUE
APJP01774541.1:1:347:-	KE993765.1:2095913:2096876:+	Apalone_spinifera	Lethenteron_camtschaticum	rnd-1_family-693	rnd-1_family-654	CMC	92.795	347	1	347	926	580	0.074448	0.067353	345	2	1	TRUE
KB928080.1:1329771:1330437:+	KE994038.1:209816:210474:-	Apalone_spinifera	Lethenteron_camtschaticum	rnd-1_family-656	rnd-1_family-654	CMC	92.795	347	321	667	659	313	0.0900818	0.0436691	345	1	1	TRUE
APJP01823593.1:97:476:-	KE993741.1:2387284:2388129:+	Apalone_spinifera	Lethenteron_camtschaticum	rnd-1_family-682	rnd-1_family-654	CMC	92.795	347	347	1	1	347	0.0877929	0.0337755	345	1	1	TRUE
APJP01740047.1:1:388:+	KE993677.1:648446:650028:-	Apalone_spinifera	Lethenteron_camtschaticum	rnd-1_family-730	rnd-1_family-654	CMC	92.784	388	1	386	955	569	0.0713769	0.0595881	354	2	1	TRUE
APJP01737802.1:32:488:-	PIZI01000099.1:62048:63396:-	Apalone_spinifera	Petromyzon_marinus	rnd-1_family-682	rnd-3_family-94	CMC	92.779	457	1	457	791	1247	0.100827	0.0198848	453	1	1	TRUE
gi|557456277|ref|NW_005855694.1|:1591853:1592798:+	PIZI01000005.1:17907700:17908561:+	Pelodiscus_sinensis	Petromyzon_marinus	rnd-6_family-3481	rnd-3_family-94	CMC	92.762	677	271	946	1	675	0.0683232	0.0546917	531	4	1	TRUE
gi|557454948|ref|NW_005857023.1|:1471151:1472102:-	PIZI01000040.1:771542:773059:-	Pelodiscus_sinensis	Petromyzon_marinus	rnd-6_family-3481	rnd-3_family-94	CMC	92.747	841	1	840	688	1518	0.0651982	0.0535538	747	4	1	TRUE
APJP01641661.1:1:358:+	APJL01129318.1:98:1237:+	Apalone_spinifera	Lethenteron_camtschaticum	rnd-1_family-740	rnd-1_family-654	CMC	92.737	358	1	358	644	1001	0.0833441	0.0419284	354	2	1	TRUE
gi|557456911|ref|NW_005855060.1|:1012896:1014505:-	KE993829.1:664596:666152:+	Pelodiscus_sinensis	Lethenteron_camtschaticum	rnd-5_family-1738	rnd-1_family-650	CMC	92.721	1099	158	1252	1554	461	0.0536764	0.067546	696	3	1	TRUE
KB931447.1:901212:901831:+	KE994705.1:94537:95556:-	Apalone_spinifera	Lethenteron_camtschaticum	rnd-1_family-693	rnd-1_family-654	CMC	92.718	412	407	1	1	412	0.0475515	0.114121	387	2	1	TRUE
APJP01648831.1:15:658:-	PIZI01000021.1:11498230:11498695:+	Apalone_spinifera	Petromyzon_marinus	rnd-1_family-693	rnd-3_family-94	CMC	92.688	465	559	96	4	466	0.0636351	0.0556664	423	2	1	TRUE
gi|557452769|ref|NW_005859202.1|:4251564:4252300:-	PIZI01000040.1:771542:773059:-	Pelodiscus_sinensis	Petromyzon_marinus	rnd-6_family-3481	rnd-3_family-94	CMC	92.663	627	1	625	896	1518	0.0801396	0.04304	543	4	1	TRUE
gi|557457933|ref|NW_005854038.1|:2630618:2631564:+	PIZI01000015.1:12709363:12710433:+	Pelodiscus_sinensis	Petromyzon_marinus	rnd-6_family-3481	rnd-3_family-94	CMC	92.647	680	270	947	1	674	0.0628395	0.0665852	591	4	1	TRUE
APJP01421232.1:1:537:+	KE993765.1:2095913:2096876:+	Apalone_spinifera	Lethenteron_camtschaticum	rnd-1_family-730	rnd-1_family-654	CMC	92.644	435	1	433	458	892	0.0848461	0.0728444	369	2	1	TRUE
gi|557457103|ref|NW_005854868.1|:1154777:1156374:-	PIZI01000005.1:7544093:7544719:+	Pelodiscus_sinensis	Petromyzon_marinus	rnd-5_family-1738	rnd-3_family-94	CMC	92.64	625	1175	551	4	627	0.0780378	0.0457264	588	3	1	TRUE
gi|557457933|ref|NW_005854038.1|:2630618:2631564:+	PIZI01006415.1:4524:5594:+	Pelodiscus_sinensis	Petromyzon_marinus	rnd-6_family-3481	rnd-3_family-94	CMC	92.636	679	270	947	1	674	0.0634938	0.0705413	480	4	1	TRUE
APJP01661984.1:108:484:-	KE995778.1:25464:26128:+	Apalone_spinifera	Lethenteron_camtschaticum	rnd-1_family-682	rnd-1_family-654	CMC	92.635	353	1	353	353	1	0.0738833	0.0699132	351	1	1	TRUE
APJP01315847.1:15:611:-	KE993947.1:124810:125395:+	Apalone_spinifera	Lethenteron_camtschaticum	rnd-1_family-693	rnd-1_family-650	CMC	92.629	502	501	2	1	500	0.0993314	0.0714266	369	2	1	TRUE
gi|557458484|ref|NW_005853487.1|:2429772:2430723:-	PIZI01000040.1:771542:773059:-	Pelodiscus_sinensis	Petromyzon_marinus	rnd-6_family-3481	rnd-3_family-94	CMC	92.628	841	1	840	688	1518	0.0732955	0.0469371	747	4	1	TRUE
gi|557456911|ref|NW_005855060.1|:726254:727201:+	PIZI01000006.1:4001922:4002797:+	Pelodiscus_sinensis	Petromyzon_marinus	rnd-6_family-3481	rnd-3_family-94	CMC	92.625	678	272	948	1	670	0.0744911	0.0498527	588	4	1	TRUE
gi|557440924|ref|NW_005871047.1|:999664:1000895:+	KE993829.1:664596:666152:+	Pelodiscus_sinensis	Lethenteron_camtschaticum	rnd-5_family-1738	rnd-1_family-650	CMC	92.623	1098	1	1096	461	1554	0.0507654	0.0693216	699	3	1	TRUE
gi|557458795|ref|NW_005853176.1|:334652:336254:-	KE993829.1:664596:666152:+	Pelodiscus_sinensis	Lethenteron_camtschaticum	rnd-5_family-1738	rnd-1_family-650	CMC	92.623	1098	139	1235	1554	464	0.0460545	0.0632202	696	3	1	TRUE
gi|557458193|ref|NW_005853778.1|:1276764:1278357:+	KE993829.1:664596:666152:+	Pelodiscus_sinensis	Lethenteron_camtschaticum	rnd-5_family-1738	rnd-1_family-650	CMC	92.616	1097	366	1458	461	1554	0.0512793	0.0657688	696	3	1	TRUE
gi|557460445|ref|NW_005851526.1|:707177:708756:+	KE993829.1:664596:666152:+	Pelodiscus_sinensis	Lethenteron_camtschaticum	rnd-5_family-1738	rnd-1_family-650	CMC	92.616	1097	366	1460	461	1554	0.0563716	0.0641643	690	3	1	TRUE
APJP01648831.1:15:658:-	APJL01129318.1:98:1237:+	Apalone_spinifera	Lethenteron_camtschaticum	rnd-1_family-693	rnd-1_family-654	CMC	92.613	555	644	91	587	1140	0.0770071	0.0243302	480	2	1	TRUE
APJP01648831.1:15:658:-	KE994208.1:179568:181109:-	Apalone_spinifera	Lethenteron_camtschaticum	rnd-1_family-693	rnd-1_family-654	CMC	92.612	582	63	644	372	947	0.0706854	0.0716367	477	2	1	TRUE
KB923285.1:365:824:-	KE993765.1:2095913:2096876:+	Apalone_spinifera	Lethenteron_camtschaticum	rnd-1_family-730	rnd-1_family-654	CMC	92.609	460	1	460	897	438	0.0869959	0.0501751	456	2	1	TRUE
APJP01356046.1:1:541:+	KE994208.1:179568:181109:-	Apalone_spinifera	Lethenteron_camtschaticum	rnd-1_family-693	rnd-1_family-654	CMC	92.606	541	1	541	941	403	0.0740505	0.0792988	513	2	1	TRUE
gi|557456911|ref|NW_005855060.1|:726254:727201:+	PIZI01000040.1:771542:773059:-	Pelodiscus_sinensis	Petromyzon_marinus	rnd-6_family-3481	rnd-3_family-94	CMC	92.593	837	113	948	1518	688	0.0808131	0.0424941	744	4	1	TRUE
gi|557457933|ref|NW_005854038.1|:2630618:2631564:+	PIZI01000039.1:10661062:10662011:+	Pelodiscus_sinensis	Petromyzon_marinus	rnd-6_family-3481	rnd-3_family-94	CMC	92.593	837	113	947	1	831	0.0693724	0.0414844	672	4	1	TRUE
gi|557459807|ref|NW_005852164.1|:7106416:7107985:+	PIZI01000061.1:2281434:2282798:-	Pelodiscus_sinensis	Petromyzon_marinus	rnd-5_family-1738	rnd-3_family-94	CMC	92.582	728	1021	299	1	724	0.062797	0.0889647	564	3	1	TRUE
APJP01803675.1:361:872:-	PIZI01000040.1:9708815:9710327:+	Apalone_spinifera	Petromyzon_marinus	rnd-1_family-693	rnd-3_family-94	CMC	92.578	512	1	509	1474	966	0.0719213	0.0417411	411	2	1	TRUE
gi|557457073|ref|NW_005854898.1|:1546340:1547284:-	PIZI01000040.1:771542:773059:-	Pelodiscus_sinensis	Petromyzon_marinus	rnd-6_family-3481	rnd-3_family-94	CMC	92.575	835	1	833	688	1518	0.0829238	0.0269712	735	4	1	TRUE
gi|557457930|ref|NW_005854041.1|:341511:342520:+	KE993785.1:846769:847406:-	Pelodiscus_sinensis	Lethenteron_camtschaticum	rnd-5_family-1738	rnd-1_family-650	CMC	92.575	633	686	59	9	638	0.0709413	0.0461636	567	3	1	TRUE
KB928964.1:758944:759466:-	PIZI01000073.1:1154486:1156207:+	Apalone_spinifera	Petromyzon_marinus	rnd-1_family-693	rnd-3_family-94	CMC	92.571	525	1	523	1483	959	0.073775	0.0924842	510	2	1	TRUE
APJP01808363.1:1:402:-	KE993765.1:2095913:2096876:+	Apalone_spinifera	Lethenteron_camtschaticum	rnd-1_family-693	rnd-1_family-654	CMC	92.556	403	1	402	900	499	0.0812932	0.0858147	399	2	1	TRUE
gi|557458846|ref|NW_005853125.1|:1379716:1380949:-	KE993829.1:664596:666152:+	Pelodiscus_sinensis	Lethenteron_camtschaticum	rnd-5_family-1738	rnd-1_family-650	CMC	92.545	1100	138	1234	1554	461	0.0631989	0.0651217	801	3	1	TRUE
APJP01774023.1:1:389:+	KE994208.1:179568:181109:-	Apalone_spinifera	Lethenteron_camtschaticum	rnd-1_family-740	rnd-1_family-654	CMC	92.545	389	1	389	889	501	0.061498	0.165589	387	2	1	TRUE
gi|557454292|ref|NW_005857679.1|:3445061:3445929:+	KE993829.1:664596:666152:+	Pelodiscus_sinensis	Lethenteron_camtschaticum	rnd-5_family-1738	rnd-1_family-650	CMC	92.537	871	1	869	461	1328	0.0505955	0.071177	612	3	1	TRUE
gi|557458972|ref|NW_005852999.1|:643783:645015:-	KE993829.1:664596:666152:+	Pelodiscus_sinensis	Lethenteron_camtschaticum	rnd-5_family-1738	rnd-1_family-650	CMC	92.532	1098	137	1233	1554	460	0.0628448	0.0699593	699	3	1	TRUE
gi|557458274|ref|NW_005853697.1|:4905266:4906861:-	KE993829.1:664596:666152:+	Pelodiscus_sinensis	Lethenteron_camtschaticum	rnd-5_family-1738	rnd-1_family-650	CMC	92.532	1098	137	1232	1554	461	0.0417296	0.0501594	582	3	1	TRUE
APJP01741838.1:1:426:+	APJL01129318.1:98:1237:+	Apalone_spinifera	Lethenteron_camtschaticum	rnd-1_family-693	rnd-1_family-654	CMC	92.529	348	79	426	783	1130	0.101696	0.0169825	345	2	1	TRUE
KB928668.1:527377:527756:+	KE994038.1:209816:210474:-	Apalone_spinifera	Lethenteron_camtschaticum	rnd-1_family-682	rnd-1_family-654	CMC	92.529	348	34	380	659	313	0.0914847	0.0621632	345	1	1	TRUE
gi|557454566|ref|NW_005857405.1|:95234:96463:-	KE993829.1:664596:666152:+	Pelodiscus_sinensis	Lethenteron_camtschaticum	rnd-5_family-1738	rnd-1_family-650	CMC	92.525	1097	137	1230	1554	461	0.0449154	0.0735322	699	3	1	TRUE
APJP01317817.1:118:474:-	KE994132.1:242442:243001:-	Apalone_spinifera	Lethenteron_camtschaticum	rnd-1_family-682	rnd-1_family-654	CMC	92.507	347	1	347	214	560	0.0756465	0.0833444	345	1	1	TRUE
APJP01488085.1:1:454:+	KE994498.1:151302:152145:+	Apalone_spinifera	Lethenteron_camtschaticum	rnd-1_family-682	rnd-1_family-654	CMC	92.507	347	108	454	1	347	0.0687842	0.0803747	345	1	1	TRUE
APJP01488085.1:1:454:+	KE994980.1:44987:45642:-	Apalone_spinifera	Lethenteron_camtschaticum	rnd-1_family-682	rnd-1_family-654	CMC	92.507	347	454	108	310	656	0.08552	0.061209	345	1	1	TRUE
APJP01317817.1:118:474:-	KE993862.1:779963:780618:-	Apalone_spinifera	Lethenteron_camtschaticum	rnd-1_family-682	rnd-1_family-654	CMC	92.507	347	1	347	313	656	0.0638301	0.0716881	342	1	1	TRUE
gi|557457073|ref|NW_005854898.1|:2833055:2834151:+	PIZI01000046.1:7825124:7825628:-	Pelodiscus_sinensis	Petromyzon_marinus	rnd-5_family-1738	rnd-3_family-94	CMC	92.505	507	547	42	1	505	0.075978	0.0761724	498	3	1	TRUE
gi|557457073|ref|NW_005854898.1|:2833055:2834151:+	PIZI01000061.1:496001:496546:+	Pelodiscus_sinensis	Petromyzon_marinus	rnd-5_family-1738	rnd-3_family-94	CMC	92.505	547	1	547	1	546	0.0935206	0.0356976	468	3	1	TRUE
gi|557459482|ref|NW_005852489.1|:938047:938671:+	PIZI01000039.1:10661062:10662011:+	Pelodiscus_sinensis	Petromyzon_marinus	rnd-6_family-3481	rnd-3_family-94	CMC	92.504	627	1	625	48	672	0.0800512	0.0239292	492	4	1	TRUE
gi|557455732|ref|NW_005856239.1|:1705826:1706897:-	PIZI01000073.1:1154486:1156207:+	Pelodiscus_sinensis	Petromyzon_marinus	rnd-5_family-1738	rnd-3_family-94	CMC	92.491	586	489	1072	1526	943	0.0807974	0.0614872	528	3	1	TRUE
APJP01779699.1:238:682:-	KE995778.1:25464:26128:+	Apalone_spinifera	Lethenteron_camtschaticum	rnd-1_family-682	rnd-1_family-654	CMC	92.486	346	3	348	346	1	0.0829315	0.0693692	345	1	1	TRUE
APJP01010453.1:1:343:+	KE994208.1:179568:181109:-	Apalone_spinifera	Lethenteron_camtschaticum	rnd-1_family-693	rnd-1_family-654	CMC	92.486	346	1	343	831	486	0.0669191	0.0975786	342	2	1	TRUE
APJP01818364.1:1:480:-	KE993765.1:2095913:2096876:+	Apalone_spinifera	Lethenteron_camtschaticum	rnd-1_family-730	rnd-1_family-654	CMC	92.484	479	4	480	916	438	0.0865542	0.0412841	417	2	1	TRUE
gi|557453971|ref|NW_005858000.1|:1627056:1628049:+	KE993765.1:2095913:2096876:+	Pelodiscus_sinensis	Lethenteron_camtschaticum	rnd-5_family-1738	rnd-1_family-654	CMC	92.476	638	367	994	301	938	0.0657882	0.0627282	576	4	1	TRUE
gi|557458093|ref|NW_005853878.1|:1340772:1341906:+	KE993829.1:664596:666152:+	Pelodiscus_sinensis	Lethenteron_camtschaticum	rnd-5_family-1738	rnd-1_family-650	CMC	92.47	1089	48	1135	461	1546	0.0635509	0.060534	699	3	1	TRUE
KB928845.1:5116928:5117922:+	PIZI01000040.1:771542:773059:-	Apalone_spinifera	Petromyzon_marinus	rnd-1_family-656	rnd-3_family-94	CMC	92.469	478	496	973	1518	1041	0.0950696	0.0445509	444	1	1	TRUE
gi|557458274|ref|NW_005853697.1|:4905266:4906861:-	PIZI01000001.1:4889693:4890752:-	Pelodiscus_sinensis	Petromyzon_marinus	rnd-5_family-1738	rnd-3_family-94	CMC	92.456	676	550	1222	1	669	0.0781984	0.0465266	600	3	1	TRUE
gi|557453398|ref|NW_005858573.1|:3784478:3785489:-	KE993765.1:2095913:2096876:+	Pelodiscus_sinensis	Lethenteron_camtschaticum	rnd-5_family-1738	rnd-1_family-654	CMC	92.45	649	4	648	944	301	0.0617915	0.0531635	600	4	1	TRUE
KB929689.1:1527237:1527842:+	PIZI01000073.1:1154486:1156207:+	Apalone_spinifera	Petromyzon_marinus	rnd-1_family-693	rnd-3_family-94	CMC	92.447	609	1	606	993	1600	0.0722822	0.0847528	567	2	1	TRUE
gi|557453192|ref|NW_005858779.1|:1385911:1387145:+	KE993829.1:664596:666152:+	Pelodiscus_sinensis	Lethenteron_camtschaticum	rnd-5_family-1738	rnd-1_family-650	CMC	92.441	1098	1	1097	460	1554	0.0581844	0.0775376	699	3	1	TRUE
APJP01529221.1:1:409:-	KE993677.1:648446:650028:-	Apalone_spinifera	Lethenteron_camtschaticum	rnd-1_family-740	rnd-1_family-654	CMC	92.439	410	1	409	552	961	0.0821312	0.0733431	369	2	1	TRUE
gi|557458234|ref|NW_005853737.1|:96286:97884:+	KE993829.1:664596:666152:+	Pelodiscus_sinensis	Lethenteron_camtschaticum	rnd-5_family-1738	rnd-1_family-650	CMC	92.434	1097	366	1461	461	1554	0.0612204	0.0834583	699	3	1	TRUE
gi|557457564|ref|NW_005854407.1|:605523:607119:-	KE993829.1:664596:666152:+	Pelodiscus_sinensis	Lethenteron_camtschaticum	rnd-5_family-1738	rnd-1_family-650	CMC	92.434	1097	137	1232	1554	461	0.0455476	0.0768759	699	3	1	TRUE
APJP01794524.1:1:573:+	KE993690.1:2912556:2913260:+	Apalone_spinifera	Lethenteron_camtschaticum	rnd-1_family-693	rnd-1_family-650	CMC	92.424	462	113	573	1	458	0.0893109	0.0212901	408	2	1	TRUE
APJP01809109.1:1:540:+	PIZI01000014.1:1296119:1296796:+	Apalone_spinifera	Petromyzon_marinus	rnd-1_family-682	rnd-3_family-94	CMC	92.421	541	1	540	22	560	0.0824901	0.0691857	513	1	1	TRUE
gi|557457073|ref|NW_005854898.1|:2833055:2834151:+	KE993829.1:664596:666152:+	Pelodiscus_sinensis	Lethenteron_camtschaticum	rnd-5_family-1738	rnd-1_family-650	CMC	92.412	962	1	961	597	1554	0.0439441	0.0755406	564	3	1	TRUE
gi|557440968|ref|NW_005871003.1|:1175839:1177256:+	KE993829.1:664596:666152:+	Pelodiscus_sinensis	Lethenteron_camtschaticum	rnd-5_family-1738	rnd-1_family-650	CMC	92.406	1093	198	1289	461	1550	0.0675153	0.0557982	699	3	1	TRUE
gi|557453218|ref|NW_005858753.1|:2476964:2478520:+	KE993829.1:664596:666152:+	Pelodiscus_sinensis	Lethenteron_camtschaticum	rnd-5_family-1738	rnd-1_family-650	CMC	92.404	1040	367	1403	461	1497	0.0497951	0.0703187	666	3	1	TRUE
gi|557457774|ref|NW_005854197.1|:1839200:1840360:-	KE993829.1:664596:666152:+	Pelodiscus_sinensis	Lethenteron_camtschaticum	rnd-5_family-1738	rnd-1_family-650	CMC	92.398	1026	137	1161	1554	532	0.0588109	0.0815638	627	3	1	TRUE
gi|557455328|ref|NW_005856643.1|:7104188:7105448:-	KE993829.1:664596:666152:+	Pelodiscus_sinensis	Lethenteron_camtschaticum	rnd-5_family-1738	rnd-1_family-650	CMC	92.393	907	1	899	1364	461	0.0601794	0.0527321	684	3	1	TRUE
KB923285.1:365:824:-	PIZI01000005.1:13932881:13934188:-	Apalone_spinifera	Petromyzon_marinus	rnd-1_family-730	rnd-3_family-94	CMC	92.391	460	1	460	68	526	0.0820917	0.0536783	444	2	1	TRUE
gi|557455734|ref|NW_005856237.1|:2562565:2563516:-	PIZI01000040.1:771542:773059:-	Pelodiscus_sinensis	Petromyzon_marinus	rnd-6_family-3481	rnd-3_family-94	CMC	92.39	841	1	840	688	1518	0.0765979	0.0557068	747	4	1	TRUE
APJP01726857.1:247:839:-	PIZI01000099.1:62048:63396:-	Apalone_spinifera	Petromyzon_marinus	rnd-1_family-656	rnd-3_family-94	CMC	92.389	565	1	565	791	1349	0.0810349	0.0283217	546	1	1	TRUE
gi|557453106|ref|NW_005858865.1|:504754:505474:+	PIZI01000040.1:771542:773059:-	Pelodiscus_sinensis	Petromyzon_marinus	rnd-6_family-3481	rnd-3_family-94	CMC	92.361	720	4	721	1397	688	0.0699851	0.035684	654	4	1	TRUE
APJP01778864.1:1:436:+	PIZI01000099.1:62048:63396:-	Apalone_spinifera	Petromyzon_marinus	rnd-1_family-682	rnd-3_family-94	CMC	92.36	445	1	436	1233	791	0.0754663	0.00641133	429	1	1	TRUE
APJP01789617.1:1:480:+	PIZI01000040.1:771542:773059:-	Apalone_spinifera	Petromyzon_marinus	rnd-1_family-656	rnd-3_family-94	CMC	92.358	458	26	480	1518	1061	0.0826769	0.0503387	411	1	1	TRUE
gi|557456931|ref|NW_005855040.1|:1381764:1382733:-	PIZI01000099.1:62048:63396:-	Pelodiscus_sinensis	Petromyzon_marinus	rnd-6_family-3481	rnd-3_family-94	CMC	92.355	654	1	653	675	1327	0.0777157	0.0549873	600	4	1	TRUE
gi|557460179|ref|NW_005851792.1|:2092531:2093328:+	PIZI01000014.1:1297081:1297771:+	Pelodiscus_sinensis	Petromyzon_marinus	rnd-5_family-1738	rnd-3_family-94	CMC	92.353	680	1	675	10	687	0.0745329	0.0515761	609	3	1	TRUE
APJP01826759.1:1:510:-	PIZI01000073.1:1154486:1156207:+	Apalone_spinifera	Petromyzon_marinus	rnd-1_family-693	rnd-3_family-94	CMC	92.353	510	3	510	1467	959	0.0879241	0.0886054	498	2	1	TRUE
gi|557454563|ref|NW_005857408.1|:655447:655978:+	PIZI01000073.1:1154486:1156207:+	Pelodiscus_sinensis	Petromyzon_marinus	rnd-5_family-1738	rnd-3_family-94	CMC	92.352	523	1	515	915	1435	0.0661967	0.0688911	498	3	1	TRUE
KB922397.1:1:518:+	KE995778.1:25464:26128:+	Apalone_spinifera	Lethenteron_camtschaticum	rnd-1_family-682	rnd-1_family-654	CMC	92.351	353	166	518	1	353	0.0787421	0.0788316	351	1	1	TRUE
APJP01726857.1:247:839:-	KE995778.1:25464:26128:+	Apalone_spinifera	Lethenteron_camtschaticum	rnd-1_family-656	rnd-1_family-654	CMC	92.351	353	1	353	353	1	0.0769452	0.0697596	348	1	1	TRUE
gi|557457349|ref|NW_005854622.1|:14322467:14323620:+	KE993829.1:664596:666152:+	Pelodiscus_sinensis	Lethenteron_camtschaticum	rnd-5_family-1738	rnd-1_family-650	CMC	92.347	784	371	1154	461	1239	0.0687654	0.0638405	594	3	1	TRUE
gi|557456494|ref|NW_005855477.1|:10606121:10607324:+	KE993829.1:664596:666152:+	Pelodiscus_sinensis	Lethenteron_camtschaticum	rnd-5_family-1738	rnd-1_family-650	CMC	92.343	1097	1	1093	461	1554	0.0569868	0.0556379	699	3	1	TRUE
gi|557460408|ref|NW_005851563.1|:598628:599910:-	KE993829.1:664596:666152:+	Pelodiscus_sinensis	Lethenteron_camtschaticum	rnd-5_family-1738	rnd-1_family-650	CMC	92.343	1097	138	1233	1554	461	0.0576694	0.0642235	699	3	1	TRUE
gi|557457385|ref|NW_005854586.1|:391055:392632:-	KE993829.1:664596:666152:+	Pelodiscus_sinensis	Lethenteron_camtschaticum	rnd-5_family-1738	rnd-1_family-650	CMC	92.343	1097	136	1230	1554	461	0.0570655	0.0722523	642	3	1	TRUE
gi|557455146|ref|NW_005856825.1|:3951619:3952564:-	PIZI01000040.1:771542:773059:-	Pelodiscus_sinensis	Petromyzon_marinus	rnd-6_family-3481	rnd-3_family-94	CMC	92.335	835	1	834	688	1518	0.0780627	0.0774293	753	4	1	TRUE
gi|557455556|ref|NW_005856415.1|:39182:40124:+	PIZI01000040.1:771542:773059:-	Pelodiscus_sinensis	Petromyzon_marinus	rnd-6_family-3481	rnd-3_family-94	CMC	92.335	835	113	943	1518	688	0.0749495	0.0780997	693	4	1	TRUE
gi|557454083|ref|NW_005857888.1|:836205:837803:-	KE993829.1:664596:666152:+	Pelodiscus_sinensis	Lethenteron_camtschaticum	rnd-5_family-1738	rnd-1_family-650	CMC	92.329	1095	141	1233	1552	461	0.0467519	0.0649912	699	3	1	TRUE
gi|557456266|ref|NW_005855705.1|:2154955:2156027:+	KE994208.1:179568:181109:-	Pelodiscus_sinensis	Lethenteron_camtschaticum	rnd-5_family-1738	rnd-1_family-654	CMC	92.329	717	346	1062	1084	372	0.0689932	0.0820977	657	3	1	TRUE
APJP01821257.1:1:635:+	PIZI01000010.1:8218682:8219162:+	Apalone_spinifera	Petromyzon_marinus	rnd-1_family-656	rnd-3_family-94	CMC	92.324	482	69	550	1	481	0.0809268	0.0772908	465	1	1	TRUE
APJP01287159.1:1:469:+	PIZI01000040.1:771542:773059:-	Apalone_spinifera	Petromyzon_marinus	rnd-1_family-656	rnd-3_family-94	CMC	92.324	469	1	469	1509	1041	0.088457	0.0771039	444	1	1	TRUE
gi|557454563|ref|NW_005857408.1|:655447:655978:+	KE993765.1:2095913:2096876:+	Pelodiscus_sinensis	Lethenteron_camtschaticum	rnd-5_family-1738	rnd-1_family-654	CMC	92.323	508	1	502	394	901	0.0727655	0.0484203	498	4	1	TRUE
gi|557457103|ref|NW_005854868.1|:578171:579125:+	PIZI01000040.1:771542:773059:-	Pelodiscus_sinensis	Petromyzon_marinus	rnd-6_family-3481	rnd-3_family-94	CMC	92.308	845	113	955	1518	688	0.0709447	0.0454502	699	4	1	TRUE
gi|557456930|ref|NW_005855041.1|:914567:915486:+	PIZI01000040.1:771542:773059:-	Pelodiscus_sinensis	Petromyzon_marinus	rnd-6_family-3481	rnd-3_family-94	CMC	92.298	792	130	920	1474	688	0.074771	0.0631025	732	4	1	TRUE
APJP01821318.1:219:748:+	PIZI01000073.1:1154486:1156207:+	Apalone_spinifera	Petromyzon_marinus	rnd-1_family-693	rnd-3_family-94	CMC	92.293	532	1	530	959	1490	0.0918002	0.0584863	510	2	1	TRUE
gi|557455732|ref|NW_005856239.1|:1707061:1707923:-	PIZI01000040.1:771542:773059:-	Pelodiscus_sinensis	Petromyzon_marinus	rnd-6_family-3481	rnd-3_family-94	CMC	92.286	713	1	711	754	1456	0.0639544	0.0406774	642	4	1	TRUE
APJP01794823.1:1:355:-	KE993687.1:1236856:1237518:+	Apalone_spinifera	Lethenteron_camtschaticum	rnd-1_family-682	rnd-1_family-654	CMC	92.286	350	1	349	350	1	0.0668873	0.0902559	342	1	1	TRUE
gi|557460454|ref|NW_005851517.1|:1739606:1740672:-	KE993829.1:664596:666152:+	Pelodiscus_sinensis	Lethenteron_camtschaticum	rnd-5_family-1738	rnd-1_family-650	CMC	92.283	933	136	1067	1554	627	0.0475857	0.0830019	522	3	1	TRUE
KB921791.1:1:703:+	PIZI01000021.1:11938153:11939510:+	Apalone_spinifera	Petromyzon_marinus	rnd-1_family-656	rnd-3_family-94	CMC	92.281	570	137	703	1	570	0.0721341	0.0793348	477	1	1	TRUE
gi|557459948|ref|NW_005852023.1|:1127850:1128738:-	PIZI01000040.1:771542:773059:-	Pelodiscus_sinensis	Petromyzon_marinus	rnd-6_family-3481	rnd-3_family-94	CMC	92.271	841	1	840	688	1518	0.0743935	0.0585485	747	4	1	TRUE
APJP01339742.1:1:388:-	KE993765.1:2095913:2096876:+	Apalone_spinifera	Lethenteron_camtschaticum	rnd-1_family-730	rnd-1_family-654	CMC	92.268	388	1	388	825	438	0.0799498	0.0934122	384	2	1	TRUE
gi|557452919|ref|NW_005859052.1|:2458491:2460087:+	KE993829.1:664596:666152:+	Pelodiscus_sinensis	Lethenteron_camtschaticum	rnd-5_family-1738	rnd-1_family-650	CMC	92.266	1099	364	1461	461	1554	0.0446164	0.082146	693	3	1	TRUE
KB921791.1:1:703:+	PIZI01000031.1:10074242:10075121:+	Apalone_spinifera	Petromyzon_marinus	rnd-1_family-656	rnd-3_family-94	CMC	92.266	556	145	700	1	556	0.0810719	0.0781718	552	1	1	TRUE
APJP01821783.1:1:517:+	KE994208.1:179568:181109:-	Apalone_spinifera	Lethenteron_camtschaticum	rnd-1_family-693	rnd-1_family-654	CMC	92.263	517	1	517	924	410	0.0760752	0.0901572	498	2	1	TRUE
gi|557458795|ref|NW_005853176.1|:233133:233867:+	PIZI01000040.1:771542:773059:-	Pelodiscus_sinensis	Petromyzon_marinus	rnd-6_family-3481	rnd-3_family-94	CMC	92.259	633	107	735	1518	896	0.07851	0.0313804	534	4	1	TRUE
gi|557455736|ref|NW_005856235.1|:305442:306175:+	KE994208.1:179568:181109:-	Pelodiscus_sinensis	Lethenteron_camtschaticum	rnd-5_family-1738	rnd-1_family-654	CMC	92.254	710	2	710	1084	380	0.0750083	0.0690129	543	3	1	TRUE
gi|557452975|ref|NW_005858996.1|:206880:208176:+	KE993829.1:664596:666152:+	Pelodiscus_sinensis	Lethenteron_camtschaticum	rnd-5_family-1738	rnd-1_family-650	CMC	92.243	954	339	1288	461	1407	0.047211	0.0834573	687	3	1	TRUE
APJP01648831.1:15:658:-	KE993829.1:664596:666152:+	Apalone_spinifera	Lethenteron_camtschaticum	rnd-1_family-693	rnd-1_family-650	CMC	92.236	644	1	644	1235	598	0.058842	0.0891854	381	2	1	TRUE
APJP01789896.1:26:665:-	PIZI01000073.1:1154486:1156207:+	Apalone_spinifera	Petromyzon_marinus	rnd-1_family-693	rnd-3_family-94	CMC	92.224	643	1	640	1600	959	0.0742176	0.0918748	588	2	1	TRUE
APJP01131748.1:1:352:-	KE995330.1:20431:21219:-	Apalone_spinifera	Lethenteron_camtschaticum	rnd-1_family-693	rnd-1_family-654	CMC	92.219	347	6	352	15	361	0.0795606	0.0926315	345	2	1	TRUE
APJP01639813.1:1:490:+	PIZI01000099.1:62048:63396:-	Apalone_spinifera	Petromyzon_marinus	rnd-1_family-682	rnd-3_family-94	CMC	92.213	488	1	488	1274	793	0.0692776	0.0656947	477	1	1	TRUE
gi|557457937|ref|NW_005854034.1|:639900:641078:+	KE993829.1:664596:666152:+	Pelodiscus_sinensis	Lethenteron_camtschaticum	rnd-5_family-1738	rnd-1_family-650	CMC	92.208	1001	1	1000	461	1454	0.0528189	0.0668523	678	3	1	TRUE
gi|557459768|ref|NW_005852203.1|:1903622:1904526:+	PIZI01000005.1:16524907:16526408:-	Pelodiscus_sinensis	Petromyzon_marinus	rnd-6_family-3481	rnd-3_family-94	CMC	92.201	795	113	905	1502	727	0.0541846	0.0486436	597	4	1	TRUE
APJP01001992.1:73:570:-	PIZI01000073.1:1154486:1156207:+	Apalone_spinifera	Petromyzon_marinus	rnd-1_family-693	rnd-3_family-94	CMC	92.2	500	1	498	1600	1101	0.089727	0.080016	450	2	1	TRUE
APJP01710455.1:1:409:+	KE993737.1:426298:426954:+	Apalone_spinifera	Lethenteron_camtschaticum	rnd-1_family-682	rnd-1_family-654	CMC	92.197	346	64	409	1	346	0.0850541	0.0895297	342	1	1	TRUE
KB928080.1:1329771:1330437:+	PIZI01000016.1:9349255:9349711:-	Apalone_spinifera	Petromyzon_marinus	rnd-1_family-656	rnd-3_family-94	CMC	92.191	461	567	107	1	457	0.0871583	0.0316698	447	1	1	TRUE
APJP01335603.1:1:456:-	PIZI01000010.1:15560296:15561756:-	Apalone_spinifera	Petromyzon_marinus	rnd-1_family-730	rnd-3_family-94	CMC	92.191	461	1	456	85	544	0.0711088	0.0675269	426	2	1	TRUE
gi|557456488|ref|NW_005855483.1|:1536733:1537642:+	PIZI01000040.1:771542:773059:-	Pelodiscus_sinensis	Petromyzon_marinus	rnd-6_family-3481	rnd-3_family-94	CMC	92.188	704	113	809	1518	819	0.0778992	0.0482436	609	4	1	TRUE
gi|557457943|ref|NW_005854028.1|:4110590:4112181:-	KE993829.1:664596:666152:+	Pelodiscus_sinensis	Lethenteron_camtschaticum	rnd-5_family-1738	rnd-1_family-650	CMC	92.182	1100	138	1227	1554	461	0.0432137	0.0639103	690	3	1	TRUE
APJP01648831.1:15:658:-	PIZI01000032.1:3833488:3834864:-	Apalone_spinifera	Petromyzon_marinus	rnd-1_family-693	rnd-3_family-94	CMC	92.178	652	1	644	301	949	0.0710455	0.0532484	498	2	1	TRUE
APJP01821318.1:219:748:+	KE993765.1:2095913:2096876:+	Apalone_spinifera	Lethenteron_camtschaticum	rnd-1_family-693	rnd-1_family-654	CMC	92.176	524	1	524	438	961	0.0954304	0.0459013	519	2	1	TRUE
gi|557454208|ref|NW_005857763.1|:4043933:4045216:-	KE993829.1:664596:666152:+	Pelodiscus_sinensis	Lethenteron_camtschaticum	rnd-5_family-1738	rnd-1_family-650	CMC	92.175	1099	139	1236	1554	461	0.0531685	0.079252	687	3	1	TRUE
gi|557454948|ref|NW_005857023.1|:1471151:1472102:-	PIZI01000031.1:4367094:4367654:-	Pelodiscus_sinensis	Petromyzon_marinus	rnd-6_family-3481	rnd-3_family-94	CMC	92.174	575	109	682	1	561	0.0583324	0.0465902	546	4	1	TRUE
APJP01335603.1:1:456:-	KE994208.1:179568:181109:-	Apalone_spinifera	Lethenteron_camtschaticum	rnd-1_family-730	rnd-1_family-654	CMC	92.174	460	1	456	488	947	0.0678314	0.107796	429	2	1	TRUE
KB922065.1:1:444:+	KE993772.1:955637:956226:-	Apalone_spinifera	Lethenteron_camtschaticum	rnd-1_family-682	rnd-1_family-654	CMC	92.174	345	100	444	588	244	0.0890435	0.0797565	342	1	1	TRUE
APJP01811140.1:1:395:-	KE993677.1:648446:650028:-	Apalone_spinifera	Lethenteron_camtschaticum	rnd-1_family-730	rnd-1_family-654	CMC	92.172	396	1	395	569	964	0.0897485	0.0504474	357	2	1	TRUE
gi|557454586|ref|NW_005857385.1|:99373:100139:-	KE993829.1:664596:666152:+	Pelodiscus_sinensis	Lethenteron_camtschaticum	rnd-5_family-1738	rnd-1_family-650	CMC	92.167	766	2	767	1297	535	0.0571123	0.0892818	576	3	1	TRUE
gi|557455328|ref|NW_005856643.1|:7656774:7658005:-	KE993829.1:664596:666152:+	Pelodiscus_sinensis	Lethenteron_camtschaticum	rnd-5_family-1738	rnd-1_family-650	CMC	92.16	1097	137	1232	1554	461	0.04873	0.0939714	699	3	1	TRUE
gi|557458090|ref|NW_005853881.1|:970200:971781:-	KE993829.1:664596:666152:+	Pelodiscus_sinensis	Lethenteron_camtschaticum	rnd-5_family-1738	rnd-1_family-650	CMC	92.16	1097	124	1216	1554	461	0.0606507	0.0708879	699	3	1	TRUE
gi|557452957|ref|NW_005859014.1|:3345015:3346610:+	KE993829.1:664596:666152:+	Pelodiscus_sinensis	Lethenteron_camtschaticum	rnd-5_family-1738	rnd-1_family-650	CMC	92.16	1097	365	1460	461	1554	0.0580142	0.0650507	696	3	1	TRUE
APJP01826759.1:1:510:-	KE994208.1:179568:181109:-	Apalone_spinifera	Lethenteron_camtschaticum	rnd-1_family-693	rnd-1_family-654	CMC	92.157	510	1	510	438	947	0.0923406	0.0890787	507	2	1	TRUE
APJP01015344.1:1:509:-	PIZI01000073.1:1154486:1156207:+	Apalone_spinifera	Petromyzon_marinus	rnd-1_family-693	rnd-3_family-94	CMC	92.157	510	1	509	1471	962	0.0794238	0.0888948	501	2	1	TRUE
gi|557454546|ref|NW_005857425.1|:263501:264452:-	PIZI01000040.1:771542:773059:-	Pelodiscus_sinensis	Petromyzon_marinus	rnd-6_family-3481	rnd-3_family-94	CMC	92.152	841	1	840	688	1518	0.0780242	0.0442409	747	4	1	TRUE
APJP01787544.1:1:531:-	PIZI01000073.1:1154486:1156207:+	Apalone_spinifera	Petromyzon_marinus	rnd-1_family-693	rnd-3_family-94	CMC	92.15	535	1	531	1587	1054	0.0728624	0.0711674	420	2	1	TRUE
gi|557460179|ref|NW_005851792.1|:2092531:2093328:+	KE993829.1:664596:666152:+	Pelodiscus_sinensis	Lethenteron_camtschaticum	rnd-5_family-1738	rnd-1_family-650	CMC	92.145	802	1	798	461	1256	0.0581399	0.0594767	609	3	1	TRUE
APJP01341909.1:1:404:+	KE993765.1:2095913:2096876:+	Apalone_spinifera	Lethenteron_camtschaticum	rnd-1_family-730	rnd-1_family-654	CMC	92.138	407	1	403	442	848	0.0641521	0.0962783	363	2	1	TRUE
KB925233.1:275:631:+	APJL01129318.1:98:1237:+	Apalone_spinifera	Lethenteron_camtschaticum	rnd-1_family-693	rnd-1_family-654	CMC	92.135	356	1	356	785	1140	0.085844	0.0802874	354	2	1	TRUE
gi|557456482|ref|NW_005855489.1|:3608289:3609212:+	KE993829.1:664596:666152:+	Pelodiscus_sinensis	Lethenteron_camtschaticum	rnd-5_family-1738	rnd-1_family-650	CMC	92.117	926	1	924	461	1382	0.0659379	0.0812351	699	3	1	TRUE
APJP01100317.1:25:518:+	PIZI01000044.1:255662:256253:+	Apalone_spinifera	Petromyzon_marinus	rnd-1_family-693	rnd-3_family-94	CMC	92.116	482	1	482	92	571	0.0822622	0.0613449	468	2	1	TRUE
gi|557456315|ref|NW_005855656.1|:1362691:1363787:+	KE993829.1:664596:666152:+	Pelodiscus_sinensis	Lethenteron_camtschaticum	rnd-5_family-1738	rnd-1_family-650	CMC	92.108	963	1	962	597	1554	0.0468361	0.0752055	498	3	1	TRUE
gi|557457937|ref|NW_005854034.1|:638983:639898:+	PIZI01000099.1:62048:63396:-	Pelodiscus_sinensis	Petromyzon_marinus	rnd-6_family-3481	rnd-3_family-94	CMC	92.105	684	235	916	1349	675	0.0725818	0.0439053	642	4	1	TRUE
gi|557456911|ref|NW_005855060.1|:726254:727201:+	PIZI01001427.1:16406:17022:+	Pelodiscus_sinensis	Petromyzon_marinus	rnd-6_family-3481	rnd-3_family-94	CMC	92.097	620	272	888	1	617	0.0838422	0.080101	516	4	1	TRUE
APJP01014564.1:1:579:-	PIZI01000073.1:1154486:1156207:+	Apalone_spinifera	Petromyzon_marinus	rnd-1_family-693	rnd-3_family-94	CMC	92.096	582	1	579	1539	959	0.0806262	0.100651	501	2	1	TRUE
gi|557457366|ref|NW_005854605.1|:564188:565272:+	KE993829.1:664596:666152:+	Pelodiscus_sinensis	Lethenteron_camtschaticum	rnd-5_family-1738	rnd-1_family-650	CMC	92.094	936	1	934	598	1529	0.0442592	0.070546	561	3	1	TRUE
gi|557454259|ref|NW_005857712.1|:456897:457609:+	PIZI01000040.1:771542:773059:-	Pelodiscus_sinensis	Petromyzon_marinus	rnd-6_family-3481	rnd-3_family-94	CMC	92.094	721	1	713	1404	688	0.0793497	0.0276809	477	4	1	TRUE
gi|557454930|ref|NW_005857041.1|:4524214:4525814:+	KE993829.1:664596:666152:+	Pelodiscus_sinensis	Lethenteron_camtschaticum	rnd-5_family-1738	rnd-1_family-650	CMC	92.091	1100	366	1463	461	1554	0.0687249	0.0711398	696	3	1	TRUE
gi|557457211|ref|NW_005854760.1|:198565:199820:+	KE993829.1:664596:666152:+	Pelodiscus_sinensis	Lethenteron_camtschaticum	rnd-5_family-1738	rnd-1_family-650	CMC	92.091	1100	48	1144	461	1554	0.0575832	0.0570586	681	3	1	TRUE
gi|557453677|ref|NW_005858294.1|:1671795:1672804:-	KE993690.1:2912556:2913260:+	Pelodiscus_sinensis	Lethenteron_camtschaticum	rnd-5_family-1738	rnd-1_family-650	CMC	92.09	708	915	215	1	705	0.0712763	0.0415705	558	3	1	TRUE
KB922397.1:1:518:+	PIZI01000099.1:62048:63396:-	Apalone_spinifera	Petromyzon_marinus	rnd-1_family-682	rnd-3_family-94	CMC	92.085	518	1	518	1302	791	0.0835881	0.0491461	507	1	1	TRUE
KB930189.1:480083:480573:-	PIZI01000073.1:1154486:1156207:+	Apalone_spinifera	Petromyzon_marinus	rnd-1_family-693	rnd-3_family-94	CMC	92.083	480	15	491	1579	1101	0.073798	0.113402	429	2	1	TRUE
gi|557458484|ref|NW_005853487.1|:7675025:7676511:+	KE993829.1:664596:666152:+	Pelodiscus_sinensis	Lethenteron_camtschaticum	rnd-5_family-1738	rnd-1_family-650	CMC	92.077	1098	261	1352	461	1554	0.0669544	0.0595626	693	3	1	TRUE
gi|557458792|ref|NW_005853179.1|:372943:374536:-	KE993829.1:664596:666152:+	Pelodiscus_sinensis	Lethenteron_camtschaticum	rnd-5_family-1738	rnd-1_family-650	CMC	92.077	1098	139	1228	1554	461	0.0598194	0.0719875	642	3	1	TRUE
gi|557458450|ref|NW_005853521.1|:4806923:4808499:-	KE993829.1:664596:666152:+	Pelodiscus_sinensis	Lethenteron_camtschaticum	rnd-5_family-1738	rnd-1_family-650	CMC	92.077	1098	138	1234	1554	461	0.0504634	0.128693	501	3	1	TRUE
gi|557440944|ref|NW_005871027.1|:2741760:2743346:+	KE993829.1:664596:666152:+	Pelodiscus_sinensis	Lethenteron_camtschaticum	rnd-5_family-1738	rnd-1_family-650	CMC	92.069	1097	355	1449	461	1554	0.059677	0.0821347	699	3	1	TRUE
gi|557454624|ref|NW_005857347.1|:633979:635573:+	KE993829.1:664596:666152:+	Pelodiscus_sinensis	Lethenteron_camtschaticum	rnd-5_family-1738	rnd-1_family-650	CMC	92.069	1097	366	1459	461	1554	0.0530832	0.0891389	666	3	1	TRUE
gi|557453069|ref|NW_005858902.1|:2548687:2550271:-	KE993829.1:664596:666152:+	Pelodiscus_sinensis	Lethenteron_camtschaticum	rnd-5_family-1738	rnd-1_family-650	CMC	92.069	1097	137	1230	1554	461	0.0670083	0.0842504	642	3	1	TRUE
APJP01156111.1:331:971:+	PIZI01000073.1:1154486:1156207:+	Apalone_spinifera	Petromyzon_marinus	rnd-1_family-693	rnd-3_family-94	CMC	92.068	643	1	641	959	1600	0.0853049	0.0890783	603	2	1	TRUE
APJP01784139.1:1:364:+	KE995778.1:25464:26128:+	Apalone_spinifera	Lethenteron_camtschaticum	rnd-1_family-682	rnd-1_family-654	CMC	92.068	353	12	364	1	353	0.0707626	0.108294	351	1	1	TRUE
gi|557459807|ref|NW_005852164.1|:7106416:7107985:+	PIZI01000023.1:12210082:12211404:+	Pelodiscus_sinensis	Petromyzon_marinus	rnd-5_family-1738	rnd-3_family-94	CMC	92.066	668	295	957	620	1285	0.0723532	0.0658488	468	3	1	TRUE
gi|557456912|ref|NW_005855059.1|:3746863:3747808:-	PIZI01000171.1:136213:137150:-	Pelodiscus_sinensis	Petromyzon_marinus	rnd-6_family-3481	rnd-3_family-94	CMC	92.063	630	1	630	320	938	0.0649855	0.0583011	600	4	1	TRUE
APJP01329031.1:1:378:-	APJL01129318.1:98:1237:+	Apalone_spinifera	Lethenteron_camtschaticum	rnd-1_family-693	rnd-1_family-654	CMC	92.063	378	1	378	1109	732	0.106917	0.0193793	375	2	1	TRUE
gi|557454285|ref|NW_005857686.1|:2211342:2212416:-	KE993829.1:664596:666152:+	Pelodiscus_sinensis	Lethenteron_camtschaticum	rnd-5_family-1738	rnd-1_family-650	CMC	92.052	931	147	1075	1550	625	0.0479654	0.0998524	513	3	1	TRUE
APJP01805749.1:5:419:+	PIZI01000050.1:3436399:3437763:-	Apalone_spinifera	Petromyzon_marinus	rnd-1_family-693	rnd-3_family-94	CMC	92.048	415	1	415	453	42	0.0840047	0.0550956	411	2	1	TRUE
gi|557440924|ref|NW_005871047.1|:6321061:6322011:+	PIZI01000040.1:771542:773059:-	Pelodiscus_sinensis	Petromyzon_marinus	rnd-6_family-3481	rnd-3_family-94	CMC	92.033	841	113	951	1518	688	0.0766692	0.0749491	732	4	1	TRUE
gi|557454948|ref|NW_005857023.1|:1471151:1472102:-	PIZI01001988.1:8435:9717:-	Pelodiscus_sinensis	Petromyzon_marinus	rnd-6_family-3481	rnd-3_family-94	CMC	92.033	841	1	840	457	1283	0.0679876	0.0466044	720	4	1	TRUE
gi|557457921|ref|NW_005854050.1|:772278:773227:-	PIZI01000040.1:771542:773059:-	Pelodiscus_sinensis	Petromyzon_marinus	rnd-6_family-3481	rnd-3_family-94	CMC	92.033	841	1	838	688	1518	0.0682101	0.0646732	717	4	1	TRUE
APJP01535231.1:35:582:+	PIZI01000073.1:1154486:1156207:+	Apalone_spinifera	Petromyzon_marinus	rnd-1_family-693	rnd-3_family-94	CMC	92.029	552	1	548	1054	1600	0.070572	0.0631616	492	2	1	TRUE
gi|557453682|ref|NW_005858289.1|:674701:675786:-	PIZI01000005.1:17908814:17909322:+	Pelodiscus_sinensis	Petromyzon_marinus	rnd-5_family-1738	rnd-3_family-94	CMC	92.025	489	571	83	1	489	0.0950521	0.0466851	486	3	1	TRUE
APJP01639813.1:1:490:+	KE993847.1:1045435:1046992:-	Apalone_spinifera	Lethenteron_camtschaticum	rnd-1_family-682	rnd-1_family-650	CMC	92.023	351	138	488	1558	1208	0.0809571	0.0670481	351	1	1	TRUE
APJP01818412.1:1:526:+	PIZI01000099.1:62048:63396:-	Apalone_spinifera	Petromyzon_marinus	rnd-1_family-656	rnd-3_family-94	CMC	92.015	526	1	526	1316	791	0.0935784	0.0806627	522	1	1	TRUE
gi|557456058|ref|NW_005855913.1|:266377:267457:-	PIZI01000031.1:7199054:7199714:+	Pelodiscus_sinensis	Petromyzon_marinus	rnd-5_family-1738	rnd-3_family-94	CMC	92.006	663	945	287	5	661	0.06907	0.0673243	543	3	1	TRUE
gi|557440924|ref|NW_005871047.1|:998748:999662:+	PIZI01000005.1:16524907:16526408:-	Pelodiscus_sinensis	Petromyzon_marinus	rnd-6_family-3481	rnd-3_family-94	CMC	92.005	813	113	913	1502	696	0.0611977	0.0577993	624	4	1	TRUE
gi|557459949|ref|NW_005852022.1|:1809909:1811093:+	KE993829.1:664596:666152:+	Pelodiscus_sinensis	Lethenteron_camtschaticum	rnd-5_family-1738	rnd-1_family-650	CMC	92	1050	1	1049	508	1554	0.0576884	0.0734694	648	3	1	TRUE
APJP01648831.1:15:658:-	PIZI01000031.1:739355:740522:-	Apalone_spinifera	Petromyzon_marinus	rnd-1_family-693	rnd-3_family-94	CMC	92	550	96	644	1	544	0.0679513	0.0507966	471	2	1	TRUE
gi|557458796|ref|NW_005853175.1|:2573978:2574705:-	KE993829.1:664596:666152:+	Pelodiscus_sinensis	Lethenteron_camtschaticum	rnd-5_family-1738	rnd-1_family-650	CMC	91.995	737	1	728	1310	577	0.0458704	0.079948	543	3	1	TRUE
gi|557458237|ref|NW_005853734.1|:1934336:1935569:-	KE993829.1:664596:666152:+	Pelodiscus_sinensis	Lethenteron_camtschaticum	rnd-5_family-1738	rnd-1_family-650	CMC	91.993	1099	139	1234	1554	461	0.0520084	0.0525346	690	3	1	TRUE
KB921791.1:1:703:+	PIZI01000010.1:14945151:14946497:+	Apalone_spinifera	Petromyzon_marinus	rnd-1_family-656	rnd-3_family-94	CMC	91.993	562	143	703	1	560	0.0786028	0.0604539	510	1	1	TRUE
APJP01008865.1:51:677:-	KE993731.1:1659426:1660141:+	Apalone_spinifera	Lethenteron_camtschaticum	rnd-1_family-693	rnd-1_family-650	CMC	91.992	487	487	3	1	485	0.0772895	0.0433957	447	2	1	TRUE
APJP01802586.1:1:439:-	KE993765.1:2095913:2096876:+	Apalone_spinifera	Lethenteron_camtschaticum	rnd-1_family-730	rnd-1_family-654	CMC	91.991	437	3	439	874	438	0.0911888	0.0726485	435	2	1	TRUE
gi|557454083|ref|NW_005857888.1|:934578:936162:-	PIZI01000044.1:255662:256253:+	Pelodiscus_sinensis	Petromyzon_marinus	rnd-5_family-1738	rnd-3_family-94	CMC	91.986	574	1190	617	1	571	0.0799881	0.0282667	513	3	1	TRUE
APJP01648831.1:15:658:-	PIZI01000005.1:7544093:7544719:+	Apalone_spinifera	Petromyzon_marinus	rnd-1_family-693	rnd-3_family-94	CMC	91.985	549	644	96	82	627	0.0736326	0.0423358	483	2	1	TRUE
gi|557457578|ref|NW_005854393.1|:520510:521279:+	PIZI01000040.1:771542:773059:-	Pelodiscus_sinensis	Petromyzon_marinus	rnd-6_family-3481	rnd-3_family-94	CMC	91.982	661	113	770	1518	868	0.0809789	0.0281036	549	4	1	TRUE
gi|557455237|ref|NW_005856734.1|:1511284:1512048:+	PIZI01000039.1:10661062:10662011:+	Pelodiscus_sinensis	Petromyzon_marinus	rnd-6_family-3481	rnd-3_family-94	CMC	91.982	661	108	765	1	659	0.0834617	0.0323609	474	4	1	TRUE
gi|557458450|ref|NW_005853521.1|:3145788:3147373:-	KE993829.1:664596:666152:+	Pelodiscus_sinensis	Lethenteron_camtschaticum	rnd-5_family-1738	rnd-1_family-650	CMC	91.978	1097	135	1221	1554	461	0.0531101	0.0704192	687	3	1	TRUE
gi|557454083|ref|NW_005857888.1|:934578:936162:-	KE993829.1:664596:666152:+	Pelodiscus_sinensis	Lethenteron_camtschaticum	rnd-5_family-1738	rnd-1_family-650	CMC	91.978	1097	141	1235	1552	461	0.0532259	0.0980181	678	3	1	TRUE
gi|557457930|ref|NW_005854041.1|:11625764:11627357:+	KE993829.1:664596:666152:+	Pelodiscus_sinensis	Lethenteron_camtschaticum	rnd-5_family-1738	rnd-1_family-650	CMC	91.978	1097	366	1459	461	1554	0.0552512	0.0849373	666	3	1	TRUE
APJP01535521.1:120:603:-	PIZI01000099.1:62048:63396:-	Apalone_spinifera	Petromyzon_marinus	rnd-1_family-682	rnd-3_family-94	CMC	91.975	486	1	484	796	1280	0.0972696	0.0576316	426	1	1	TRUE
gi|557455338|ref|NW_005856633.1|:2003395:2003820:-	KE993729.1:96931:97542:-	Pelodiscus_sinensis	Lethenteron_camtschaticum	rnd-5_family-1738	rnd-1_family-650	CMC	91.972	436	1	426	114	546	0.0450084	0.0467978	258	3	1	TRUE
gi|557454959|ref|NW_005857012.1|:2501259:2502846:-	KE993829.1:664596:666152:+	Pelodiscus_sinensis	Lethenteron_camtschaticum	rnd-5_family-1738	rnd-1_family-650	CMC	91.971	1096	136	1230	1554	461	0.0568581	0.0750722	699	3	1	TRUE
APJP01648831.1:15:658:-	PIZI01000010.1:15560296:15561756:-	Apalone_spinifera	Petromyzon_marinus	rnd-1_family-693	rnd-3_family-94	CMC	91.971	548	97	644	1	544	0.0834991	0.0741044	432	2	1	TRUE
APJP01538185.1:6:500:+	PIZI01000040.1:9708815:9710327:+	Apalone_spinifera	Petromyzon_marinus	rnd-1_family-693	rnd-3_family-94	CMC	91.968	498	1	495	978	1472	0.0610065	0.0926892	441	2	1	TRUE
APJP01315847.1:15:611:-	KE993947.1:131073:131568:+	Apalone_spinifera	Lethenteron_camtschaticum	rnd-1_family-693	rnd-1_family-650	CMC	91.968	498	502	8	1	496	0.104	0.0940455	366	2	1	TRUE
KB927339.1:1:671:+	APJL01136112.1:4:851:+	Apalone_spinifera	Lethenteron_camtschaticum	rnd-1_family-693	rnd-1_family-650	CMC	91.935	496	171	666	1	492	0.0639175	0.0769035	435	2	1	TRUE
gi|557455880|ref|NW_005856091.1|:1045171:1046126:-	PIZI01000040.1:771542:773059:-	Pelodiscus_sinensis	Petromyzon_marinus	rnd-6_family-3481	rnd-3_family-94	CMC	91.934	843	1	842	688	1518	0.086285	0.0410732	678	4	1	TRUE
gi|557459494|ref|NW_005852477.1|:5608853:5609657:-	PIZI01000040.1:771542:773059:-	Pelodiscus_sinensis	Petromyzon_marinus	rnd-6_family-3481	rnd-3_family-94	CMC	91.931	694	1	693	835	1518	0.0755516	0.0417107	603	4	1	TRUE
APJP01317817.1:118:474:-	KE993779.1:5832:6490:+	Apalone_spinifera	Lethenteron_camtschaticum	rnd-1_family-682	rnd-1_family-654	CMC	91.931	347	347	1	1	347	0.0695685	0.111798	345	1	1	TRUE
gi|557454948|ref|NW_005857023.1|:1471151:1472102:-	PIZI01000024.1:5224958:5226262:+	Pelodiscus_sinensis	Petromyzon_marinus	rnd-6_family-3481	rnd-3_family-94	CMC	91.924	842	840	1	1	828	0.0730118	0.0459474	729	4	1	TRUE
APJP01014564.1:1:579:-	KE993829.1:664596:666152:+	Apalone_spinifera	Lethenteron_camtschaticum	rnd-1_family-693	rnd-1_family-650	CMC	91.924	582	1	579	1174	598	0.0618769	0.0785809	354	2	1	TRUE
gi|557456333|ref|NW_005855638.1|:917612:918559:-	PIZI01000040.1:771542:773059:-	Pelodiscus_sinensis	Petromyzon_marinus	rnd-6_family-3481	rnd-3_family-94	CMC	91.895	839	1	834	688	1516	0.0743191	0.0485193	738	4	1	TRUE
APJP01779699.1:238:682:-	PIZI01000021.1:11938153:11939510:+	Apalone_spinifera	Petromyzon_marinus	rnd-1_family-682	rnd-3_family-94	CMC	91.892	444	1	444	565	128	0.0778253	0.0571038	435	1	1	TRUE
APJP01615672.1:2:445:+	PIZI01000099.1:62048:63396:-	Apalone_spinifera	Petromyzon_marinus	rnd-1_family-682	rnd-3_family-94	CMC	91.892	444	1	444	1228	791	0.0813227	0.0343594	429	1	1	TRUE
gi|557458314|ref|NW_005853657.1|:6865421:6867012:+	KE993829.1:664596:666152:+	Pelodiscus_sinensis	Lethenteron_camtschaticum	rnd-5_family-1738	rnd-1_family-650	CMC	91.887	1097	366	1456	461	1554	0.0547863	0.060953	699	3	1	TRUE
gi|557455156|ref|NW_005856815.1|:1083191:1084790:-	KE993829.1:664596:666152:+	Pelodiscus_sinensis	Lethenteron_camtschaticum	rnd-5_family-1738	rnd-1_family-650	CMC	91.887	1097	139	1234	1554	461	0.0583847	0.0651962	699	3	1	TRUE
APJP01648831.1:15:658:-	PIZI01000030.1:11196688:11197314:-	Apalone_spinifera	Petromyzon_marinus	rnd-1_family-693	rnd-3_family-94	CMC	91.871	529	116	644	1	522	0.0803478	0.0315842	465	2	1	TRUE
gi|557458849|ref|NW_005853122.1|:2315777:2317004:-	KE993829.1:664596:666152:+	Pelodiscus_sinensis	Lethenteron_camtschaticum	rnd-5_family-1738	rnd-1_family-650	CMC	91.865	1094	137	1228	1554	464	0.0589682	0.0733602	702	3	1	TRUE
gi|557457933|ref|NW_005854038.1|:2630618:2631564:+	PIZI01000021.1:7337699:7339170:+	Pelodiscus_sinensis	Petromyzon_marinus	rnd-6_family-3481	rnd-3_family-94	CMC	91.856	835	113	947	1	811	0.0541053	0.0386032	513	4	1	TRUE
APJP01145733.1:1:454:-	PIZI01000099.1:62048:63396:-	Apalone_spinifera	Petromyzon_marinus	rnd-1_family-682	rnd-3_family-94	CMC	91.85	454	1	454	793	1240	0.0904751	0.0338909	444	1	1	TRUE
KB928080.1:1329771:1330437:+	PIZI01000015.1:12709363:12710433:+	Apalone_spinifera	Petromyzon_marinus	rnd-1_family-656	rnd-3_family-94	CMC	91.844	564	107	667	1	558	0.0804615	0.047286	477	1	1	TRUE
KB921791.1:1:703:+	PIZI01001427.1:16406:17022:+	Apalone_spinifera	Petromyzon_marinus	rnd-1_family-656	rnd-3_family-94	CMC	91.844	564	143	703	1	561	0.0771437	0.0596111	459	1	1	TRUE
gi|557455127|ref|NW_005856844.1|:1084:2161:-	KE993829.1:664596:666152:+	Pelodiscus_sinensis	Lethenteron_camtschaticum	rnd-5_family-1738	rnd-1_family-650	CMC	91.843	944	137	1078	1554	615	0.0607471	0.107327	519	3	1	TRUE
gi|557455734|ref|NW_005856237.1|:2561330:2562563:-	KE993829.1:664596:666152:+	Pelodiscus_sinensis	Lethenteron_camtschaticum	rnd-5_family-1738	rnd-1_family-650	CMC	91.833	1102	137	1234	1554	461	0.0548938	0.068561	588	3	1	TRUE
APJP01554971.1:13:524:-	KE995778.1:25464:26128:+	Apalone_spinifera	Lethenteron_camtschaticum	rnd-1_family-682	rnd-1_family-654	CMC	91.831	355	1	355	353	1	0.0857947	0.062125	345	1	1	TRUE
gi|557455237|ref|NW_005856734.1|:5175799:5176962:-	KE993829.1:664596:666152:+	Pelodiscus_sinensis	Lethenteron_camtschaticum	rnd-5_family-1738	rnd-1_family-650	CMC	91.826	1101	69	1164	1554	461	0.051549	0.087578	555	3	1	TRUE
gi|557453682|ref|NW_005858289.1|:673361:674402:-	KE993829.1:664596:666152:+	Pelodiscus_sinensis	Lethenteron_camtschaticum	rnd-5_family-1738	rnd-1_family-650	CMC	91.823	905	139	1042	1554	653	0.0608308	0.0852181	513	3	1	TRUE
APJP01803323.1:1:490:+	PIZI01000073.1:1154486:1156207:+	Apalone_spinifera	Petromyzon_marinus	rnd-1_family-693	rnd-3_family-94	CMC	91.82	489	1	487	1019	1507	0.0993355	0.0789126	453	2	1	TRUE
gi|557453101|ref|NW_005858870.1|:429738:430967:+	KE993829.1:664596:666152:+	Pelodiscus_sinensis	Lethenteron_camtschaticum	rnd-5_family-1738	rnd-1_family-650	CMC	91.818	1100	1	1092	461	1554	0.0537593	0.0674763	696	3	1	TRUE
gi|557457943|ref|NW_005854028.1|:4110590:4112181:-	PIZI01000039.1:10587562:10589139:-	Pelodiscus_sinensis	Petromyzon_marinus	rnd-5_family-1738	rnd-3_family-94	CMC	91.817	941	296	1227	3	926	0.0557761	0.0614345	564	3	1	TRUE
APJP01794524.1:1:573:+	KE993796.1:1021658:1022224:-	Apalone_spinifera	Lethenteron_camtschaticum	rnd-1_family-693	rnd-1_family-650	CMC	91.81	464	573	113	106	567	0.0725325	0.083243	396	2	1	TRUE
KB920611.1:1:353:+	KE993765.1:2095913:2096876:+	Apalone_spinifera	Lethenteron_camtschaticum	rnd-1_family-693	rnd-1_family-654	CMC	91.808	354	1	353	581	933	0.106461	0.0539285	351	2	1	TRUE
APJP01648831.1:15:658:-	PIZI01000014.1:7891590:7893085:+	Apalone_spinifera	Petromyzon_marinus	rnd-1_family-693	rnd-3_family-94	CMC	91.803	549	643	96	953	1496	0.0882584	0.0669914	414	2	1	TRUE
gi|557453192|ref|NW_005858779.1|:1384965:1385910:+	PIZI01000040.1:771542:773059:-	Pelodiscus_sinensis	Petromyzon_marinus	rnd-6_family-3481	rnd-3_family-94	CMC	91.795	841	107	946	1518	688	0.0814715	0.059208	747	4	1	TRUE
gi|557456918|ref|NW_005855053.1|:2788350:2789298:+	PIZI01000040.1:771542:773059:-	Pelodiscus_sinensis	Petromyzon_marinus	rnd-6_family-3481	rnd-3_family-94	CMC	91.795	841	113	949	1518	688	0.0654912	0.0824788	741	4	1	TRUE
KB926426.1:1:359:+	KE995778.1:25464:26128:+	Apalone_spinifera	Lethenteron_camtschaticum	rnd-1_family-682	rnd-1_family-654	CMC	91.785	353	7	359	1	353	0.0742733	0.0979585	351	1	1	TRUE
APJP01615672.1:2:445:+	KE995778.1:25464:26128:+	Apalone_spinifera	Lethenteron_camtschaticum	rnd-1_family-682	rnd-1_family-654	CMC	91.785	353	92	444	1	353	0.0795499	0.0789303	348	1	1	TRUE
APJP01317817.1:118:474:-	KE993967.1:178730:179355:-	Apalone_spinifera	Lethenteron_camtschaticum	rnd-1_family-682	rnd-1_family-654	CMC	91.785	353	1	347	274	626	0.0766196	0.0618816	342	1	1	TRUE
APJP01395095.1:41:417:+	APJL01129318.1:98:1237:+	Apalone_spinifera	Lethenteron_camtschaticum	rnd-1_family-693	rnd-1_family-654	CMC	91.777	377	1	377	685	1061	0.106836	0.0230079	375	2	1	TRUE
gi|557459954|ref|NW_005852017.1|:2070576:2072196:-	KE993829.1:664596:666152:+	Pelodiscus_sinensis	Lethenteron_camtschaticum	rnd-5_family-1738	rnd-1_family-650	CMC	91.773	1094	135	1225	1549	461	0.0629245	0.0768305	699	3	1	TRUE
APJP01028908.1:36:533:-	PIZI01000040.1:9708815:9710327:+	Apalone_spinifera	Petromyzon_marinus	rnd-1_family-693	rnd-3_family-94	CMC	91.767	498	3	498	1472	978	0.08219	0.0460333	459	2	1	TRUE
gi|557457366|ref|NW_005854605.1|:562851:563639:+	PIZI01000039.1:10661062:10662011:+	Pelodiscus_sinensis	Petromyzon_marinus	rnd-6_family-3481	rnd-3_family-94	CMC	91.765	680	113	787	1	678	0.0735011	0.0408576	513	4	1	TRUE
gi|557456912|ref|NW_005855059.1|:3746863:3747808:-	PIZI01000037.1:11011032:11011658:-	Pelodiscus_sinensis	Petromyzon_marinus	rnd-6_family-3481	rnd-3_family-94	CMC	91.759	631	45	675	1	624	0.081368	0.0568426	612	4	1	TRUE
APJP01648831.1:15:658:-	PIZI01000019.1:12571442:12571939:-	Apalone_spinifera	Petromyzon_marinus	rnd-1_family-693	rnd-3_family-94	CMC	91.751	497	96	592	1	496	0.0876841	0.0551623	477	2	1	TRUE
APJP01783954.1:330:729:+	KE993765.1:2095913:2096876:+	Apalone_spinifera	Lethenteron_camtschaticum	rnd-1_family-730	rnd-1_family-654	CMC	91.75	400	1	400	438	837	0.102744	0.0454007	393	2	1	TRUE
gi|557456277|ref|NW_005855694.1|:1591853:1592798:+	PIZI01000002.1:9760460:9761954:-	Pelodiscus_sinensis	Petromyzon_marinus	rnd-6_family-3481	rnd-3_family-94	CMC	91.746	836	946	113	664	1495	0.0835538	0.074501	780	4	1	TRUE
gi|557456277|ref|NW_005855694.1|:1591853:1592798:+	PIZI01000005.1:7542924:7543549:+	Pelodiscus_sinensis	Petromyzon_marinus	rnd-6_family-3481	rnd-3_family-94	CMC	91.741	557	394	946	1	555	0.0756749	0.0695271	525	4	1	TRUE
APJP01812931.1:1:883:-	PIZI01000040.1:771542:773059:-	Apalone_spinifera	Petromyzon_marinus	rnd-1_family-656	rnd-3_family-94	CMC	91.738	702	1	695	821	1518	0.0912887	0.0584493	480	1	1	TRUE
gi|557440924|ref|NW_005871047.1|:903046:903986:+	PIZI01000040.1:771542:773059:-	Pelodiscus_sinensis	Petromyzon_marinus	rnd-6_family-3481	rnd-3_family-94	CMC	91.737	835	108	941	1518	688	0.0930518	0.0615953	750	4	1	TRUE
gi|557456068|ref|NW_005855903.1|:498051:498992:-	PIZI01000040.1:771542:773059:-	Pelodiscus_sinensis	Petromyzon_marinus	rnd-6_family-3481	rnd-3_family-94	CMC	91.737	835	1	830	688	1518	0.0873862	0.054282	744	4	1	TRUE
KB922723.1:1:466:-	KE994813.1:49685:50660:-	Apalone_spinifera	Lethenteron_camtschaticum	rnd-1_family-730	rnd-1_family-650	CMC	91.737	472	1	466	487	956	0.071139	0.0906649	441	2	1	TRUE
APJP01791298.1:86:725:+	PIZI01000411.1:53034:54543:+	Apalone_spinifera	Petromyzon_marinus	rnd-1_family-693	rnd-3_family-94	CMC	91.732	641	1	639	799	1430	0.0715839	0.0478206	429	2	1	TRUE
APJP01821257.1:1:635:+	PIZI01000005.1:19464338:19464793:+	Apalone_spinifera	Petromyzon_marinus	rnd-1_family-656	rnd-3_family-94	CMC	91.721	459	79	537	1	456	0.0963372	0.0513866	453	1	1	TRUE
gi|557456482|ref|NW_005855489.1|:8920610:8922202:+	KE993829.1:664596:666152:+	Pelodiscus_sinensis	Lethenteron_camtschaticum	rnd-5_family-1738	rnd-1_family-650	CMC	91.72	1099	365	1455	461	1554	0.0558449	0.0836889	699	3	1	TRUE
gi|557456760|ref|NW_005855211.1|:197914:199513:-	KE993829.1:664596:666152:+	Pelodiscus_sinensis	Lethenteron_camtschaticum	rnd-5_family-1738	rnd-1_family-650	CMC	91.72	1099	137	1234	1554	461	0.0644601	0.0805757	687	3	1	TRUE
gi|557459807|ref|NW_005852164.1|:7106416:7107985:+	PIZI01000038.1:8133695:8135595:-	Pelodiscus_sinensis	Petromyzon_marinus	rnd-5_family-1738	rnd-3_family-94	CMC	91.718	1292	298	1568	1286	1	0.0560301	0.0432564	585	3	1	TRUE
APJP01296863.1:69:532:-	KE993687.1:1236856:1237518:+	Apalone_spinifera	Lethenteron_camtschaticum	rnd-1_family-682	rnd-1_family-654	CMC	91.714	350	4	353	350	1	0.0855327	0.0880048	348	1	1	TRUE
gi|557459356|ref|NW_005852615.1|:3171032:3172626:+	KE993829.1:664596:666152:+	Pelodiscus_sinensis	Lethenteron_camtschaticum	rnd-5_family-1738	rnd-1_family-650	CMC	91.705	1097	367	1457	461	1554	0.0544537	0.0641321	666	3	1	TRUE
gi|557459785|ref|NW_005852186.1|:2531020:2532129:+	KE993829.1:664596:666152:+	Pelodiscus_sinensis	Lethenteron_camtschaticum	rnd-5_family-1738	rnd-1_family-650	CMC	91.701	976	1	972	582	1554	0.0495458	0.0926026	573	3	1	TRUE
APJP01268704.1:130:708:-	PIZI01000099.1:62048:63396:-	Apalone_spinifera	Petromyzon_marinus	rnd-1_family-656	rnd-3_family-94	CMC	91.696	566	1	564	791	1349	0.0893975	0.017363	507	1	1	TRUE
gi|557453971|ref|NW_005858000.1|:1627056:1628049:+	PIZI01000073.1:1154486:1156207:+	Pelodiscus_sinensis	Petromyzon_marinus	rnd-5_family-1738	rnd-3_family-94	CMC	91.693	638	369	994	823	1460	0.0733604	0.0646979	564	3	1	TRUE
gi|557458867|ref|NW_005853104.1|:2896341:2897923:+	KE993829.1:664596:666152:+	Pelodiscus_sinensis	Lethenteron_camtschaticum	rnd-5_family-1738	rnd-1_family-650	CMC	91.689	1107	357	1454	455	1554	0.0461644	0.0740022	636	3	1	TRUE
APJP01648831.1:15:658:-	PIZI01000111.1:222610:223911:+	Apalone_spinifera	Petromyzon_marinus	rnd-1_family-693	rnd-3_family-94	CMC	91.682	529	644	116	781	1302	0.0823187	0.0605899	474	2	1	TRUE
gi|557460208|ref|NW_005851763.1|:4453325:4454076:+	PIZI01000040.1:771542:773059:-	Pelodiscus_sinensis	Petromyzon_marinus	rnd-6_family-3481	rnd-3_family-94	CMC	91.681	601	153	752	1456	866	0.0757432	0.0296846	540	4	1	TRUE
gi|557440968|ref|NW_005871003.1|:1279918:1280868:-	PIZI01000040.1:771542:773059:-	Pelodiscus_sinensis	Petromyzon_marinus	rnd-6_family-3481	rnd-3_family-94	CMC	91.677	841	1	839	688	1518	0.0764643	0.0579633	708	4	1	TRUE
gi|557454586|ref|NW_005857385.1|:4085400:4086349:-	PIZI01000040.1:771542:773059:-	Pelodiscus_sinensis	Petromyzon_marinus	rnd-6_family-3481	rnd-3_family-94	CMC	91.677	841	1	838	688	1518	0.0809297	0.0560499	690	4	1	TRUE
gi|557457073|ref|NW_005854898.1|:1545499:1546339:-	KE993829.1:664596:666152:+	Pelodiscus_sinensis	Lethenteron_camtschaticum	rnd-5_family-1738	rnd-1_family-650	CMC	91.667	840	2	840	1297	461	0.0788913	0.0619054	642	3	1	TRUE
APJP01648831.1:15:658:-	PIZI01000007.1:5227401:5228349:-	Apalone_spinifera	Petromyzon_marinus	rnd-1_family-693	rnd-3_family-94	CMC	91.667	552	96	644	1	546	0.0829797	0.0742256	471	2	1	TRUE
gi|557458452|ref|NW_005853519.1|:461646:462873:+	KE993829.1:664596:666152:+	Pelodiscus_sinensis	Lethenteron_camtschaticum	rnd-5_family-1738	rnd-1_family-650	CMC	91.659	1103	1	1097	461	1554	0.0687648	0.0866929	666	3	1	TRUE
gi|557456064|ref|NW_005855907.1|:4668046:4669092:-	KE993829.1:664596:666152:+	Pelodiscus_sinensis	Lethenteron_camtschaticum	rnd-5_family-1738	rnd-1_family-650	CMC	91.658	911	139	1047	1554	647	0.0639008	0.0927997	513	3	1	TRUE
KB923801.1:702:1322:+	PIZI01000073.1:1154486:1156207:+	Apalone_spinifera	Petromyzon_marinus	rnd-1_family-693	rnd-3_family-94	CMC	91.653	623	1	621	959	1576	0.0851021	0.0894817	513	2	1	TRUE
gi|557440955|ref|NW_005871016.1|:2978705:2980304:-	KE993829.1:664596:666152:+	Pelodiscus_sinensis	Lethenteron_camtschaticum	rnd-5_family-1738	rnd-1_family-650	CMC	91.652	1102	139	1236	1554	459	0.0664382	0.0737784	705	3	1	TRUE
KB921791.1:1:703:+	PIZI01000001.1:14499019:14499566:-	Apalone_spinifera	Petromyzon_marinus	rnd-1_family-656	rnd-3_family-94	CMC	91.652	551	687	143	1	548	0.0654805	0.0612552	444	1	1	TRUE
gi|557457488|ref|NW_005854483.1|:1577730:1578509:+	PIZI01000016.1:4782429:4782919:-	Pelodiscus_sinensis	Petromyzon_marinus	rnd-6_family-3481	rnd-3_family-94	CMC	91.65	491	730	240	1	491	0.0929977	0.0584341	489	4	1	TRUE
gi|557453815|ref|NW_005858156.1|:452326:453909:-	KE993829.1:664596:666152:+	Pelodiscus_sinensis	Lethenteron_camtschaticum	rnd-5_family-1738	rnd-1_family-650	CMC	91.644	1101	136	1224	1554	461	0.0633055	0.0690392	576	3	1	TRUE
APJP01488085.1:1:454:+	KE993678.1:818606:819264:-	Apalone_spinifera	Lethenteron_camtschaticum	rnd-1_family-682	rnd-1_family-654	CMC	91.643	347	454	108	313	659	0.0937818	0.0715669	345	1	1	TRUE
APJP01317817.1:118:474:-	APJL01113473.1:714:1373:-	Apalone_spinifera	Lethenteron_camtschaticum	rnd-1_family-682	rnd-1_family-654	CMC	91.643	347	1	347	314	660	0.0856071	0.0969377	345	1	1	TRUE
KB928080.1:1329771:1330437:+	PIZI01000039.1:10661062:10662011:+	Apalone_spinifera	Petromyzon_marinus	rnd-1_family-656	rnd-3_family-94	CMC	91.641	658	7	662	58	713	0.107921	0.0463023	528	1	1	TRUE
gi|557453192|ref|NW_005858779.1|:2578779:2579419:-	PIZI01000040.1:771542:773059:-	Pelodiscus_sinensis	Petromyzon_marinus	rnd-6_family-3481	rnd-3_family-94	CMC	91.639	598	1	586	925	1518	0.0801402	0.0275322	483	4	1	TRUE
APJP01315847.1:15:611:-	KE993772.1:954701:955554:-	Apalone_spinifera	Lethenteron_camtschaticum	rnd-1_family-693	rnd-1_family-650	CMC	91.633	502	1	502	355	854	0.111365	0.101086	351	2	1	TRUE
gi|557456470|ref|NW_005855501.1|:2242158:2243757:+	KE993829.1:664596:666152:+	Pelodiscus_sinensis	Lethenteron_camtschaticum	rnd-5_family-1738	rnd-1_family-650	CMC	91.629	1099	367	1462	461	1554	0.0665755	0.0922217	699	3	1	TRUE
gi|557456277|ref|NW_005855694.1|:612:2200:+	KE993829.1:664596:666152:+	Pelodiscus_sinensis	Lethenteron_camtschaticum	rnd-5_family-1738	rnd-1_family-650	CMC	91.629	1099	366	1457	461	1554	0.050691	0.078757	690	3	1	TRUE
gi|557454688|ref|NW_005857283.1|:452535:453702:-	KE993829.1:664596:666152:+	Pelodiscus_sinensis	Lethenteron_camtschaticum	rnd-5_family-1738	rnd-1_family-650	CMC	91.626	812	4	803	1269	461	0.0554791	0.0592021	504	3	1	TRUE
gi|557459344|ref|NW_005852627.1|:946642:947872:+	KE993829.1:664596:666152:+	Pelodiscus_sinensis	Lethenteron_camtschaticum	rnd-5_family-1738	rnd-1_family-650	CMC	91.621	1098	1	1095	461	1554	0.0530653	0.0623528	627	3	1	TRUE
gi|557455734|ref|NW_005856237.1|:2562565:2563516:-	PIZI01000012.1:14436435:14437952:-	Pelodiscus_sinensis	Petromyzon_marinus	rnd-6_family-3481	rnd-3_family-94	CMC	91.617	835	1	835	685	1513	0.100846	0.0369201	798	4	1	TRUE
gi|557456277|ref|NW_005855694.1|:1591853:1592798:+	PIZI01000030.1:9895371:9897294:-	Pelodiscus_sinensis	Petromyzon_marinus	rnd-6_family-3481	rnd-3_family-94	CMC	91.617	835	946	113	1096	1924	0.083148	0.0589053	699	4	1	TRUE
APJP01821257.1:1:635:+	PIZI01000039.1:10661062:10662011:+	Apalone_spinifera	Petromyzon_marinus	rnd-1_family-656	rnd-3_family-94	CMC	91.614	632	1	630	90	713	0.0747991	0.0681167	495	1	1	TRUE
gi|557455880|ref|NW_005856091.1|:1043938:1045169:-	KE993829.1:664596:666152:+	Pelodiscus_sinensis	Lethenteron_camtschaticum	rnd-5_family-1738	rnd-1_family-650	CMC	91.613	1097	138	1232	1554	461	0.05919	0.0715058	702	3	1	TRUE
APJP01004440.1:1:417:-	PIZI01000050.1:3436399:3437763:-	Apalone_spinifera	Petromyzon_marinus	rnd-1_family-693	rnd-3_family-94	CMC	91.607	417	1	417	51	467	0.0813167	0.109944	414	2	1	TRUE
gi|557456733|ref|NW_005855238.1|:1345068:1346660:+	KE993829.1:664596:666152:+	Pelodiscus_sinensis	Lethenteron_camtschaticum	rnd-5_family-1738	rnd-1_family-650	CMC	91.598	1095	369	1455	463	1554	0.0404098	0.0852163	654	3	1	TRUE
APJP01791298.1:86:725:+	KE993678.1:2448640:2449471:-	Apalone_spinifera	Lethenteron_camtschaticum	rnd-1_family-693	rnd-1_family-650	CMC	91.597	476	640	165	357	832	0.0738065	0.148774	474	2	1	TRUE
APJP01809092.1:1:470:-	KE994208.1:179568:181109:-	Apalone_spinifera	Lethenteron_camtschaticum	rnd-1_family-693	rnd-1_family-654	CMC	91.597	476	2	470	422	894	0.0593057	0.0814589	369	2	1	TRUE
APJP01826546.1:63:442:-	KE993925.1:11284:11774:+	Apalone_spinifera	Lethenteron_camtschaticum	rnd-1_family-682	rnd-1_family-654	CMC	91.594	345	3	347	345	1	0.0785305	0.0992067	345	1	1	TRUE
gi|557457930|ref|NW_005854041.1|:341511:342520:+	KE995798.1:20815:21334:+	Pelodiscus_sinensis	Lethenteron_camtschaticum	rnd-5_family-1738	rnd-1_family-650	CMC	91.587	523	59	579	1	520	0.0748723	0.0679329	492	3	1	TRUE
gi|557455556|ref|NW_005856415.1|:39182:40124:+	PIZI01000027.1:12433261:12434747:-	Pelodiscus_sinensis	Petromyzon_marinus	rnd-6_family-3481	rnd-3_family-94	CMC	91.576	831	942	113	670	1487	0.093426	0.0807486	516	4	1	TRUE
APJP01612155.1:428:794:-	KE995778.1:25464:26128:+	Apalone_spinifera	Lethenteron_camtschaticum	rnd-1_family-682	rnd-1_family-654	CMC	91.573	356	1	355	353	1	0.066948	0.0908388	342	1	1	TRUE
gi|557456058|ref|NW_005855913.1|:1145504:1146679:+	KE993829.1:664596:666152:+	Pelodiscus_sinensis	Lethenteron_camtschaticum	rnd-5_family-1738	rnd-1_family-650	CMC	91.571	1044	1	1040	515	1554	0.0529608	0.0888389	636	3	1	TRUE
gi|557460408|ref|NW_005851563.1|:2737964:2738907:-	PIZI01000040.1:771542:773059:-	Pelodiscus_sinensis	Petromyzon_marinus	rnd-6_family-3481	rnd-3_family-94	CMC	91.568	842	1	838	688	1518	0.0823693	0.0613766	708	4	1	TRUE
gi|557453398|ref|NW_005858573.1|:3784478:3785489:-	PIZI01000005.1:13932881:13934188:-	Pelodiscus_sinensis	Petromyzon_marinus	rnd-5_family-1738	rnd-3_family-94	CMC	91.564	652	1	648	18	663	0.0802093	0.0550748	588	3	1	TRUE
gi|557457543|ref|NW_005854428.1|:2733506:2734653:-	KE993829.1:664596:666152:+	Pelodiscus_sinensis	Lethenteron_camtschaticum	rnd-5_family-1738	rnd-1_family-650	CMC	91.56	1019	137	1148	1554	541	0.0594078	0.0826801	603	3	1	TRUE
APJP01015344.1:1:509:-	KE994208.1:179568:181109:-	Apalone_spinifera	Lethenteron_camtschaticum	rnd-1_family-693	rnd-1_family-654	CMC	91.552	509	1	509	436	944	0.0864603	0.117096	507	2	1	TRUE
gi|557455237|ref|NW_005856734.1|:5175799:5176962:-	PIZI01000038.1:8133695:8135595:-	Pelodiscus_sinensis	Petromyzon_marinus	rnd-5_family-1738	rnd-3_family-94	CMC	91.549	1136	48	1164	112	1242	0.0621215	0.0654655	597	3	1	TRUE
gi|557455227|ref|NW_005856744.1|:1146133:1147381:+	KE993829.1:664596:666152:+	Pelodiscus_sinensis	Lethenteron_camtschaticum	rnd-5_family-1738	rnd-1_family-650	CMC	91.547	1112	1	1111	461	1554	0.0598879	0.0795206	699	3	1	TRUE
APJP01648831.1:15:658:-	KE993677.1:648446:650028:-	Apalone_spinifera	Lethenteron_camtschaticum	rnd-1_family-693	rnd-1_family-654	CMC	91.547	627	19	644	372	994	0.0821441	0.0577425	459	2	1	TRUE
gi|557456911|ref|NW_005855060.1|:726254:727201:+	PIZI01000081.1:1840898:1841558:-	Pelodiscus_sinensis	Petromyzon_marinus	rnd-6_family-3481	rnd-3_family-94	CMC	91.543	674	945	272	1	661	0.0783792	0.0428527	654	4	1	TRUE
APJP01648831.1:15:658:-	PIZI01000005.1:14212749:14213769:+	Apalone_spinifera	Petromyzon_marinus	rnd-1_family-693	rnd-3_family-94	CMC	91.541	532	644	117	493	1021	0.0897427	0.077924	474	2	1	TRUE
APJP01814251.1:1:421:-	APJL01129318.1:98:1237:+	Apalone_spinifera	Lethenteron_camtschaticum	rnd-1_family-693	rnd-1_family-654	CMC	91.529	425	1	421	1079	655	0.0900271	0.0552391	414	2	1	TRUE
APJP01594363.1:1:423:-	APJL01129318.1:98:1237:+	Apalone_spinifera	Lethenteron_camtschaticum	rnd-1_family-693	rnd-1_family-654	CMC	91.529	425	4	423	1086	662	0.0784808	0.0291461	348	2	1	TRUE
APJP01567580.1:1:403:+	KE993847.1:1045435:1046992:-	Apalone_spinifera	Lethenteron_camtschaticum	rnd-1_family-682	rnd-1_family-650	CMC	91.525	354	51	403	1558	1206	0.0819668	0.105923	351	1	1	TRUE
APJP01336081.1:4:363:-	KE995778.1:25464:26128:+	Apalone_spinifera	Lethenteron_camtschaticum	rnd-1_family-682	rnd-1_family-654	CMC	91.525	354	1	354	353	1	0.0923903	0.0609651	348	1	1	TRUE
gi|557460371|ref|NW_005851600.1|:606521:608120:+	KE993829.1:664596:666152:+	Pelodiscus_sinensis	Lethenteron_camtschaticum	rnd-5_family-1738	rnd-1_family-650	CMC	91.522	1097	368	1462	462	1554	0.0719922	0.0704774	699	3	1	TRUE
gi|557456277|ref|NW_005855694.1|:1592800:1594025:+	KE993829.1:664596:666152:+	Pelodiscus_sinensis	Lethenteron_camtschaticum	rnd-5_family-1738	rnd-1_family-650	CMC	91.522	1097	1	1090	461	1554	0.0594351	0.0965994	699	3	1	TRUE
gi|557460765|ref|NW_005851206.1|:95201:96239:+	KE993829.1:664596:666152:+	Pelodiscus_sinensis	Lethenteron_camtschaticum	rnd-5_family-1738	rnd-1_family-650	CMC	91.52	908	1	901	650	1554	0.0576126	0.0906075	501	3	1	TRUE
APJP01821257.1:1:635:+	PIZI01000005.1:17907700:17908561:+	Apalone_spinifera	Petromyzon_marinus	rnd-1_family-656	rnd-3_family-94	CMC	91.519	566	70	635	1	559	0.0671057	0.0980747	414	1	1	TRUE
gi|557457933|ref|NW_005854038.1|:1537384:1538613:+	KE993829.1:664596:666152:+	Pelodiscus_sinensis	Lethenteron_camtschaticum	rnd-5_family-1738	rnd-1_family-650	CMC	91.507	1095	3	1094	463	1554	0.0713779	0.0658379	693	3	1	TRUE
gi|557440925|ref|NW_005871046.1|:1093825:1094949:+	KE993829.1:664596:666152:+	Pelodiscus_sinensis	Lethenteron_camtschaticum	rnd-5_family-1738	rnd-1_family-650	CMC	91.507	989	1	988	569	1554	0.0628292	0.116465	597	3	1	TRUE
APJP01546928.1:1:469:-	KE995330.1:20431:21219:-	Apalone_spinifera	Lethenteron_camtschaticum	rnd-1_family-730	rnd-1_family-654	CMC	91.507	471	1	469	8	478	0.0879233	0.0931716	444	2	1	TRUE
APJP01304184.1:1:386:+	KE995778.1:25464:26128:+	Apalone_spinifera	Lethenteron_camtschaticum	rnd-1_family-682	rnd-1_family-654	CMC	91.501	353	34	386	1	353	0.0831358	0.102461	351	1	1	TRUE
gi|557458274|ref|NW_005853697.1|:4905266:4906861:-	PIZI01000005.1:1582916:1584363:-	Pelodiscus_sinensis	Petromyzon_marinus	rnd-5_family-1738	rnd-3_family-94	CMC	91.493	623	550	1170	1	610	0.0821096	0.0386187	501	3	1	TRUE
gi|557459203|ref|NW_005852768.1|:5501723:5502833:-	KE993829.1:664596:666152:+	Pelodiscus_sinensis	Lethenteron_camtschaticum	rnd-5_family-1738	rnd-1_family-650	CMC	91.487	975	139	1111	1554	583	0.0516629	0.0683225	576	3	1	TRUE
gi|557440945|ref|NW_005871026.1|:7820670:7821846:+	KE993829.1:664596:666152:+	Pelodiscus_sinensis	Lethenteron_camtschaticum	rnd-5_family-1738	rnd-1_family-650	CMC	91.483	1045	1	1042	516	1554	0.0624945	0.0825465	627	3	1	TRUE
gi|557456047|ref|NW_005855924.1|:6095599:6096549:-	PIZI01000040.1:771542:773059:-	Pelodiscus_sinensis	Petromyzon_marinus	rnd-6_family-3481	rnd-3_family-94	CMC	91.469	844	1	839	688	1518	0.0776294	0.0608694	699	4	1	TRUE
APJP01814251.1:1:421:-	PIZI01000050.1:3436399:3437763:-	Apalone_spinifera	Petromyzon_marinus	rnd-1_family-693	rnd-3_family-94	CMC	91.469	422	1	418	59	480	0.0862428	0.0763133	411	2	1	TRUE
APJP01404743.1:1:410:-	APJL01129318.1:98:1237:+	Apalone_spinifera	Lethenteron_camtschaticum	rnd-1_family-693	rnd-1_family-654	CMC	91.463	410	1	410	1105	696	0.116482	0.0213348	408	2	1	TRUE
gi|557456762|ref|NW_005855209.1|:1018105:1019699:-	KE993829.1:664596:666152:+	Pelodiscus_sinensis	Lethenteron_camtschaticum	rnd-5_family-1738	rnd-1_family-650	CMC	91.462	1101	137	1229	1554	462	0.0529331	0.0873542	687	3	1	TRUE
gi|557452975|ref|NW_005858996.1|:206880:208176:+	PIZI01000032.1:3833488:3834864:-	Pelodiscus_sinensis	Petromyzon_marinus	rnd-5_family-1738	rnd-3_family-94	CMC	91.461	972	340	1297	1085	118	0.0672117	0.0732497	768	3	1	TRUE
APJP01279227.1:1:642:+	PIZI01000073.1:1154486:1156207:+	Apalone_spinifera	Petromyzon_marinus	rnd-1_family-693	rnd-3_family-94	CMC	91.46	644	1	642	961	1599	0.0826731	0.0880582	588	2	1	TRUE
gi|557457433|ref|NW_005854538.1|:16731:17683:-	PIZI01000040.1:771542:773059:-	Pelodiscus_sinensis	Petromyzon_marinus	rnd-6_family-3481	rnd-3_family-94	CMC	91.459	843	1	841	688	1518	0.0861312	0.057411	732	4	1	TRUE
APJP01789896.1:26:665:-	KE994135.1:275289:276856:-	Apalone_spinifera	Lethenteron_camtschaticum	rnd-1_family-693	rnd-1_family-650	CMC	91.459	562	86	640	419	979	0.075059	0.0679284	501	2	1	TRUE
KB931447.1:901212:901831:+	PIZI01000014.1:1297081:1297771:+	Apalone_spinifera	Petromyzon_marinus	rnd-1_family-693	rnd-3_family-94	CMC	91.45	538	1	531	149	686	0.0767854	0.0609515	474	2	1	TRUE
KB922065.1:1:444:+	PIZI01000099.1:62048:63396:-	Apalone_spinifera	Petromyzon_marinus	rnd-1_family-682	rnd-3_family-94	CMC	91.441	444	1	444	1234	791	0.0994751	0.0771709	441	1	1	TRUE
gi|557454292|ref|NW_005857679.1|:3444108:3445059:+	PIZI01000040.1:771542:773059:-	Pelodiscus_sinensis	Petromyzon_marinus	rnd-6_family-3481	rnd-3_family-94	CMC	91.439	841	113	952	1518	688	0.0828711	0.0798854	747	4	1	TRUE
gi|557458235|ref|NW_005853736.1|:404282:405505:+	KE993829.1:664596:666152:+	Pelodiscus_sinensis	Lethenteron_camtschaticum	rnd-5_family-1738	rnd-1_family-650	CMC	91.439	1098	1	1088	461	1554	0.0618443	0.0600544	654	3	1	TRUE
gi|557455513|ref|NW_005856458.1|:3031325:3032367:+	KE993829.1:664596:666152:+	Pelodiscus_sinensis	Lethenteron_camtschaticum	rnd-5_family-1738	rnd-1_family-650	CMC	91.438	911	3	905	647	1554	0.0521148	0.0731091	507	3	1	TRUE
APJP01315847.1:15:611:-	KE994194.1:144378:145221:+	Apalone_spinifera	Lethenteron_camtschaticum	rnd-1_family-693	rnd-1_family-650	CMC	91.434	502	500	1	3	500	0.0855061	0.0965932	378	2	1	TRUE
gi|557458969|ref|NW_005853002.1|:4703128:4704139:+	KE993829.1:664596:666152:+	Pelodiscus_sinensis	Lethenteron_camtschaticum	rnd-5_family-1738	rnd-1_family-650	CMC	91.429	875	1	870	680	1551	0.0542113	0.0842169	480	3	1	TRUE
KB929309.1:5994331:5994969:-	PIZI01000073.1:1154486:1156207:+	Apalone_spinifera	Petromyzon_marinus	rnd-1_family-693	rnd-3_family-94	CMC	91.42	641	1	639	1600	965	0.0831103	0.0951541	591	2	1	TRUE
APJP01735152.1:1:534:+	PIZI01000073.1:1154486:1156207:+	Apalone_spinifera	Petromyzon_marinus	rnd-1_family-693	rnd-3_family-94	CMC	91.418	536	1	534	1071	1599	0.0678147	0.101789	483	2	1	TRUE
gi|557457937|ref|NW_005854034.1|:1730552:1732117:+	KE993829.1:664596:666152:+	Pelodiscus_sinensis	Lethenteron_camtschaticum	rnd-5_family-1738	rnd-1_family-650	CMC	91.41	1071	375	1428	487	1554	0.0493632	0.0659989	648	3	1	TRUE
gi|557460405|ref|NW_005851566.1|:567717:569309:-	PIZI01001681.1:20788:21678:-	Pelodiscus_sinensis	Petromyzon_marinus	rnd-5_family-1738	rnd-5_family-1125	CMC	91.409	873	129	982	21	891	0.0514276	0.0684103	474	3	1	TRUE
gi|557460405|ref|NW_005851566.1|:567717:569309:-	PIZI01000045.1:7549048:7549938:+	Pelodiscus_sinensis	Petromyzon_marinus	rnd-5_family-1738	rnd-5_family-1125	CMC	91.409	873	982	129	1	871	0.0518039	0.0686562	471	3	1	TRUE
gi|557453112|ref|NW_005858859.1|:2570914:2571756:-	PIZI01000040.1:771542:773059:-	Pelodiscus_sinensis	Petromyzon_marinus	rnd-6_family-3481	rnd-3_family-94	CMC	91.405	733	1	731	797	1518	0.0843765	0.0516824	633	4	1	TRUE
APJP01809462.1:1:488:+	APJL01116737.1:77:900:+	Apalone_spinifera	Lethenteron_camtschaticum	rnd-1_family-693	rnd-1_family-650	CMC	91.398	465	31	488	1	463	0.0581797	0.140319	405	2	1	TRUE
APJP01351017.1:1:480:-	PIZI01000026.1:13617296:13618776:+	Apalone_spinifera	Petromyzon_marinus	rnd-1_family-656	rnd-3_family-94	CMC	91.387	476	1	475	532	57	0.101176	0.061503	447	1	1	TRUE
APJP01408185.1:1:522:+	PIZI01000099.1:62048:63396:-	Apalone_spinifera	Petromyzon_marinus	rnd-1_family-682	rnd-3_family-94	CMC	91.379	522	1	522	1305	791	0.0921082	0.0499574	501	1	1	TRUE
APJP01296863.1:69:532:-	PIZI01000099.1:62048:63396:-	Apalone_spinifera	Petromyzon_marinus	rnd-1_family-682	rnd-3_family-94	CMC	91.379	464	1	464	791	1248	0.0846591	0.0534839	456	1	1	TRUE
gi|557459852|ref|NW_005852119.1|:515934:516872:+	PIZI01000040.1:771542:773059:-	Pelodiscus_sinensis	Petromyzon_marinus	rnd-6_family-3481	rnd-3_family-94	CMC	91.377	835	113	939	1518	688	0.0880346	0.054419	726	4	1	TRUE
APJP01812815.1:1:576:+	PIZI01000018.1:9701911:9703223:-	Apalone_spinifera	Petromyzon_marinus	rnd-1_family-656	rnd-3_family-94	CMC	91.373	568	576	11	756	1313	0.0824487	0.0199277	462	1	1	TRUE
gi|557459768|ref|NW_005852203.1|:479429:480525:+	KE993829.1:664596:666152:+	Pelodiscus_sinensis	Lethenteron_camtschaticum	rnd-5_family-1738	rnd-1_family-650	CMC	91.372	962	1	961	597	1554	0.068864	0.0996637	564	3	1	TRUE
APJP01054644.1:1:598:+	PIZI01000040.1:771542:773059:-	Apalone_spinifera	Petromyzon_marinus	rnd-1_family-656	rnd-3_family-94	CMC	91.362	602	1	598	1401	804	0.0851062	0.0674377	540	1	1	TRUE
gi|557453815|ref|NW_005858156.1|:452326:453909:-	PIZI01000038.1:8133695:8135595:-	Pelodiscus_sinensis	Petromyzon_marinus	rnd-5_family-1738	rnd-3_family-94	CMC	91.36	1250	3	1224	1	1242	0.0320292	0.0381673	654	3	1	TRUE
KB921791.1:1:703:+	PIZI01000040.1:771542:773059:-	Apalone_spinifera	Petromyzon_marinus	rnd-1_family-656	rnd-3_family-94	CMC	91.36	706	1	703	1505	804	0.0861374	0.0814485	591	1	1	TRUE
gi|557459494|ref|NW_005852477.1|:5607515:5608517:-	KE993829.1:664596:666152:+	Pelodiscus_sinensis	Lethenteron_camtschaticum	rnd-5_family-1738	rnd-1_family-650	CMC	91.358	891	114	1003	1554	667	0.0586784	0.141487	492	3	1	TRUE
APJP01257510.1:1:634:-	PIZI01000073.1:1154486:1156207:+	Apalone_spinifera	Petromyzon_marinus	rnd-1_family-693	rnd-3_family-94	CMC	91.352	636	1	634	1593	959	0.0919434	0.112202	591	2	1	TRUE
gi|557455259|ref|NW_005856712.1|:17500:19077:-	KE993829.1:664596:666152:+	Pelodiscus_sinensis	Lethenteron_camtschaticum	rnd-5_family-1738	rnd-1_family-650	CMC	91.348	1098	136	1214	1554	461	0.0459836	0.0717827	639	3	1	TRUE
APJP01648831.1:15:658:-	KE993839.1:130019:131371:+	Apalone_spinifera	Lethenteron_camtschaticum	rnd-1_family-693	rnd-1_family-654	CMC	91.345	647	644	1	591	1234	0.086325	0.074671	555	2	1	TRUE
gi|557454944|ref|NW_005857027.1|:1850335:1851934:+	KE993829.1:664596:666152:+	Pelodiscus_sinensis	Lethenteron_camtschaticum	rnd-5_family-1738	rnd-1_family-650	CMC	91.34	1097	372	1464	461	1554	0.0808849	0.0579822	693	3	1	TRUE
gi|557460405|ref|NW_005851566.1|:567717:569309:-	KE994153.1:318715:319942:+	Pelodiscus_sinensis	Lethenteron_camtschaticum	rnd-5_family-1738	rnd-1_family-650	CMC	91.327	1130	1227	108	108	1227	0.072996	0.0748389	801	3	1	TRUE
APJP01805749.1:5:419:+	KE994208.1:179568:181109:-	Apalone_spinifera	Lethenteron_camtschaticum	rnd-1_family-693	rnd-1_family-654	CMC	91.325	415	1	415	852	441	0.0874088	0.0861344	411	2	1	TRUE
gi|557456277|ref|NW_005855694.1|:1591853:1592798:+	PIZI01007846.1:3977:5202:+	Pelodiscus_sinensis	Petromyzon_marinus	rnd-6_family-3481	rnd-3_family-94	CMC	91.324	657	270	923	1	648	0.082163	0.0832115	552	4	1	TRUE
gi|557456584|ref|NW_005855387.1|:1089036:1089988:+	PIZI01000040.1:771542:773059:-	Pelodiscus_sinensis	Petromyzon_marinus	rnd-6_family-3481	rnd-3_family-94	CMC	91.32	841	114	953	1518	688	0.0860462	0.0669883	747	4	1	TRUE
KB931447.1:901212:901831:+	PIZI01002178.1:18236:19154:-	Apalone_spinifera	Petromyzon_marinus	rnd-1_family-693	rnd-3_family-94	CMC	91.304	575	617	49	351	919	0.0498305	0.0713169	435	2	1	TRUE
APJP01648831.1:15:658:-	KE993956.1:238694:240251:+	Apalone_spinifera	Lethenteron_camtschaticum	rnd-1_family-693	rnd-1_family-650	CMC	91.304	644	644	1	599	1238	0.0945204	0.0790125	417	2	1	TRUE
APJP01810837.1:34:612:-	PIZI01002185.1:5600:6195:-	Apalone_spinifera	Petromyzon_marinus	rnd-1_family-693	rnd-3_family-94	CMC	91.295	471	1	466	130	596	0.0777093	0.0589971	441	2	1	TRUE
gi|557456277|ref|NW_005855694.1|:1591853:1592798:+	PIZI01000012.1:8963939:8965401:+	Pelodiscus_sinensis	Petromyzon_marinus	rnd-6_family-3481	rnd-3_family-94	CMC	91.283	826	113	938	1	816	0.0809204	0.0707991	729	4	1	TRUE
gi|557460405|ref|NW_005851566.1|:567717:569309:-	KE993677.1:648446:650028:-	Pelodiscus_sinensis	Lethenteron_camtschaticum	rnd-5_family-1738	rnd-1_family-654	CMC	91.278	1135	108	1227	2	1131	0.0779928	0.0640731	591	3	1	TRUE
APJP01511649.1:1:556:+	PIZI01000040.1:771542:773059:-	Apalone_spinifera	Petromyzon_marinus	rnd-1_family-656	rnd-3_family-94	CMC	91.278	493	70	556	1518	1026	0.112016	0.0403106	417	1	1	TRUE
gi|557455227|ref|NW_005856744.1|:1145173:1146131:+	PIZI01000040.1:771542:773059:-	Pelodiscus_sinensis	Petromyzon_marinus	rnd-6_family-3481	rnd-3_family-94	CMC	91.274	848	113	959	1518	688	0.0851162	0.0499548	726	4	1	TRUE
gi|557459345|ref|NW_005852626.1|:412498:413442:+	PIZI01000040.1:771542:773059:-	Pelodiscus_sinensis	Petromyzon_marinus	rnd-6_family-3481	rnd-3_family-94	CMC	91.268	836	114	945	1518	688	0.0974179	0.0703952	501	4	1	TRUE
KB922723.1:1:466:-	PIZI01000073.1:1154486:1156207:+	Apalone_spinifera	Petromyzon_marinus	rnd-1_family-730	rnd-3_family-94	CMC	91.268	481	1	466	1458	978	0.0605407	0.0979818	450	2	1	TRUE
gi|557454586|ref|NW_005857385.1|:4017109:4018335:+	KE993829.1:664596:666152:+	Pelodiscus_sinensis	Lethenteron_camtschaticum	rnd-5_family-1738	rnd-1_family-650	CMC	91.257	1098	1	1091	461	1554	0.0644683	0.082612	699	3	1	TRUE
gi|557454085|ref|NW_005857886.1|:1971243:1972833:+	KE993829.1:664596:666152:+	Pelodiscus_sinensis	Lethenteron_camtschaticum	rnd-5_family-1738	rnd-1_family-650	CMC	91.257	1098	366	1455	461	1554	0.0639857	0.0697474	594	3	1	TRUE
KB921120.1:1:473:+	KE993765.1:2095913:2096876:+	Apalone_spinifera	Lethenteron_camtschaticum	rnd-1_family-693	rnd-1_family-654	CMC	91.25	480	1	473	465	944	0.0868215	0.0524815	456	2	1	TRUE
gi|557453807|ref|NW_005858164.1|:439467:441066:-	KE993829.1:664596:666152:+	Pelodiscus_sinensis	Lethenteron_camtschaticum	rnd-5_family-1738	rnd-1_family-650	CMC	91.249	1097	139	1234	1554	461	0.0891439	0.0661877	699	3	1	TRUE
gi|557453100|ref|NW_005858871.1|:1150241:1151830:+	KE993829.1:664596:666152:+	Pelodiscus_sinensis	Lethenteron_camtschaticum	rnd-5_family-1738	rnd-1_family-650	CMC	91.249	1097	381	1452	461	1553	0.0447215	0.0581405	555	3	1	TRUE
gi|557458969|ref|NW_005853002.1|:10501773:10502846:-	KE993829.1:664596:666152:+	Pelodiscus_sinensis	Lethenteron_camtschaticum	rnd-5_family-1738	rnd-1_family-650	CMC	91.249	937	139	1074	1554	621	0.0623994	0.073787	540	3	1	TRUE
APJP01809109.1:1:540:+	PIZI01000171.1:136213:137150:-	Apalone_spinifera	Petromyzon_marinus	rnd-1_family-682	rnd-3_family-94	CMC	91.245	514	540	27	436	938	0.0757552	0.0808826	483	1	1	TRUE
gi|557457073|ref|NW_005854898.1|:2833055:2834151:+	PIZI01000062.1:5008064:5008607:-	Pelodiscus_sinensis	Petromyzon_marinus	rnd-5_family-1738	rnd-3_family-94	CMC	91.225	547	547	1	1	544	0.108537	0.0268696	540	3	1	TRUE
gi|557456578|ref|NW_005855393.1|:5114615:5115428:-	PIZI01000040.1:771542:773059:-	Pelodiscus_sinensis	Petromyzon_marinus	rnd-6_family-3481	rnd-3_family-94	CMC	91.218	706	1	702	817	1518	0.0862311	0.0678339	573	4	1	TRUE
APJP01100317.1:25:518:+	PIZI01000008.1:4104390:4105075:+	Apalone_spinifera	Petromyzon_marinus	rnd-1_family-693	rnd-3_family-94	CMC	91.213	478	1	475	211	686	0.0841514	0.0823427	465	2	1	TRUE
gi|557457930|ref|NW_005854041.1|:341511:342520:+	APJL01136112.1:4:851:+	Pelodiscus_sinensis	Lethenteron_camtschaticum	rnd-5_family-1738	rnd-1_family-650	CMC	91.208	853	59	897	1	848	0.0636742	0.0385467	540	3	1	TRUE
gi|557458458|ref|NW_005853513.1|:6657:7506:+	PIZI01000073.1:1154486:1156207:+	Pelodiscus_sinensis	Petromyzon_marinus	rnd-6_family-3481	rnd-3_family-94	CMC	91.206	705	146	849	69	766	0.0847837	0.091973	600	4	1	TRUE
gi|557452771|ref|NW_005859200.1|:357649:358599:+	PIZI01000040.1:771542:773059:-	Pelodiscus_sinensis	Petromyzon_marinus	rnd-6_family-3481	rnd-3_family-94	CMC	91.201	841	113	951	1518	688	0.0902045	0.053147	741	4	1	TRUE
KB927339.1:1:671:+	KE993674.1:7231119:7231959:+	Apalone_spinifera	Lethenteron_camtschaticum	rnd-1_family-693	rnd-1_family-650	CMC	91.2	500	171	668	1	496	0.0859964	0.0865895	483	2	1	TRUE
APJP01081849.1:1:473:-	KE994208.1:179568:181109:-	Apalone_spinifera	Lethenteron_camtschaticum	rnd-1_family-693	rnd-1_family-654	CMC	91.195	477	1	473	448	922	0.0864107	0.0962948	405	2	1	TRUE
gi|557453016|ref|NW_005858955.1|:290989:291928:-	PIZI01000040.1:771542:773059:-	Pelodiscus_sinensis	Petromyzon_marinus	rnd-6_family-3481	rnd-3_family-94	CMC	91.194	829	2	829	700	1518	0.0927299	0.0576492	738	4	1	TRUE
KB923301.1:1:382:+	KE994208.1:179568:181109:-	Apalone_spinifera	Lethenteron_camtschaticum	rnd-1_family-740	rnd-1_family-654	CMC	91.192	386	1	382	885	504	0.0596916	0.138268	363	2	1	TRUE
APJP01789896.1:26:665:-	PIZI01000090.1:1483735:1485022:-	Apalone_spinifera	Petromyzon_marinus	rnd-1_family-693	rnd-3_family-94	CMC	91.189	454	188	640	6	458	0.10068	0.0606785	414	2	1	TRUE
APJP01789896.1:26:665:-	PIZI01000090.1:1451902:1453189:+	Apalone_spinifera	Petromyzon_marinus	rnd-1_family-693	rnd-3_family-94	CMC	91.189	454	640	188	831	1283	0.10068	0.0606785	414	2	1	TRUE
KB928080.1:1329771:1330437:+	PIZI01000037.1:11011032:11011658:-	Apalone_spinifera	Petromyzon_marinus	rnd-1_family-656	rnd-3_family-94	CMC	91.187	556	664	109	76	624	0.0854728	0.06474	543	1	1	TRUE
APJP01821257.1:1:635:+	PIZI01000031.1:4367094:4367654:-	Apalone_spinifera	Petromyzon_marinus	rnd-1_family-656	rnd-3_family-94	CMC	91.182	567	635	70	9	561	0.0718734	0.0535761	537	1	1	TRUE
gi|557454259|ref|NW_005857712.1|:457611:458853:+	KE993829.1:664596:666152:+	Pelodiscus_sinensis	Lethenteron_camtschaticum	rnd-5_family-1738	rnd-1_family-650	CMC	91.179	1111	1	1108	461	1554	0.0575421	0.0692557	666	3	1	TRUE
gi|557452979|ref|NW_005858992.1|:19858:20955:+	KE993829.1:664596:666152:+	Pelodiscus_sinensis	Lethenteron_camtschaticum	rnd-5_family-1738	rnd-1_family-650	CMC	91.173	963	3	962	597	1554	0.0441684	0.0756998	522	3	1	TRUE
gi|557455227|ref|NW_005856744.1|:2315102:2316688:+	KE993829.1:664596:666152:+	Pelodiscus_sinensis	Lethenteron_camtschaticum	rnd-5_family-1738	rnd-1_family-650	CMC	91.166	1098	365	1450	461	1554	0.0602994	0.0709274	666	3	1	TRUE
gi|557452812|ref|NW_005859159.1|:1357048:1357818:+	PIZI01001988.1:8435:9717:-	Pelodiscus_sinensis	Petromyzon_marinus	rnd-6_family-3481	rnd-3_family-94	CMC	91.156	735	39	771	1171	457	0.0730325	0.048987	681	4	1	TRUE
gi|557459807|ref|NW_005852164.1|:7106416:7107985:+	PIZI01000023.1:11904765:11906259:-	Pelodiscus_sinensis	Petromyzon_marinus	rnd-5_family-1738	rnd-3_family-94	CMC	91.156	735	1021	295	1	726	0.0634669	0.0630734	510	3	1	TRUE
gi|557452769|ref|NW_005859202.1|:4250123:4251215:-	KE993829.1:664596:666152:+	Pelodiscus_sinensis	Lethenteron_camtschaticum	rnd-5_family-1738	rnd-1_family-650	CMC	91.155	961	136	1093	1554	596	0.0828653	0.0841942	594	3	1	TRUE
APJP01548092.1:1:553:-	KE994208.1:179568:181109:-	Apalone_spinifera	Lethenteron_camtschaticum	rnd-1_family-693	rnd-1_family-654	CMC	91.155	554	1	553	398	947	0.0903235	0.140495	510	2	1	TRUE
APJP01008865.1:51:677:-	KE994813.1:49685:50660:-	Apalone_spinifera	Lethenteron_camtschaticum	rnd-1_family-693	rnd-1_family-650	CMC	91.153	633	1	627	346	975	0.0801717	0.058591	507	2	1	TRUE
gi|557454291|ref|NW_005857680.1|:79061:80657:+	KE993672.1:4044060:4045638:-	Pelodiscus_sinensis	Lethenteron_camtschaticum	rnd-5_family-1738	rnd-1_family-650	CMC	91.15	1130	1487	367	1	1115	0.060902	0.0952228	807	3	1	TRUE
gi|557457073|ref|NW_005854898.1|:1657241:1657796:-	PIZI01000099.1:62048:63396:-	Pelodiscus_sinensis	Petromyzon_marinus	rnd-6_family-3481	rnd-3_family-94	CMC	91.15	565	1	554	748	1306	0.0792461	0.0228625	516	4	1	TRUE
gi|557455070|ref|NW_005856901.1|:2135864:2136671:+	PIZI01000040.1:771542:773059:-	Pelodiscus_sinensis	Petromyzon_marinus	rnd-6_family-3481	rnd-3_family-94	CMC	91.143	700	112	808	1518	841	0.0612476	0.0384246	585	4	1	TRUE
gi|557457073|ref|NW_005854898.1|:1546340:1547284:-	PIZI01000005.1:3004072:3004815:+	Pelodiscus_sinensis	Petromyzon_marinus	rnd-6_family-3481	rnd-3_family-94	CMC	91.137	677	676	1	1	674	0.0864837	0.059101	486	4	1	TRUE
APJP01358879.1:1:641:+	KE993829.1:664596:666152:+	Apalone_spinifera	Lethenteron_camtschaticum	rnd-1_family-693	rnd-1_family-650	CMC	91.135	643	1	641	599	1235	0.0716272	0.100182	372	2	1	TRUE
APJP01648831.1:15:658:-	PIZI01000005.1:17908814:17909322:+	Apalone_spinifera	Petromyzon_marinus	rnd-1_family-693	rnd-3_family-94	CMC	91.134	485	600	117	6	489	0.111322	0.0534973	480	2	1	TRUE
gi|557459212|ref|NW_005852759.1|:606386:607117:+	PIZI01000040.1:771542:773059:-	Pelodiscus_sinensis	Petromyzon_marinus	rnd-6_family-3481	rnd-3_family-94	CMC	91.132	733	1	732	1410	688	0.0865358	0.0462821	669	4	1	TRUE
gi|557454208|ref|NW_005857763.1|:4043933:4045216:-	PIZI01000038.1:8133695:8135595:-	Pelodiscus_sinensis	Petromyzon_marinus	rnd-5_family-1738	rnd-3_family-94	CMC	91.113	1249	5	1236	1	1242	0.0526658	0.0658926	465	3	1	TRUE
APJP01448108.1:63:568:+	KE993765.1:2095913:2096876:+	Apalone_spinifera	Lethenteron_camtschaticum	rnd-1_family-693	rnd-1_family-654	CMC	91.107	506	1	506	438	943	0.100074	0.0845975	504	2	1	TRUE
APJP01448108.1:63:568:+	PIZI01000005.1:13932881:13934188:-	Apalone_spinifera	Petromyzon_marinus	rnd-1_family-693	rnd-3_family-94	CMC	91.107	506	1	506	526	22	0.0929482	0.110145	492	2	1	TRUE
gi|557455237|ref|NW_005856734.1|:5176964:5177915:-	PIZI01000040.1:771542:773059:-	Pelodiscus_sinensis	Petromyzon_marinus	rnd-6_family-3481	rnd-3_family-94	CMC	91.082	841	1	840	688	1518	0.0867205	0.0685059	753	4	1	TRUE
gi|557454681|ref|NW_005857290.1|:2991139:2992085:+	PIZI01000040.1:771542:773059:-	Pelodiscus_sinensis	Petromyzon_marinus	rnd-6_family-3481	rnd-3_family-94	CMC	91.082	841	113	947	1518	688	0.0925447	0.0602038	723	4	1	TRUE
APJP01648831.1:15:658:-	PIZI01000048.1:7745328:7746349:+	Apalone_spinifera	Petromyzon_marinus	rnd-1_family-693	rnd-3_family-94	CMC	91.075	549	644	96	490	1022	0.068244	0.0638719	465	2	1	TRUE
APJP01818412.1:1:526:+	KE993997.1:44305:44961:-	Apalone_spinifera	Lethenteron_camtschaticum	rnd-1_family-656	rnd-1_family-654	CMC	91.066	347	180	526	657	311	0.099053	0.0969238	345	1	1	TRUE
gi|557458221|ref|NW_005853750.1|:661098:662209:+	KE993829.1:664596:666152:+	Pelodiscus_sinensis	Lethenteron_camtschaticum	rnd-5_family-1738	rnd-1_family-650	CMC	91.059	973	1	969	586	1554	0.0561555	0.0718605	552	3	1	TRUE
gi|557456912|ref|NW_005855059.1|:3746863:3747808:-	PIZI01000005.1:17984373:17985629:+	Pelodiscus_sinensis	Petromyzon_marinus	rnd-6_family-3481	rnd-3_family-94	CMC	91.056	682	677	1	1	678	0.0838812	0.0762948	627	4	1	TRUE
APJP01656233.1:1:479:+	PIZI01000040.1:9708815:9710327:+	Apalone_spinifera	Petromyzon_marinus	rnd-1_family-693	rnd-3_family-94	CMC	91.042	480	1	479	998	1473	0.0945459	0.0818129	411	2	1	TRUE
KB921314.1:1:520:-	KE993685.1:49794:51336:+	Apalone_spinifera	Lethenteron_camtschaticum	rnd-1_family-693	rnd-1_family-654	CMC	91.031	524	1	520	1207	686	0.0703443	0.071215	450	1	1	TRUE
KB930646.1:1239649:1240271:-	PIZI01000040.1:771542:773059:-	Apalone_spinifera	Petromyzon_marinus	rnd-1_family-656	rnd-3_family-94	CMC	91.026	624	1	623	804	1417	0.0745316	0.0581764	561	1	1	TRUE
gi|557458484|ref|NW_005853487.1|:2428533:2429770:-	KE993829.1:664596:666152:+	Pelodiscus_sinensis	Lethenteron_camtschaticum	rnd-5_family-1738	rnd-1_family-650	CMC	91.008	1101	139	1238	1552	461	0.0683473	0.0644366	702	3	1	TRUE
APJP01648831.1:15:658:-	KE994813.1:49685:50660:-	Apalone_spinifera	Lethenteron_camtschaticum	rnd-1_family-693	rnd-1_family-650	CMC	91.008	645	1	644	346	975	0.0583498	0.0524695	456	2	1	TRUE
APJP01809109.1:1:540:+	PIZI01000039.1:8091835:8092988:-	Apalone_spinifera	Petromyzon_marinus	rnd-1_family-682	rnd-3_family-94	CMC	91.004	478	540	64	610	1083	0.0775133	0.172097	426	1	1	TRUE
gi|557454586|ref|NW_005857385.1|:4084167:4085398:-	KE993881.1:133431:135014:-	Pelodiscus_sinensis	Lethenteron_camtschaticum	rnd-5_family-1738	rnd-1_family-650	CMC	90.989	1132	112	1232	1	1126	0.0814867	0.0585914	855	3	1	TRUE
APJP01548477.1:170:526:-	KE995778.1:25464:26128:+	Apalone_spinifera	Lethenteron_camtschaticum	rnd-1_family-682	rnd-1_family-654	CMC	90.988	344	10	353	344	1	0.087221	0.118823	342	1	1	TRUE
gi|557460208|ref|NW_005851763.1|:6438980:6440189:-	KE993829.1:664596:666152:+	Pelodiscus_sinensis	Lethenteron_camtschaticum	rnd-5_family-1738	rnd-1_family-650	CMC	90.984	1098	131	1210	1554	461	0.0527331	0.0909068	672	3	1	TRUE
APJP01185031.1:1:386:+	KE993947.1:124810:125395:+	Apalone_spinifera	Lethenteron_camtschaticum	rnd-1_family-693	rnd-1_family-650	CMC	90.979	388	1	386	96	482	0.105036	0.0497184	351	2	1	TRUE
gi|557454298|ref|NW_005857673.1|:351711:352918:+	KE993829.1:664596:666152:+	Pelodiscus_sinensis	Lethenteron_camtschaticum	rnd-5_family-1738	rnd-1_family-650	CMC	90.978	920	158	1075	638	1554	0.0513762	0.106751	510	3	1	TRUE
APJP01019051.1:1:421:+	PIZI01000010.1:8218682:8219162:+	Apalone_spinifera	Petromyzon_marinus	rnd-1_family-656	rnd-3_family-94	CMC	90.974	421	1	421	21	441	0.0922912	0.0925384	417	1	1	TRUE
gi|557459525|ref|NW_005852446.1|:104346:105016:+	PIZI01000039.1:10661062:10662011:+	Pelodiscus_sinensis	Petromyzon_marinus	rnd-6_family-3481	rnd-3_family-94	CMC	90.963	675	1	668	46	713	0.0774497	0.0321233	534	4	1	TRUE
gi|557460051|ref|NW_005851920.1|:1229394:1230446:+	KE993829.1:664596:666152:+	Pelodiscus_sinensis	Lethenteron_camtschaticum	rnd-5_family-1738	rnd-1_family-650	CMC	90.949	917	6	914	632	1542	0.0524278	0.0899914	507	3	1	TRUE
gi|557457103|ref|NW_005854868.1|:1154777:1156374:-	PIZI01000025.1:2178374:2180267:-	Pelodiscus_sinensis	Petromyzon_marinus	rnd-5_family-1738	rnd-3_family-94	CMC	90.938	1247	3	1233	1	1243	0.0797848	0.0649386	852	3	1	TRUE
APJP01523064.1:2533:2912:+	KE995778.1:25464:26128:+	Apalone_spinifera	Lethenteron_camtschaticum	rnd-1_family-682	rnd-1_family-654	CMC	90.936	342	39	380	1	342	0.0973947	0.0900324	342	1	1	TRUE
APJP01001673.1:1:359:+	KE995778.1:25464:26128:+	Apalone_spinifera	Lethenteron_camtschaticum	rnd-1_family-682	rnd-1_family-654	CMC	90.935	353	7	359	1	353	0.0985204	0.074952	351	1	1	TRUE
APJP01411593.1:373:832:-	KE995778.1:25464:26128:+	Apalone_spinifera	Lethenteron_camtschaticum	rnd-1_family-682	rnd-1_family-654	CMC	90.935	353	1	353	353	1	0.101353	0.0784002	351	1	1	TRUE
APJP01430163.1:241:721:-	KE993997.1:44305:44961:-	Apalone_spinifera	Lethenteron_camtschaticum	rnd-1_family-682	rnd-1_family-654	CMC	90.935	353	1	353	311	657	0.0749131	0.10344	345	1	1	TRUE
APJP01648831.1:15:658:-	PIZI01000001.1:4889693:4890752:-	Apalone_spinifera	Petromyzon_marinus	rnd-1_family-693	rnd-3_family-94	CMC	90.926	551	96	644	1	542	0.0817305	0.0623141	417	2	1	TRUE
KB929309.1:5994331:5994969:-	KE993829.1:664596:666152:+	Apalone_spinifera	Lethenteron_camtschaticum	rnd-1_family-693	rnd-1_family-650	CMC	90.923	639	1	639	1235	604	0.0622056	0.100643	444	2	1	TRUE
gi|557457933|ref|NW_005854038.1|:2631566:2632787:+	KE993829.1:664596:666152:+	Pelodiscus_sinensis	Lethenteron_camtschaticum	rnd-5_family-1738	rnd-1_family-650	CMC	90.909	1100	1	1084	461	1554	0.0620621	0.0564224	696	3	1	TRUE
gi|557455874|ref|NW_005856097.1|:884915:886149:-	KE993829.1:664596:666152:+	Pelodiscus_sinensis	Lethenteron_camtschaticum	rnd-5_family-1738	rnd-1_family-650	CMC	90.909	1100	138	1235	1554	461	0.0763885	0.0805573	696	3	1	TRUE
gi|557455333|ref|NW_005856638.1|:1860797:1861727:+	PIZI01000048.1:7745328:7746349:+	Pelodiscus_sinensis	Petromyzon_marinus	rnd-5_family-1738	rnd-3_family-94	CMC	90.909	671	251	907	353	1022	0.08618	0.0377075	612	3	1	TRUE
gi|557456912|ref|NW_005855059.1|:3746863:3747808:-	PIZI01000018.1:9850326:9851580:+	Pelodiscus_sinensis	Petromyzon_marinus	rnd-6_family-3481	rnd-3_family-94	CMC	90.909	682	677	1	1	678	0.0808022	0.0795186	600	4	1	TRUE
gi|557460208|ref|NW_005851763.1|:4454488:4455580:+	KE993829.1:664596:666152:+	Pelodiscus_sinensis	Lethenteron_camtschaticum	rnd-5_family-1738	rnd-1_family-650	CMC	90.909	968	1	959	591	1554	0.0457372	0.0847757	549	3	1	TRUE
gi|557440924|ref|NW_005871047.1|:6322044:6322871:+	KE993829.1:664596:666152:+	Pelodiscus_sinensis	Lethenteron_camtschaticum	rnd-5_family-1738	rnd-1_family-650	CMC	90.898	835	1	828	574	1399	0.0792999	0.0983559	705	3	1	TRUE
gi|557440924|ref|NW_005871047.1|:6322044:6322871:+	PIZI01000073.1:1154486:1156207:+	Pelodiscus_sinensis	Petromyzon_marinus	rnd-5_family-1738	rnd-3_family-94	CMC	90.898	791	1	783	935	1719	0.0898873	0.100592	603	3	1	TRUE
gi|557455734|ref|NW_005856237.1|:2562565:2563516:-	PIZI01000040.1:9708815:9710327:+	Pelodiscus_sinensis	Petromyzon_marinus	rnd-6_family-3481	rnd-3_family-94	CMC	90.896	681	681	1	1	673	0.0876753	0.0681672	588	4	1	TRUE
gi|557440955|ref|NW_005871016.1|:2978705:2980304:-	PIZI01000038.1:8133695:8135595:-	Pelodiscus_sinensis	Petromyzon_marinus	rnd-5_family-1738	rnd-3_family-94	CMC	90.887	1251	5	1236	1	1244	0.0551222	0.0533928	468	3	1	TRUE
KB928089.1:596601:597145:-	KE993829.1:664596:666152:+	Apalone_spinifera	Lethenteron_camtschaticum	rnd-1_family-693	rnd-1_family-650	CMC	90.859	547	1	545	1235	693	0.0885339	0.0663152	363	2	1	TRUE
gi|557440967|ref|NW_005871004.1|:163640:164866:-	KE993677.1:648446:650028:-	Pelodiscus_sinensis	Lethenteron_camtschaticum	rnd-5_family-1738	rnd-1_family-654	CMC	90.853	1137	110	1227	1	1131	0.069176	0.0589494	585	3	1	TRUE
APJP01430163.1:241:721:-	PIZI01000099.1:62048:63396:-	Apalone_spinifera	Petromyzon_marinus	rnd-1_family-682	rnd-3_family-94	CMC	90.852	481	1	481	791	1265	0.0941316	0.0858275	471	1	1	TRUE
APJP01821257.1:1:635:+	PIZI01000061.1:2281434:2282798:-	Apalone_spinifera	Petromyzon_marinus	rnd-1_family-656	rnd-3_family-94	CMC	90.845	568	635	69	799	1365	0.100987	0.101679	564	1	1	TRUE
gi|557454563|ref|NW_005857408.1|:1016303:1017114:+	PIZI01000040.1:771542:773059:-	Pelodiscus_sinensis	Petromyzon_marinus	rnd-6_family-3481	rnd-3_family-94	CMC	90.842	677	114	790	1517	854	0.0769529	0.0586053	585	4	1	TRUE
APJP01648831.1:15:658:-	PIZI01000031.1:4625636:4627382:+	Apalone_spinifera	Petromyzon_marinus	rnd-1_family-693	rnd-3_family-94	CMC	90.839	644	644	1	795	1431	0.0839593	0.0872776	549	2	1	TRUE
APJP01794524.1:1:573:+	KE993785.1:846769:847406:-	Apalone_spinifera	Lethenteron_camtschaticum	rnd-1_family-693	rnd-1_family-650	CMC	90.837	502	573	73	141	638	0.0859922	0.0719876	459	2	1	TRUE
gi|557456931|ref|NW_005855040.1|:1117896:1118942:-	KE993829.1:664596:666152:+	Pelodiscus_sinensis	Lethenteron_camtschaticum	rnd-5_family-1738	rnd-1_family-650	CMC	90.83	916	136	1047	1554	642	0.055422	0.118019	516	3	1	TRUE
gi|557459852|ref|NW_005852119.1|:744621:745648:+	PIZI01000073.1:1154486:1156207:+	Pelodiscus_sinensis	Petromyzon_marinus	rnd-5_family-1738	rnd-3_family-94	CMC	90.823	632	403	1028	823	1449	0.0848271	0.0857452	573	3	1	TRUE
gi|557457385|ref|NW_005854586.1|:391055:392632:-	PIZI01002178.1:18236:19154:-	Pelodiscus_sinensis	Petromyzon_marinus	rnd-5_family-1738	rnd-3_family-94	CMC	90.822	937	119	1043	2	919	0.0666994	0.0223821	519	3	1	TRUE
APJP01790332.1:1:632:-	PIZI01000026.1:13617296:13618776:+	Apalone_spinifera	Petromyzon_marinus	rnd-1_family-656	rnd-3_family-94	CMC	90.818	501	2	502	495	1	0.0801447	0.0489948	453	1	1	TRUE
APJP01808031.1:1:500:+	KE993947.1:124810:125395:+	Apalone_spinifera	Lethenteron_camtschaticum	rnd-1_family-693	rnd-1_family-650	CMC	90.818	501	1	499	3	500	0.0994305	0.0519709	438	2	1	TRUE
APJP01800324.1:64:698:-	PIZI01000073.1:1154486:1156207:+	Apalone_spinifera	Petromyzon_marinus	rnd-1_family-693	rnd-3_family-94	CMC	90.816	490	4	482	1595	1107	0.0709984	0.0909495	447	2	1	TRUE
APJP01648831.1:15:658:-	PIZI01000342.1:8216:8712:+	Apalone_spinifera	Petromyzon_marinus	rnd-1_family-693	rnd-3_family-94	CMC	90.782	499	589	96	1	497	0.0900212	0.0705394	417	2	1	TRUE
APJP01317817.1:118:474:-	KE993798.1:289504:290153:+	Apalone_spinifera	Lethenteron_camtschaticum	rnd-1_family-682	rnd-1_family-654	CMC	90.778	347	347	1	1	347	0.108203	0.0714382	345	1	1	TRUE
gi|557458452|ref|NW_005853519.1|:460692:461644:+	PIZI01000040.1:771542:773059:-	Pelodiscus_sinensis	Petromyzon_marinus	rnd-6_family-3481	rnd-3_family-94	CMC	90.769	845	110	953	1518	688	0.0968007	0.046271	717	4	1	TRUE
gi|557457706|ref|NW_005854265.1|:2169883:2170846:+	PIZI01000039.1:10661062:10662011:+	Pelodiscus_sinensis	Petromyzon_marinus	rnd-6_family-3481	rnd-3_family-94	CMC	90.769	845	124	964	1	831	0.0802263	0.0676693	597	4	1	TRUE
APJP01366705.1:1:527:-	PIZI01000040.1:771542:773059:-	Apalone_spinifera	Petromyzon_marinus	rnd-1_family-656	rnd-3_family-94	CMC	90.766	509	1	505	1016	1518	0.0944905	0.053149	450	1	1	TRUE
gi|557457073|ref|NW_005854898.1|:1546340:1547284:-	PIZI01000005.1:7900257:7901159:+	Pelodiscus_sinensis	Petromyzon_marinus	rnd-6_family-3481	rnd-3_family-94	CMC	90.762	682	681	1	3	664	0.0624774	0.0623882	564	4	1	TRUE
gi|557458484|ref|NW_005853487.1|:2429772:2430723:-	PIZI01000135.1:8638:9554:-	Pelodiscus_sinensis	Petromyzon_marinus	rnd-6_family-3481	rnd-3_family-94	CMC	90.749	854	1	840	64	917	0.108055	0.0609873	546	4	1	TRUE
KB928080.1:1329771:1330437:+	PIZI01000006.1:4001922:4002797:+	Apalone_spinifera	Petromyzon_marinus	rnd-1_family-656	rnd-3_family-94	CMC	90.747	562	107	667	1	554	0.106973	0.0687826	471	1	1	TRUE
APJP01356046.1:1:541:+	PIZI01000046.1:7825124:7825628:-	Apalone_spinifera	Petromyzon_marinus	rnd-1_family-693	rnd-3_family-94	CMC	90.73	507	540	35	1	505	0.0986095	0.0766454	498	2	1	TRUE
APJP01561049.1:1:443:-	PIZI01000073.1:1154486:1156207:+	Apalone_spinifera	Petromyzon_marinus	rnd-1_family-730	rnd-3_family-94	CMC	90.728	453	1	443	1409	959	0.0919207	0.0137668	411	2	1	TRUE
gi|557458846|ref|NW_005853125.1|:1607040:1608088:-	KE993829.1:664596:666152:+	Pelodiscus_sinensis	Lethenteron_camtschaticum	rnd-5_family-1738	rnd-1_family-650	CMC	90.721	916	139	1049	1554	642	0.0641307	0.0971045	507	3	1	TRUE
APJP01062451.1:299:1229:+	PIZI01000040.1:771542:773059:-	Apalone_spinifera	Petromyzon_marinus	rnd-1_family-656	rnd-3_family-94	CMC	90.716	517	413	929	1518	1008	0.0946594	0.101026	474	1	1	TRUE
APJP01791298.1:86:725:+	PIZI01000039.1:10587562:10589139:-	Apalone_spinifera	Petromyzon_marinus	rnd-1_family-693	rnd-3_family-94	CMC	90.712	646	640	1	151	787	0.0576907	0.07411	447	2	1	TRUE
KB931447.1:901212:901831:+	KE993829.1:664596:666152:+	Apalone_spinifera	Lethenteron_camtschaticum	rnd-1_family-693	rnd-1_family-650	CMC	90.709	635	1	616	598	1231	0.0426378	0.0884985	381	2	1	TRUE
APJP01561049.1:1:443:-	KE993765.1:2095913:2096876:+	Apalone_spinifera	Lethenteron_camtschaticum	rnd-1_family-730	rnd-1_family-654	CMC	90.708	452	1	443	887	438	0.091167	0.02773	417	2	1	TRUE
APJP01125735.1:228:724:+	KE994208.1:179568:181109:-	Apalone_spinifera	Lethenteron_camtschaticum	rnd-1_family-730	rnd-1_family-654	CMC	90.693	505	1	497	947	443	0.0928718	0.0854551	489	2	1	TRUE
APJP01789896.1:26:665:-	PIZI01000115.1:674257:675302:+	Apalone_spinifera	Petromyzon_marinus	rnd-1_family-693	rnd-3_family-94	CMC	90.676	547	640	96	514	1046	0.0782804	0.0653458	474	2	1	TRUE
APJP01050546.1:72:710:+	PIZI01000073.1:1154486:1156207:+	Apalone_spinifera	Petromyzon_marinus	rnd-1_family-693	rnd-3_family-94	CMC	90.669	643	1	639	959	1600	0.101875	0.0965557	579	2	1	TRUE
APJP01789896.1:26:665:-	PIZI01000040.1:6880316:6882237:-	Apalone_spinifera	Petromyzon_marinus	rnd-1_family-693	rnd-3_family-94	CMC	90.669	643	1	640	462	1101	0.0936682	0.0797905	564	2	1	TRUE
KB923581.1:1:395:+	KE993677.1:648446:650028:-	Apalone_spinifera	Lethenteron_camtschaticum	rnd-1_family-730	rnd-1_family-654	CMC	90.657	396	1	395	965	577	0.0538569	0.10894	339	2	1	TRUE
gi|557454586|ref|NW_005857385.1|:4084167:4085398:-	APJL01116737.1:77:900:+	Pelodiscus_sinensis	Lethenteron_camtschaticum	rnd-5_family-1738	rnd-1_family-650	CMC	90.655	824	914	112	1	824	0.0613349	0.0786846	555	3	1	TRUE
APJP01648831.1:15:658:-	KE994153.1:318715:319942:+	Apalone_spinifera	Lethenteron_camtschaticum	rnd-1_family-693	rnd-1_family-650	CMC	90.654	642	642	1	246	883	0.0863226	0.0726557	543	2	1	TRUE
APJP01008764.1:1:460:+	PIZI01000040.1:6880316:6882237:-	Apalone_spinifera	Petromyzon_marinus	rnd-1_family-656	rnd-3_family-94	CMC	90.652	460	1	460	1916	1457	0.111468	0.0405029	459	1	1	TRUE
KB920103.1:292:983:-	KE995778.1:25464:26128:+	Apalone_spinifera	Lethenteron_camtschaticum	rnd-1_family-656	rnd-1_family-654	CMC	90.652	353	1	353	353	1	0.0925465	0.103474	351	1	1	TRUE
APJP01345202.1:1:450:+	KE995778.1:25464:26128:+	Apalone_spinifera	Lethenteron_camtschaticum	rnd-1_family-682	rnd-1_family-654	CMC	90.652	353	98	450	1	353	0.0922188	0.11552	351	1	1	TRUE
APJP01808513.1:1:380:+	KE994335.1:108411:108901:+	Apalone_spinifera	Lethenteron_camtschaticum	rnd-1_family-682	rnd-1_family-654	CMC	90.652	353	28	380	1	353	0.118102	0.0604339	351	1	1	TRUE
APJP01050546.1:72:710:+	KE993829.1:664596:666152:+	Apalone_spinifera	Lethenteron_camtschaticum	rnd-1_family-693	rnd-1_family-650	CMC	90.64	641	1	639	598	1235	0.0710542	0.0969553	423	2	1	TRUE
APJP01600984.1:151:740:-	PIZI01000012.1:8963939:8965401:+	Apalone_spinifera	Petromyzon_marinus	rnd-1_family-656	rnd-3_family-94	CMC	90.625	576	1	568	710	136	0.0936186	0.0720012	507	1	1	TRUE
APJP01007150.1:1:416:-	KE995330.1:20431:21219:-	Apalone_spinifera	Lethenteron_camtschaticum	rnd-1_family-730	rnd-1_family-654	CMC	90.625	416	1	416	36	449	0.0891437	0.0987848	411	2	1	TRUE
APJP01336921.1:17:484:-	PIZI01000099.1:62048:63396:-	Apalone_spinifera	Petromyzon_marinus	rnd-1_family-682	rnd-3_family-94	CMC	90.618	469	1	468	791	1253	0.0849662	0.0699085	450	1	1	TRUE
APJP01802155.1:402:1411:-	PIZI01000040.1:771542:773059:-	Apalone_spinifera	Petromyzon_marinus	rnd-1_family-656	rnd-3_family-94	CMC	90.616	714	1	707	809	1518	0.0902194	0.0619114	477	1	1	TRUE
APJP01812931.1:1:883:-	PIZI01000021.1:7337699:7339170:+	Apalone_spinifera	Petromyzon_marinus	rnd-1_family-656	rnd-3_family-94	CMC	90.585	701	695	1	1	681	0.0730111	0.0326184	435	1	1	TRUE
APJP01816697.1:1:603:+	KE995798.1:20815:21334:+	Apalone_spinifera	Lethenteron_camtschaticum	rnd-1_family-693	rnd-1_family-650	CMC	90.581	499	105	603	1	496	0.0984501	0.0861066	492	2	1	TRUE
KB928279.1:240772:241292:+	PIZI01000073.1:1154486:1156207:+	Apalone_spinifera	Petromyzon_marinus	rnd-1_family-693	rnd-3_family-94	CMC	90.577	520	1	518	1054	1572	0.0866154	0.147271	474	2	1	TRUE
gi|557455152|ref|NW_005856819.1|:2910094:2911151:-	KE993829.1:664596:666152:+	Pelodiscus_sinensis	Lethenteron_camtschaticum	rnd-5_family-1738	rnd-1_family-650	CMC	90.572	944	138	1058	1554	617	0.048598	0.0876844	543	3	1	TRUE
APJP01548092.1:808:1763:-	PIZI01000039.1:10661062:10662011:+	Apalone_spinifera	Petromyzon_marinus	rnd-1_family-656	rnd-3_family-94	CMC	90.569	721	6	722	713	1	0.0653831	0.0848466	441	1	1	TRUE
APJP01125735.1:228:724:+	PIZI01000021.1:7337699:7339170:+	Apalone_spinifera	Petromyzon_marinus	rnd-1_family-730	rnd-3_family-94	CMC	90.562	498	1	497	939	1431	0.0943996	0.0900774	480	2	1	TRUE
APJP01781128.1:8:648:-	PIZI01000073.1:1154486:1156207:+	Apalone_spinifera	Petromyzon_marinus	rnd-1_family-693	rnd-3_family-94	CMC	90.557	646	1	641	1600	959	0.0967128	0.0956839	588	2	1	TRUE
APJP01789896.1:26:665:-	PIZI01006622.1:7760:8808:+	Apalone_spinifera	Petromyzon_marinus	rnd-1_family-693	rnd-3_family-94	CMC	90.545	550	640	96	514	1049	0.0777479	0.0542212	450	2	1	TRUE
APJP01648831.1:15:658:-	PIZI01000026.1:1585313:1586639:+	Apalone_spinifera	Petromyzon_marinus	rnd-1_family-693	rnd-3_family-94	CMC	90.545	550	644	96	781	1327	0.092948	0.0987024	438	2	1	TRUE
APJP01648831.1:15:658:-	KE993789.1:281532:282514:+	Apalone_spinifera	Lethenteron_camtschaticum	rnd-1_family-693	rnd-1_family-654	CMC	90.528	549	644	97	437	983	0.099818	0.0816917	465	2	1	TRUE
gi|557457385|ref|NW_005854586.1|:391055:392632:-	KE993772.1:954701:955554:-	Pelodiscus_sinensis	Lethenteron_camtschaticum	rnd-5_family-1738	rnd-1_family-650	CMC	90.526	855	111	953	1	854	0.0856289	0.0504212	513	3	1	TRUE
APJP01332537.1:1:435:+	KE993690.1:2912556:2913260:+	Apalone_spinifera	Lethenteron_camtschaticum	rnd-1_family-693	rnd-1_family-650	CMC	90.519	443	1	435	17	458	0.0933028	0.0496284	372	2	1	TRUE
APJP01821257.1:1:635:+	PIZI01000076.1:2155616:2156988:+	Apalone_spinifera	Petromyzon_marinus	rnd-1_family-656	rnd-3_family-94	CMC	90.51	569	69	635	1	563	0.105181	0.0892846	435	1	1	TRUE
gi|557457385|ref|NW_005854586.1|:391055:392632:-	KE994194.1:144378:145221:+	Pelodiscus_sinensis	Lethenteron_camtschaticum	rnd-5_family-1738	rnd-1_family-650	CMC	90.504	853	951	113	3	844	0.0554903	0.0444092	540	3	1	TRUE
APJP01009442.1:1:463:+	PIZI01000026.1:13617296:13618776:+	Apalone_spinifera	Petromyzon_marinus	rnd-1_family-656	rnd-3_family-94	CMC	90.497	463	1	463	48	504	0.10088	0.0509973	453	1	1	TRUE
APJP01710718.1:1:852:+	PIZI01000040.1:771542:773059:-	Apalone_spinifera	Petromyzon_marinus	rnd-1_family-656	rnd-3_family-94	CMC	90.483	725	130	852	1518	804	0.0924155	0.0764098	612	1	1	TRUE
gi|557459807|ref|NW_005852164.1|:7106416:7107985:+	PIZI01000031.1:4625636:4627382:+	Pelodiscus_sinensis	Petromyzon_marinus	rnd-5_family-1738	rnd-3_family-94	CMC	90.472	1144	295	1420	611	1747	0.0851039	0.0647623	504	3	1	TRUE
gi|557457103|ref|NW_005854868.1|:1154777:1156374:-	PIZI01000005.1:4822893:4824278:+	Pelodiscus_sinensis	Petromyzon_marinus	rnd-5_family-1738	rnd-3_family-94	CMC	90.449	1068	1233	173	305	1349	0.0805037	0.0246841	723	3	1	TRUE
gi|557457073|ref|NW_005854898.1|:378871:380457:-	KE993829.1:664596:666152:+	Pelodiscus_sinensis	Lethenteron_camtschaticum	rnd-5_family-1738	rnd-1_family-650	CMC	90.446	1099	140	1225	1554	461	0.0746276	0.0700779	678	3	1	TRUE
KB921791.1:1:703:+	PIZI01000061.1:5447001:5448465:-	Apalone_spinifera	Petromyzon_marinus	rnd-1_family-656	rnd-3_family-94	CMC	90.439	638	703	67	796	1424	0.0892557	0.108767	594	1	1	TRUE
gi|557458193|ref|NW_005853778.1|:1276764:1278357:+	PIZI01000045.1:1311832:1313724:-	Pelodiscus_sinensis	Petromyzon_marinus	rnd-5_family-1738	rnd-3_family-94	CMC	90.434	1244	1592	366	1	1214	0.0642787	0.0601928	651	3	1	TRUE
gi|557454948|ref|NW_005857023.1|:1471151:1472102:-	PIZI01000029.1:2881259:2881989:-	Pelodiscus_sinensis	Petromyzon_marinus	rnd-6_family-3481	rnd-3_family-94	CMC	90.433	669	167	834	69	729	0.0850584	0.0898731	516	4	1	TRUE
gi|557458795|ref|NW_005853176.1|:334652:336254:-	KE994813.1:49685:50660:-	Pelodiscus_sinensis	Lethenteron_camtschaticum	rnd-5_family-1738	rnd-1_family-650	CMC	90.429	1003	114	1101	1	975	0.0561817	0.0572194	579	3	1	TRUE
gi|557458782|ref|NW_005853189.1|:277369:278550:-	KE993829.1:664596:666152:+	Pelodiscus_sinensis	Lethenteron_camtschaticum	rnd-5_family-1738	rnd-1_family-650	CMC	90.428	1097	56	1148	1554	461	0.0804806	0.0712652	693	3	1	TRUE
gi|557457905|ref|NW_005854066.1|:20738:21482:-	KE993732.1:1886238:1886856:-	Pelodiscus_sinensis	Lethenteron_camtschaticum	rnd-5_family-1738	rnd-1_family-650	CMC	90.407	615	114	712	1	612	0.06284	0.0364741	336	3	1	TRUE
gi|557457103|ref|NW_005854868.1|:1154777:1156374:-	KE994656.1:51348:52911:-	Pelodiscus_sinensis	Lethenteron_camtschaticum	rnd-5_family-1738	rnd-1_family-654	CMC	90.405	1136	112	1233	1	1112	0.059478	0.035972	498	3	1	TRUE
gi|557457905|ref|NW_005854066.1|:20738:21482:-	APJL01110982.1:851:1462:-	Pelodiscus_sinensis	Lethenteron_camtschaticum	rnd-5_family-1738	rnd-1_family-650	CMC	90.391	614	114	715	1	608	0.0534835	0.0541671	330	3	1	TRUE
gi|557455252|ref|NW_005856719.1|:761596:763152:-	KE993829.1:664596:666152:+	Pelodiscus_sinensis	Lethenteron_camtschaticum	rnd-5_family-1738	rnd-1_family-650	CMC	90.388	1082	126	1193	1535	461	0.0566956	0.0733907	645	3	1	TRUE
APJP01257510.1:1:634:-	KE993829.1:664596:666152:+	Apalone_spinifera	Lethenteron_camtschaticum	rnd-1_family-693	rnd-1_family-650	CMC	90.379	634	1	634	1228	598	0.0908342	0.0880666	444	2	1	TRUE
gi|557457905|ref|NW_005854066.1|:20738:21482:-	KE994046.1:462836:463443:-	Pelodiscus_sinensis	Lethenteron_camtschaticum	rnd-5_family-1738	rnd-1_family-650	CMC	90.375	613	120	719	6	608	0.0654562	0.0699062	237	3	1	TRUE
APJP01008865.1:51:677:-	PIZI01000073.1:1154486:1156207:+	Apalone_spinifera	Petromyzon_marinus	rnd-1_family-693	rnd-3_family-94	CMC	90.358	643	1	627	1600	959	0.0715501	0.0778147	573	2	1	TRUE
gi|557452981|ref|NW_005858990.1|:8176968:8178558:-	PIZI01000038.1:8133695:8135595:-	Pelodiscus_sinensis	Petromyzon_marinus	rnd-5_family-1738	rnd-3_family-94	CMC	90.328	1251	3	1226	1	1242	0.0577475	0.0612829	783	3	1	TRUE
KB928829.1:233480:233950:+	PIZI01000040.1:9708815:9710327:+	Apalone_spinifera	Petromyzon_marinus	rnd-1_family-693	rnd-3_family-94	CMC	90.295	474	1	471	1007	1474	0.0875576	0.0353867	423	2	1	TRUE
gi|557456912|ref|NW_005855059.1|:3746863:3747808:-	PIZI01003682.1:4064:5409:-	Pelodiscus_sinensis	Petromyzon_marinus	rnd-6_family-3481	rnd-3_family-94	CMC	90.28	679	1	677	670	1346	0.112155	0.100003	585	4	1	TRUE
APJP01050996.1:1:575:+	KE993677.1:648446:650028:-	Apalone_spinifera	Lethenteron_camtschaticum	rnd-1_family-693	rnd-1_family-654	CMC	90.278	576	1	575	975	403	0.104521	0.0856197	474	2	1	TRUE
APJP01296300.1:1:463:+	PIZI01000040.1:9708815:9710327:+	Apalone_spinifera	Petromyzon_marinus	rnd-1_family-693	rnd-3_family-94	CMC	90.275	473	1	463	987	1456	0.0714834	0.060759	444	2	1	TRUE
gi|557457930|ref|NW_005854041.1|:341511:342520:+	KE993674.1:7231119:7231959:+	Pelodiscus_sinensis	Lethenteron_camtschaticum	rnd-5_family-1738	rnd-1_family-650	CMC	90.258	852	59	897	1	841	0.0722718	0.034523	516	3	1	TRUE
gi|557458972|ref|NW_005852999.1|:645016:645964:-	PIZI01001988.1:8435:9717:-	Pelodiscus_sinensis	Petromyzon_marinus	rnd-6_family-3481	rnd-3_family-94	CMC	90.25	841	1	840	457	1283	0.0892995	0.0684997	720	4	1	TRUE
gi|557453087|ref|NW_005858884.1|:701837:703061:+	KE993829.1:664596:666152:+	Pelodiscus_sinensis	Lethenteron_camtschaticum	rnd-5_family-1738	rnd-1_family-650	CMC	90.226	1105	1	1088	461	1554	0.0765723	0.0764365	618	3	1	TRUE
APJP01648831.1:15:658:-	PIZI01000033.1:9766170:9767419:-	Apalone_spinifera	Petromyzon_marinus	rnd-1_family-693	rnd-3_family-94	CMC	90.221	634	16	644	72	698	0.0779858	0.0951427	477	2	1	TRUE
APJP01349357.1:1:427:+	PIZI01000030.1:9895371:9897294:-	Apalone_spinifera	Petromyzon_marinus	rnd-1_family-693	rnd-3_family-94	CMC	90.21	429	1	426	780	364	0.0613946	0.0590095	411	2	1	TRUE
gi|557457385|ref|NW_005854586.1|:391055:392632:-	KE994374.1:107975:108826:-	Pelodiscus_sinensis	Lethenteron_camtschaticum	rnd-5_family-1738	rnd-1_family-650	CMC	90.207	868	111	953	1	852	0.0494262	0.0274929	501	3	1	TRUE
gi|557455237|ref|NW_005856734.1|:6003937:6005017:-	KE994813.1:49685:50660:-	Pelodiscus_sinensis	Lethenteron_camtschaticum	rnd-5_family-1738	rnd-1_family-650	CMC	90.202	990	111	1081	1	975	0.0657558	0.0647725	558	3	1	TRUE
APJP01823593.1:97:476:-	KE993925.1:759202:760042:-	Apalone_spinifera	Lethenteron_camtschaticum	rnd-1_family-682	rnd-1_family-654	CMC	90.202	347	1	347	495	841	0.125124	0.0423309	345	1	1	TRUE
gi|557456574|ref|NW_005855397.1|:6572389:6573980:+	KE993956.1:238694:240251:+	Pelodiscus_sinensis	Lethenteron_camtschaticum	rnd-5_family-1738	rnd-1_family-650	CMC	90.2	1102	366	1454	462	1558	0.0801832	0.0560451	705	3	1	TRUE
APJP01824629.1:15:512:-	PIZI01000073.1:1154486:1156207:+	Apalone_spinifera	Petromyzon_marinus	rnd-1_family-693	rnd-3_family-94	CMC	90.2	500	1	498	1600	1101	0.107013	0.120164	450	2	1	TRUE
APJP01791298.1:86:725:+	KE993677.1:78262:79334:+	Apalone_spinifera	Lethenteron_camtschaticum	rnd-1_family-693	rnd-1_family-654	CMC	90.187	642	1	640	405	1044	0.0926225	0.120524	507	2	1	TRUE
APJP01648831.1:15:658:-	KE993817.1:675275:676591:+	Apalone_spinifera	Lethenteron_camtschaticum	rnd-1_family-693	rnd-1_family-654	CMC	90.187	642	644	4	608	1236	0.0775956	0.0995521	453	2	1	TRUE
APJP01648831.1:15:658:-	PIZI01000005.1:1582916:1584363:-	Apalone_spinifera	Petromyzon_marinus	rnd-1_family-693	rnd-3_family-94	CMC	90.182	550	96	644	1	539	0.0845623	0.0484753	462	2	1	TRUE
APJP01812931.1:1:883:-	PIZI01000026.1:13617296:13618776:+	Apalone_spinifera	Petromyzon_marinus	rnd-1_family-656	rnd-3_family-94	CMC	90.171	702	695	1	1	689	0.0923638	0.0695654	513	1	1	TRUE
APJP01648831.1:15:658:-	PIZI01000062.1:5008064:5008607:-	Apalone_spinifera	Petromyzon_marinus	rnd-1_family-693	rnd-3_family-94	CMC	90.164	549	96	644	1	543	0.107014	0.0372664	477	2	1	TRUE
APJP01816697.1:1:603:+	KE993678.1:1598486:1599319:+	Apalone_spinifera	Lethenteron_camtschaticum	rnd-1_family-693	rnd-1_family-650	CMC	90.161	498	106	603	1	487	0.0851962	0.0801171	462	2	1	TRUE
gi|557453677|ref|NW_005858294.1|:1671795:1672804:-	KE993678.1:2448640:2449471:-	Pelodiscus_sinensis	Lethenteron_camtschaticum	rnd-5_family-1738	rnd-1_family-650	CMC	90.156	833	112	931	1	832	0.0832103	0.119138	582	3	1	TRUE
gi|557460405|ref|NW_005851566.1|:567717:569309:-	PIZI01000016.1:8987217:8988960:+	Pelodiscus_sinensis	Petromyzon_marinus	rnd-5_family-1738	rnd-3_family-94	CMC	90.15	1137	1227	115	624	1743	0.0662469	0.0910697	597	3	1	TRUE
APJP01618950.1:1:541:+	PIZI01000040.1:771542:773059:-	Apalone_spinifera	Petromyzon_marinus	rnd-1_family-656	rnd-3_family-94	CMC	90.128	547	1	541	1450	915	0.0809234	0.0462858	474	1	1	TRUE
APJP01798168.1:1:621:+	PIZI01000040.1:771542:773059:-	Apalone_spinifera	Petromyzon_marinus	rnd-1_family-656	rnd-3_family-94	CMC	90.088	565	66	621	1515	953	0.107171	0.0592818	456	1	1	TRUE
APJP01648831.1:15:658:-	KE993672.1:4044060:4045638:-	Apalone_spinifera	Lethenteron_camtschaticum	rnd-1_family-693	rnd-1_family-650	CMC	90.078	645	1	644	349	978	0.0834958	0.0856559	543	2	1	TRUE
APJP01358879.1:1:641:+	PIZI01000009.1:1132134:1132652:+	Apalone_spinifera	Petromyzon_marinus	rnd-1_family-693	rnd-3_family-94	CMC	90.076	524	25	545	1	519	0.0983349	0.0879724	429	2	1	TRUE
gi|557457073|ref|NW_005854898.1|:2833055:2834151:+	PIZI01000005.1:4522972:4523505:+	Pelodiscus_sinensis	Petromyzon_marinus	rnd-5_family-1738	rnd-3_family-94	CMC	90.074	544	2	545	13	532	0.0709025	0.0224257	510	3	1	TRUE
gi|557456931|ref|NW_005855040.1|:1500973:1502185:-	KE993829.1:664596:666152:+	Pelodiscus_sinensis	Lethenteron_camtschaticum	rnd-5_family-1738	rnd-1_family-650	CMC	90.073	1098	139	1211	1554	461	0.0767397	0.0595723	495	3	1	TRUE
gi|557440971|ref|NW_005871000.1|:2250057:2250998:+	PIZI01000040.1:771542:773059:-	Pelodiscus_sinensis	Petromyzon_marinus	rnd-6_family-3481	rnd-3_family-94	CMC	90.06	835	113	942	1518	688	0.112423	0.0536408	738	4	1	TRUE
gi|557455328|ref|NW_005856643.1|:7658007:7658961:-	PIZI01000040.1:771542:773059:-	Pelodiscus_sinensis	Petromyzon_marinus	rnd-6_family-3481	rnd-3_family-94	CMC	90.047	844	1	843	688	1518	0.097618	0.0848983	747	4	1	TRUE
APJP01532760.1:1:498:-	KE994208.1:179568:181109:-	Apalone_spinifera	Lethenteron_camtschaticum	rnd-1_family-693	rnd-1_family-654	CMC	90.042	472	1	469	432	894	0.0822478	0.101581	339	2	1	TRUE
APJP01826720.1:1:360:+	KE993947.1:124810:125395:+	Apalone_spinifera	Lethenteron_camtschaticum	rnd-1_family-693	rnd-1_family-650	CMC	90.028	361	1	359	140	500	0.126071	0.041606	345	2	1	TRUE
KB921791.1:1:703:+	PIZI01000016.1:4782429:4782919:-	Apalone_spinifera	Petromyzon_marinus	rnd-1_family-656	rnd-3_family-94	CMC	90.02	491	633	143	1	491	0.108402	0.0853777	489	1	1	TRUE
APJP01816697.1:1:603:+	KE994330.1:7796:8619:+	Apalone_spinifera	Lethenteron_camtschaticum	rnd-1_family-693	rnd-1_family-650	CMC	90.02	501	105	603	1	497	0.0944785	0.0807248	474	2	1	TRUE
gi|557457933|ref|NW_005854038.1|:2630618:2631564:+	PIZI01008170.1:6055:7018:+	Pelodiscus_sinensis	Petromyzon_marinus	rnd-6_family-3481	rnd-3_family-94	CMC	90.012	841	113	947	1	825	0.0753599	0.0976194	672	4	1	TRUE
gi|557455893|ref|NW_005856078.1|:1105695:1106794:+	KE993829.1:664596:666152:+	Pelodiscus_sinensis	Lethenteron_camtschaticum	rnd-5_family-1738	rnd-1_family-650	CMC	89.98	978	1	964	582	1554	0.0648253	0.0719823	528	3	1	TRUE
gi|557454586|ref|NW_005857385.1|:4084167:4085398:-	KE993847.1:1045435:1046992:-	Pelodiscus_sinensis	Lethenteron_camtschaticum	rnd-5_family-1738	rnd-1_family-650	CMC	89.974	1137	112	1232	1	1104	0.0401848	0.038853	534	3	1	TRUE
APJP01488085.1:1:454:+	KE993822.1:1368873:1369531:-	Apalone_spinifera	Lethenteron_camtschaticum	rnd-1_family-682	rnd-1_family-654	CMC	89.971	349	454	108	313	659	0.0833808	0.137669	342	1	1	TRUE
gi|557456912|ref|NW_005855059.1|:3746863:3747808:-	PIZI01000001.1:22542527:22543174:-	Pelodiscus_sinensis	Petromyzon_marinus	rnd-6_family-3481	rnd-3_family-94	CMC	89.969	648	188	834	1	648	0.128626	0.053215	594	4	1	TRUE
KB921791.1:1:703:+	PIZI01000002.1:9760460:9761954:-	Apalone_spinifera	Petromyzon_marinus	rnd-1_family-656	rnd-3_family-94	CMC	89.958	707	703	1	780	1482	0.0979627	0.0977807	633	1	1	TRUE
KB921791.1:1:703:+	PIZI01000030.1:9895371:9897294:-	Apalone_spinifera	Petromyzon_marinus	rnd-1_family-656	rnd-3_family-94	CMC	89.943	706	703	1	1212	1911	0.088524	0.0976066	588	1	1	TRUE
gi|557457933|ref|NW_005854038.1|:2630618:2631564:+	PIZI01000023.1:10531412:10532559:+	Pelodiscus_sinensis	Petromyzon_marinus	rnd-6_family-3481	rnd-3_family-94	CMC	89.94	835	114	947	1	821	0.0974307	0.0694004	765	4	1	TRUE
gi|557458274|ref|NW_005853697.1|:118656:119454:+	PIZI01000073.1:1154486:1156207:+	Pelodiscus_sinensis	Petromyzon_marinus	rnd-5_family-1738	rnd-3_family-94	CMC	89.939	825	1	799	843	1663	0.0879876	0.0671276	621	3	1	TRUE
APJP01781128.1:8:648:-	KE993829.1:664596:666152:+	Apalone_spinifera	Lethenteron_camtschaticum	rnd-1_family-693	rnd-1_family-650	CMC	89.938	646	1	641	1235	598	0.0829983	0.0995817	447	2	1	TRUE
APJP01809109.1:1:540:+	PIZI01000005.1:7900257:7901159:+	Apalone_spinifera	Petromyzon_marinus	rnd-1_family-682	rnd-3_family-94	CMC	89.925	536	5	539	32	549	0.0866712	0.0753019	432	1	1	TRUE
gi|557457930|ref|NW_005854041.1|:341511:342520:+	APJL01175160.1:247:1010:-	Pelodiscus_sinensis	Lethenteron_camtschaticum	rnd-5_family-1738	rnd-1_family-650	CMC	89.923	784	855	83	1	764	0.0624365	0.0390604	531	3	1	TRUE
gi|557455874|ref|NW_005856097.1|:884915:886149:-	PIZI01000038.1:8133695:8135595:-	Pelodiscus_sinensis	Petromyzon_marinus	rnd-5_family-1738	rnd-3_family-94	CMC	89.92	1250	3	1235	1	1242	0.0621915	0.0777104	465	3	1	TRUE
APJP01548092.1:808:1763:-	PIZI01001988.1:8435:9717:-	Apalone_spinifera	Petromyzon_marinus	rnd-1_family-656	rnd-3_family-94	CMC	89.917	724	1	722	573	1283	0.080602	0.0894634	507	1	1	TRUE
APJP01648831.1:15:658:-	KE993881.1:133431:135014:-	Apalone_spinifera	Lethenteron_camtschaticum	rnd-1_family-693	rnd-1_family-650	CMC	89.907	644	1	644	350	990	0.116504	0.0855027	558	2	1	TRUE
APJP01648831.1:15:658:-	PIZI01000027.1:193888:194972:-	Apalone_spinifera	Petromyzon_marinus	rnd-1_family-693	rnd-3_family-94	CMC	89.907	644	3	644	447	1084	0.111269	0.0470985	504	2	1	TRUE
KB923190.1:760:1392:+	PIZI01000073.1:1154486:1156207:+	Apalone_spinifera	Petromyzon_marinus	rnd-1_family-693	rnd-3_family-94	CMC	89.907	644	1	633	959	1600	0.0875418	0.0837995	501	2	1	TRUE
gi|557457933|ref|NW_005854038.1|:2630618:2631564:+	PIZI01000061.1:494266:495241:+	Pelodiscus_sinensis	Petromyzon_marinus	rnd-6_family-3481	rnd-3_family-94	CMC	89.905	842	113	947	1	827	0.0769658	0.0810721	723	4	1	TRUE
APJP01797097.1:154:779:-	KE993829.1:664596:666152:+	Apalone_spinifera	Lethenteron_camtschaticum	rnd-1_family-693	rnd-1_family-650	CMC	89.905	634	5	626	1229	599	0.0634972	0.140232	423	2	1	TRUE
gi|557453814|ref|NW_005858157.1|:5295206:5295894:-	KE993729.1:96931:97542:-	Pelodiscus_sinensis	Lethenteron_camtschaticum	rnd-5_family-1738	rnd-1_family-650	CMC	89.897	584	114	689	1	580	0.0713131	0.0722179	291	3	1	TRUE
KB921791.1:1:703:+	PIZI01000059.1:1571424:1572919:+	Apalone_spinifera	Petromyzon_marinus	rnd-1_family-656	rnd-3_family-94	CMC	89.894	564	144	702	131	694	0.108009	0.0773078	456	1	1	TRUE
gi|557459807|ref|NW_005852164.1|:7106416:7107985:+	PIZI01000055.1:1554445:1555763:-	Pelodiscus_sinensis	Petromyzon_marinus	rnd-5_family-1738	rnd-3_family-94	CMC	89.877	731	1021	295	1	709	0.0812419	0.0284692	624	3	1	TRUE
gi|557440945|ref|NW_005871026.1|:6087461:6089020:+	KE994135.1:275289:276856:-	Pelodiscus_sinensis	Lethenteron_camtschaticum	rnd-5_family-1738	rnd-1_family-650	CMC	89.875	1116	367	1454	1116	5	0.0665793	0.079786	741	3	1	TRUE
APJP01339133.1:1:776:+	PIZI01000040.1:771542:773059:-	Apalone_spinifera	Petromyzon_marinus	rnd-1_family-656	rnd-3_family-94	CMC	89.851	739	39	776	1518	804	0.0823776	0.0520226	606	1	1	TRUE
APJP01054644.1:1:598:+	PIZI01007846.1:3977:5202:+	Apalone_spinifera	Petromyzon_marinus	rnd-1_family-656	rnd-3_family-94	CMC	89.84	561	41	598	1	555	0.117538	0.0975978	456	1	1	TRUE
gi|557453727|ref|NW_005858244.1|:717697:718424:-	KE993729.1:96931:97542:-	Pelodiscus_sinensis	Lethenteron_camtschaticum	rnd-5_family-1738	rnd-1_family-650	CMC	89.839	620	114	723	1	612	0.0569308	0.0598803	249	3	1	TRUE
APJP01648831.1:15:658:-	PIZI01000025.1:2178374:2180267:-	Apalone_spinifera	Petromyzon_marinus	rnd-1_family-693	rnd-3_family-94	CMC	89.831	649	2	644	465	1106	0.0988468	0.050046	540	2	1	TRUE
gi|557457933|ref|NW_005854038.1|:2630618:2631564:+	PIZI01000007.1:3327594:3329044:-	Pelodiscus_sinensis	Petromyzon_marinus	rnd-6_family-3481	rnd-3_family-94	CMC	89.814	805	946	145	662	1451	0.0855181	0.0806272	735	4	1	TRUE
KB921791.1:1:703:+	PIZI01000012.1:14436435:14437952:-	Apalone_spinifera	Petromyzon_marinus	rnd-1_family-656	rnd-3_family-94	CMC	89.802	706	703	1	801	1505	0.121895	0.0880794	642	1	1	TRUE
APJP01555921.1:314:688:-	KE995778.1:25464:26128:+	Apalone_spinifera	Lethenteron_camtschaticum	rnd-1_family-682	rnd-1_family-654	CMC	89.802	353	1	350	353	1	0.102237	0.0815293	348	1	1	TRUE
gi|557457930|ref|NW_005854041.1|:341511:342520:+	KE993678.1:1598486:1599319:+	Pelodiscus_sinensis	Lethenteron_camtschaticum	rnd-5_family-1738	rnd-1_family-650	CMC	89.801	853	60	897	1	834	0.0637415	0.0269254	543	3	1	TRUE
gi|557455734|ref|NW_005856237.1|:2562565:2563516:-	PIZI01000048.1:5762882:5763576:+	Pelodiscus_sinensis	Petromyzon_marinus	rnd-6_family-3481	rnd-3_family-94	CMC	89.796	686	682	1	1	665	0.0820886	0.0346643	468	4	1	TRUE
APJP01548092.1:808:1763:-	PIZI01000024.1:5224958:5226262:+	Apalone_spinifera	Petromyzon_marinus	rnd-1_family-656	rnd-3_family-94	CMC	89.793	725	722	1	1	712	0.0887468	0.0794451	528	1	1	TRUE
gi|557455333|ref|NW_005856638.1|:1860797:1861727:+	KE994208.1:179568:181109:-	Pelodiscus_sinensis	Lethenteron_camtschaticum	rnd-5_family-1738	rnd-1_family-654	CMC	89.787	705	251	929	1084	383	0.0643012	0.0738685	600	4	1	TRUE
gi|557457583|ref|NW_005854388.1|:2535568:2536571:-	KE993672.1:1679292:1679909:-	Pelodiscus_sinensis	Lethenteron_camtschaticum	rnd-5_family-1738	rnd-1_family-650	CMC	89.776	626	350	971	9	618	0.0794131	0.0749289	576	3	1	TRUE
gi|557455736|ref|NW_005856235.1|:304494:305441:+	PIZI01000135.1:8638:9554:-	Pelodiscus_sinensis	Petromyzon_marinus	rnd-6_family-3481	rnd-3_family-94	CMC	89.767	860	103	948	917	64	0.106668	0.0622209	549	4	1	TRUE
APJP01794524.1:1:573:+	APJL01109612.1:945:1770:-	Apalone_spinifera	Lethenteron_camtschaticum	rnd-1_family-693	rnd-1_family-650	CMC	89.749	478	573	97	352	826	0.102036	0.0863967	435	2	1	TRUE
gi|557454563|ref|NW_005857408.1|:1020503:1021718:+	KE993829.1:664596:666152:+	Pelodiscus_sinensis	Lethenteron_camtschaticum	rnd-5_family-1738	rnd-1_family-650	CMC	89.737	1101	1	1078	461	1554	0.0639828	0.0766689	699	4	1	TRUE
gi|557457921|ref|NW_005854050.1|:771065:772274:-	KE993829.1:664596:666152:+	Pelodiscus_sinensis	Lethenteron_camtschaticum	rnd-5_family-1738	rnd-1_family-650	CMC	89.727	1100	135	1210	1554	463	0.0660893	0.0665252	636	4	1	TRUE
APJP01306948.1:1:602:+	KE993829.1:664596:666152:+	Apalone_spinifera	Lethenteron_camtschaticum	rnd-1_family-693	rnd-1_family-650	CMC	89.723	613	1	602	626	1235	0.0623747	0.115729	414	2	1	TRUE
gi|557457385|ref|NW_005854586.1|:391055:392632:-	KE994330.1:7796:8619:+	Pelodiscus_sinensis	Lethenteron_camtschaticum	rnd-5_family-1738	rnd-1_family-650	CMC	89.722	827	953	140	1	824	0.0881908	0.0739289	537	3	1	TRUE
gi|557457933|ref|NW_005854038.1|:2630618:2631564:+	PIZI01000087.1:693976:695257:+	Pelodiscus_sinensis	Petromyzon_marinus	rnd-6_family-3481	rnd-3_family-94	CMC	89.706	680	270	947	1	667	0.0786854	0.0556179	501	4	1	TRUE
gi|557456277|ref|NW_005855694.1|:1591853:1592798:+	PIZI01000246.1:9604:10764:+	Pelodiscus_sinensis	Petromyzon_marinus	rnd-6_family-3481	rnd-3_family-94	CMC	89.691	679	270	946	1	670	0.076115	0.127501	546	4	1	TRUE
gi|557457933|ref|NW_005854038.1|:2631566:2632787:+	PIZI01000038.1:8133695:8135595:-	Pelodiscus_sinensis	Petromyzon_marinus	rnd-5_family-1738	rnd-3_family-94	CMC	89.688	1251	1	1218	1242	1	0.0721696	0.0803075	474	3	1	TRUE
APJP01758371.1:1:639:+	KE993839.1:130019:131371:+	Apalone_spinifera	Lethenteron_camtschaticum	rnd-1_family-693	rnd-1_family-654	CMC	89.671	639	1	639	597	1234	0.0912443	0.137451	573	2	1	TRUE
gi|557440924|ref|NW_005871047.1|:4818101:4819298:-	PIZI01000075.1:188392:190214:+	Pelodiscus_sinensis	Petromyzon_marinus	rnd-5_family-1738	rnd-3_family-94	CMC	89.649	1053	169	1198	1795	755	0.0745437	0.0903392	642	3	1	TRUE
APJP01600984.1:151:740:-	PIZI01000031.1:7198174:7198901:+	Apalone_spinifera	Petromyzon_marinus	rnd-1_family-656	rnd-3_family-94	CMC	89.649	541	546	7	7	542	0.101503	0.0912966	489	1	1	TRUE
APJP01688522.1:1:495:+	PIZI01000040.1:771542:773059:-	Apalone_spinifera	Petromyzon_marinus	rnd-1_family-656	rnd-3_family-94	CMC	89.6	500	1	493	1439	948	0.0945845	0.0611958	438	1	1	TRUE
KB928080.1:1329771:1330437:+	PIZI01000005.1:17984373:17985629:+	Apalone_spinifera	Petromyzon_marinus	rnd-1_family-656	rnd-3_family-94	CMC	89.576	566	107	667	1	563	0.0996998	0.0922401	516	1	1	TRUE
APJP01809109.1:1:540:+	PIZI01000246.1:9604:10764:+	Apalone_spinifera	Petromyzon_marinus	rnd-1_family-682	rnd-3_family-94	CMC	89.572	537	6	540	27	554	0.0728114	0.154724	429	1	1	TRUE
KB921791.1:1:703:+	PIZI01000081.1:1840898:1841558:-	Apalone_spinifera	Petromyzon_marinus	rnd-1_family-656	rnd-3_family-94	CMC	89.568	556	698	143	116	661	0.100651	0.0784281	534	1	1	TRUE
gi|557458274|ref|NW_005853697.1|:118656:119454:+	KE993839.1:130019:131371:+	Pelodiscus_sinensis	Lethenteron_camtschaticum	rnd-5_family-1738	rnd-1_family-654	CMC	89.563	824	1	799	475	1297	0.0865257	0.0527542	615	3	1	TRUE
gi|557457072|ref|NW_005854899.1|:1062965:1064013:-	KE993829.1:664596:666152:+	Pelodiscus_sinensis	Lethenteron_camtschaticum	rnd-5_family-1738	rnd-1_family-650	CMC	89.563	939	137	1049	1554	617	0.0659688	0.110856	519	4	1	TRUE
gi|557453680|ref|NW_005858291.1|:101481:102486:+	KE993672.1:4044060:4045638:-	Pelodiscus_sinensis	Lethenteron_camtschaticum	rnd-5_family-1738	rnd-1_family-650	CMC	89.56	910	1	895	907	1	0.102516	0.0643374	603	4	1	TRUE
APJP01806496.1:1:609:-	KE993677.1:648446:650028:-	Apalone_spinifera	Lethenteron_camtschaticum	rnd-1_family-693	rnd-1_family-654	CMC	89.56	613	2	608	372	981	0.114552	0.106338	465	2	1	TRUE
gi|557456578|ref|NW_005855393.1|:5045770:5046996:-	PIZI01000033.1:10876687:10878466:-	Pelodiscus_sinensis	Petromyzon_marinus	rnd-5_family-1738	rnd-3_family-94	CMC	89.558	1130	122	1227	2	1115	0.0762083	0.0627017	600	3	1	TRUE
KB929689.1:1527237:1527842:+	KE994387.1:179750:180254:+	Apalone_spinifera	Lethenteron_camtschaticum	rnd-1_family-693	rnd-1_family-650	CMC	89.558	498	109	606	11	500	0.0813865	0.059662	351	2	1	TRUE
APJP01806776.1:1:409:-	KE993765.1:2095913:2096876:+	Apalone_spinifera	Lethenteron_camtschaticum	rnd-1_family-693	rnd-1_family-654	CMC	89.538	411	1	409	943	535	0.105628	0.0587733	399	1	1	TRUE
APJP01013896.1:105:746:+	KE993829.1:664596:666152:+	Apalone_spinifera	Lethenteron_camtschaticum	rnd-1_family-693	rnd-1_family-650	CMC	89.538	650	1	642	599	1235	0.0522463	0.057733	360	2	1	TRUE
gi|557459350|ref|NW_005852621.1|:2317018:2318113:+	KE993829.1:664596:666152:+	Pelodiscus_sinensis	Lethenteron_camtschaticum	rnd-5_family-1738	rnd-1_family-650	CMC	89.523	964	1	960	598	1554	0.0821875	0.119784	558	4	1	TRUE
KB921791.1:1:703:+	PIZI01000017.1:6733799:6735086:+	Apalone_spinifera	Petromyzon_marinus	rnd-1_family-656	rnd-3_family-94	CMC	89.52	563	143	703	1	555	0.0902899	0.0881688	474	1	1	TRUE
KB921791.1:1:703:+	PIZI01000012.1:8963939:8965401:+	Apalone_spinifera	Petromyzon_marinus	rnd-1_family-656	rnd-3_family-94	CMC	89.504	705	1	703	14	710	0.0948286	0.0968902	615	1	1	TRUE
gi|557456277|ref|NW_005855694.1|:1591853:1592798:+	PIZI01000020.1:12695398:12696818:-	Pelodiscus_sinensis	Petromyzon_marinus	rnd-6_family-3481	rnd-3_family-94	CMC	89.499	838	946	113	612	1421	0.0741928	0.086238	738	4	1	TRUE
gi|557453087|ref|NW_005858884.1|:701837:703061:+	PIZI01000033.1:10876687:10878466:-	Pelodiscus_sinensis	Petromyzon_marinus	rnd-5_family-1738	rnd-3_family-94	CMC	89.488	1132	1	1105	1115	2	0.0775386	0.104381	540	3	1	TRUE
gi|557458094|ref|NW_005853877.1|:7421985:7422930:-	PIZI01001988.1:8435:9717:-	Pelodiscus_sinensis	Petromyzon_marinus	rnd-6_family-3481	rnd-3_family-94	CMC	89.417	841	1	840	457	1283	0.0949617	0.0712963	708	4	1	TRUE
gi|557460408|ref|NW_005851563.1|:2737019:2737962:-	KE993829.1:664596:666152:+	Pelodiscus_sinensis	Lethenteron_camtschaticum	rnd-5_family-1738	rnd-1_family-650	CMC	89.414	973	1	944	1430	461	0.0590145	0.0900593	657	4	1	TRUE
KB928080.1:1329771:1330437:+	PIZI01000018.1:9850326:9851580:+	Apalone_spinifera	Petromyzon_marinus	rnd-1_family-656	rnd-3_family-94	CMC	89.399	566	107	667	1	563	0.102214	0.0923782	516	1	1	TRUE
APJP01809462.1:1:488:+	KE994374.1:107975:108826:-	Apalone_spinifera	Lethenteron_camtschaticum	rnd-1_family-693	rnd-1_family-650	CMC	89.349	507	488	1	343	841	0.0456014	0.0575205	351	2	1	TRUE
gi|557460741|ref|NW_005851230.1|:550283:551857:-	KE993829.1:664596:666152:+	Pelodiscus_sinensis	Lethenteron_camtschaticum	rnd-5_family-1738	rnd-1_family-650	CMC	89.344	1098	137	1210	1554	461	0.069212	0.0781237	696	4	1	TRUE
APJP01781038.1:1:625:+	KE993839.1:130019:131371:+	Apalone_spinifera	Lethenteron_camtschaticum	rnd-1_family-693	rnd-1_family-654	CMC	89.342	638	1	625	597	1233	0.0858216	0.0897987	555	2	1	TRUE
APJP01311234.1:1:567:+	KE994813.1:49685:50660:-	Apalone_spinifera	Lethenteron_camtschaticum	rnd-1_family-693	rnd-1_family-650	CMC	89.336	572	1	567	935	370	0.0899885	0.118923	339	2	1	TRUE
gi|557456574|ref|NW_005855397.1|:6572389:6573980:+	PIZI01000040.1:6880316:6882237:-	Pelodiscus_sinensis	Petromyzon_marinus	rnd-5_family-1738	rnd-3_family-94	CMC	89.309	1244	367	1590	1237	1	0.08316	0.0626049	810	4	1	TRUE
gi|557458237|ref|NW_005853734.1|:1935571:1936437:-	PIZI01000040.1:771542:773059:-	Pelodiscus_sinensis	Petromyzon_marinus	rnd-6_family-3481	rnd-3_family-94	CMC	89.29	859	1	853	688	1518	0.0793604	0.0547309	723	4	1	TRUE
gi|557456911|ref|NW_005855060.1|:1272226:1273336:+	KE993829.1:664596:666152:+	Pelodiscus_sinensis	Lethenteron_camtschaticum	rnd-5_family-1738	rnd-1_family-650	CMC	89.289	1111	1	1104	461	1554	0.070584	0.0847128	696	4	1	TRUE
APJP01648831.1:15:658:-	PIZI01000005.1:4522972:4523505:+	Apalone_spinifera	Petromyzon_marinus	rnd-1_family-693	rnd-3_family-94	CMC	89.214	547	644	98	13	532	0.0728698	0.0432264	456	2	1	TRUE
gi|557454586|ref|NW_005857385.1|:4084167:4085398:-	KE994932.1:72448:74000:-	Pelodiscus_sinensis	Lethenteron_camtschaticum	rnd-5_family-1738	rnd-1_family-654	CMC	89.206	1121	113	1232	1	1092	0.0778419	0.0690923	834	3	1	TRUE
APJP01825863.1:1:809:-	PIZI01000040.1:771542:773059:-	Apalone_spinifera	Petromyzon_marinus	rnd-1_family-656	rnd-3_family-94	CMC	89.197	685	1	666	845	1518	0.0760466	0.0732567	543	1	1	TRUE
gi|557457359|ref|NW_005854612.1|:54716:55867:-	KE994208.1:179568:181109:-	Pelodiscus_sinensis	Lethenteron_camtschaticum	rnd-5_family-1738	rnd-1_family-654	CMC	89.189	666	514	1152	383	1045	0.0787402	0.0434296	591	4	1	TRUE
gi|557456911|ref|NW_005855060.1|:726254:727201:+	PIZI01000256.1:30701:31959:+	Pelodiscus_sinensis	Petromyzon_marinus	rnd-6_family-3481	rnd-3_family-94	CMC	89.18	610	352	948	1	609	0.107962	0.107093	468	4	1	TRUE
gi|557460046|ref|NW_005851925.1|:1393002:1394017:-	PIZI01000040.1:6880316:6882237:-	Pelodiscus_sinensis	Petromyzon_marinus	rnd-5_family-1738	rnd-3_family-94	CMC	89.179	1035	3	1016	1	1031	0.079827	0.0621758	603	4	1	TRUE
KB929689.1:1527237:1527842:+	KE994241.1:55770:57308:+	Apalone_spinifera	Lethenteron_camtschaticum	rnd-1_family-693	rnd-1_family-654	CMC	89.145	608	4	606	611	1210	0.100701	0.112129	561	2	1	TRUE
APJP01648831.1:15:658:-	KE994932.1:72448:74000:-	Apalone_spinifera	Lethenteron_camtschaticum	rnd-1_family-693	rnd-1_family-654	CMC	89.13	644	1	644	327	955	0.0892882	0.0624586	534	2	1	TRUE
APJP01809462.1:1:488:+	APJL01175160.1:247:1010:-	Apalone_spinifera	Lethenteron_camtschaticum	rnd-1_family-693	rnd-1_family-650	CMC	89.121	478	488	14	308	764	0.0678265	0.0697279	378	2	1	TRUE
APJP01548092.1:808:1763:-	PIZI01000005.1:16524907:16526408:-	Apalone_spinifera	Petromyzon_marinus	rnd-1_family-656	rnd-3_family-94	CMC	89.118	726	1	722	810	1502	0.0700384	0.0762051	438	1	1	TRUE
APJP01821257.1:1:635:+	PIZI01003682.1:4064:5409:-	Apalone_spinifera	Petromyzon_marinus	rnd-1_family-656	rnd-3_family-94	CMC	89.104	569	635	69	786	1346	0.128219	0.0851679	471	1	1	TRUE
gi|557457385|ref|NW_005854586.1|:391055:392632:-	APJL01109612.1:945:1770:-	Pelodiscus_sinensis	Lethenteron_camtschaticum	rnd-5_family-1738	rnd-1_family-650	CMC	89.078	824	117	929	6	826	0.0955924	0.0738593	504	3	1	TRUE
APJP01648831.1:15:658:-	KE994699.1:73802:75378:-	Apalone_spinifera	Lethenteron_camtschaticum	rnd-1_family-693	rnd-1_family-654	CMC	89.06	649	1	644	339	976	0.0814803	0.0568345	417	2	1	TRUE
APJP01396376.1:50:428:-	KE993687.1:1236856:1237518:+	Apalone_spinifera	Lethenteron_camtschaticum	rnd-1_family-682	rnd-1_family-654	CMC	89.045	356	4	359	350	1	0.103073	0.108897	348	1	1	TRUE
APJP01726857.1:247:839:-	PIZI01000087.1:693976:695257:+	Apalone_spinifera	Petromyzon_marinus	rnd-1_family-656	rnd-3_family-94	CMC	89.027	565	567	6	1	551	0.103713	0.0533282	429	1	1	TRUE
APJP01789896.1:26:665:-	PIZI01000078.1:102901:103676:-	Apalone_spinifera	Petromyzon_marinus	rnd-1_family-693	rnd-3_family-94	CMC	89.009	555	96	640	1	555	0.104667	0.0834057	477	2	1	TRUE
gi|557455732|ref|NW_005856239.1|:1705826:1706897:-	KE994208.1:179568:181109:-	Pelodiscus_sinensis	Lethenteron_camtschaticum	rnd-5_family-1738	rnd-1_family-654	CMC	88.992	972	114	1072	1	963	0.0893067	0.094217	669	4	1	TRUE
gi|557454586|ref|NW_005857385.1|:4084167:4085398:-	PIZI01000027.1:193888:194972:-	Pelodiscus_sinensis	Petromyzon_marinus	rnd-5_family-1738	rnd-3_family-94	CMC	88.959	1105	6	1096	1	1085	0.0999675	0.0594486	684	3	1	TRUE
APJP01356046.1:1:541:+	PIZI01000030.1:10801105:10802463:-	Apalone_spinifera	Petromyzon_marinus	rnd-1_family-693	rnd-3_family-94	CMC	88.949	552	540	1	1	550	0.114397	0.0797828	423	2	1	TRUE
KB928080.1:1329771:1330437:+	PIZI01000055.1:1554445:1555763:-	Apalone_spinifera	Petromyzon_marinus	rnd-1_family-656	rnd-3_family-94	CMC	88.948	561	667	107	780	1319	0.0951483	0.0624021	531	1	1	TRUE
gi|557458094|ref|NW_005853877.1|:7396052:7397095:-	PIZI01000025.1:2178374:2180267:-	Pelodiscus_sinensis	Petromyzon_marinus	rnd-5_family-1738	rnd-3_family-94	CMC	88.91	1055	3	1042	1	1050	0.10306	0.0642885	612	3	1	TRUE
KB921314.1:1:520:-	PIZI01000073.1:1154486:1156207:+	Apalone_spinifera	Petromyzon_marinus	rnd-1_family-693	rnd-3_family-94	CMC	88.909	541	1	520	1580	1040	0.0852646	0.0839487	429	2	1	TRUE
KB924093.1:412:1214:-	PIZI01000040.1:771542:773059:-	Apalone_spinifera	Petromyzon_marinus	rnd-1_family-656	rnd-3_family-94	CMC	88.906	631	128	751	905	1518	0.10161	0.0562691	429	1	1	TRUE
APJP01819908.1:1:686:+	PIZI01000073.1:1154486:1156207:+	Apalone_spinifera	Petromyzon_marinus	rnd-1_family-656	rnd-3_family-94	CMC	88.889	612	77	683	1	610	0.113336	0.0667985	528	1	1	TRUE
gi|557459813|ref|NW_005852158.1|:280921:281937:-	KE994208.1:179568:181109:-	Pelodiscus_sinensis	Lethenteron_camtschaticum	rnd-5_family-1738	rnd-1_family-654	CMC	88.865	934	109	1017	1	928	0.0726997	0.0630055	630	4	1	TRUE
APJP01648831.1:15:658:-	PIZI01000005.1:4822893:4824278:+	Apalone_spinifera	Petromyzon_marinus	rnd-1_family-693	rnd-3_family-94	CMC	88.854	646	644	1	443	1068	0.0942654	0.0546444	438	2	1	TRUE
APJP01800324.1:64:698:-	KE993917.1:200312:200901:+	Apalone_spinifera	Lethenteron_camtschaticum	rnd-1_family-693	rnd-1_family-650	CMC	88.841	466	466	1	1	456	0.0984824	0.0563528	441	2	1	TRUE
gi|557457933|ref|NW_005854038.1|:1536710:1537382:+	PIZI01000099.1:62048:63396:-	Pelodiscus_sinensis	Petromyzon_marinus	rnd-6_family-3481	rnd-3_family-94	CMC	88.84	681	9	673	1349	675	0.0883655	0.100022	642	4	1	TRUE
KB921791.1:1:703:+	PIZI01000007.1:3327594:3329044:-	Apalone_spinifera	Petromyzon_marinus	rnd-1_family-656	rnd-3_family-94	CMC	88.824	689	703	20	777	1451	0.0826756	0.106934	579	1	1	TRUE
KB921791.1:1:703:+	PIZI01000256.1:30701:31959:+	Apalone_spinifera	Petromyzon_marinus	rnd-1_family-656	rnd-3_family-94	CMC	88.798	491	225	703	3	491	0.102826	0.108718	456	1	1	TRUE
gi|557454586|ref|NW_005857385.1|:4084167:4085398:-	PIZI01000078.1:102901:103676:-	Pelodiscus_sinensis	Petromyzon_marinus	rnd-5_family-1738	rnd-3_family-94	CMC	88.777	695	550	1232	1	684	0.0984792	0.0697018	549	3	1	TRUE
gi|557456494|ref|NW_005855477.1|:8476590:8477745:-	KE993829.1:664596:666152:+	Pelodiscus_sinensis	Lethenteron_camtschaticum	rnd-5_family-1738	rnd-1_family-650	CMC	88.763	1059	136	1156	1554	500	0.0652208	0.0621502	597	4	1	TRUE
gi|557452957|ref|NW_005859014.1|:3705167:3706047:-	APJL01136112.1:4:851:+	Pelodiscus_sinensis	Lethenteron_camtschaticum	rnd-5_family-1738	rnd-1_family-650	CMC	88.75	800	112	881	848	53	0.0740798	0.0429466	486	3	1	TRUE
gi|557457905|ref|NW_005854066.1|:20738:21482:-	KE993874.1:456105:456672:-	Pelodiscus_sinensis	Lethenteron_camtschaticum	rnd-5_family-1738	rnd-1_family-650	CMC	88.732	568	114	665	1	568	0.0674839	0.0730777	303	3	1	TRUE
APJP01788288.1:1:584:-	PIZI01000026.1:13617296:13618776:+	Apalone_spinifera	Petromyzon_marinus	rnd-1_family-656	rnd-3_family-94	CMC	88.701	531	3	529	511	1	0.0823391	0.0460092	456	1	1	TRUE
gi|557455556|ref|NW_005856415.1|:39182:40124:+	PIZI01000039.1:8091835:8092988:-	Pelodiscus_sinensis	Petromyzon_marinus	rnd-6_family-3481	rnd-3_family-94	CMC	88.66	679	943	270	494	1154	0.0774879	0.134897	513	4	1	TRUE
gi|557455131|ref|NW_005856840.1|:2441937:2442848:-	KE993729.1:96931:97542:-	Pelodiscus_sinensis	Lethenteron_camtschaticum	rnd-5_family-1738	rnd-1_family-650	CMC	88.599	614	112	715	1	609	0.0897436	0.111575	321	3	1	TRUE
APJP01548092.1:808:1763:-	PIZI01000135.1:8638:9554:-	Apalone_spinifera	Petromyzon_marinus	rnd-1_family-656	rnd-3_family-94	CMC	88.587	736	2	722	182	917	0.119121	0.0795798	462	1	1	TRUE
APJP01243742.1:255:847:-	PIZI01000040.1:6880316:6882237:-	Apalone_spinifera	Petromyzon_marinus	rnd-1_family-656	rnd-3_family-94	CMC	88.581	578	1	577	1356	1922	0.100011	0.0708581	504	1	1	TRUE
KB922175.1:1:390:+	KE994038.1:209816:210474:-	Apalone_spinifera	Lethenteron_camtschaticum	rnd-1_family-682	rnd-1_family-654	CMC	88.556	367	24	390	659	313	0.0756525	0.0562468	342	1	1	TRUE
gi|557455255|ref|NW_005856716.1|:2937860:2939443:+	KE993829.1:664596:666152:+	Pelodiscus_sinensis	Lethenteron_camtschaticum	rnd-5_family-1738	rnd-1_family-650	CMC	88.55	1083	367	1425	461	1540	0.0668438	0.0923974	678	4	1	TRUE
gi|557440924|ref|NW_005871047.1|:4818101:4819298:-	KE993829.1:664596:666152:+	Pelodiscus_sinensis	Lethenteron_camtschaticum	rnd-5_family-1738	rnd-1_family-650	CMC	88.455	1100	139	1198	1554	461	0.0582194	0.0840496	675	4	1	TRUE
gi|557459482|ref|NW_005852489.1|:938669:939887:+	KE993829.1:664596:666152:+	Pelodiscus_sinensis	Lethenteron_camtschaticum	rnd-5_family-1738	rnd-1_family-650	CMC	88.399	1112	1	1089	464	1554	0.0573589	0.0710868	663	4	1	TRUE
gi|557460208|ref|NW_005851763.1|:4454488:4455580:+	PIZI01000025.1:2178374:2180267:-	Pelodiscus_sinensis	Petromyzon_marinus	rnd-5_family-1738	rnd-3_family-94	CMC	88.362	1117	1	1091	1113	1	0.0829833	0.100068	705	3	1	TRUE
KB921791.1:1:703:+	PIZI01000001.1:22542527:22543174:-	Apalone_spinifera	Petromyzon_marinus	rnd-1_family-656	rnd-3_family-94	CMC	88.346	635	632	1	1	635	0.122756	0.0785307	573	1	1	TRUE
APJP01548092.1:808:1763:-	PIZI01000029.1:2881259:2881989:-	Apalone_spinifera	Petromyzon_marinus	rnd-1_family-656	rnd-3_family-94	CMC	88.341	669	51	716	69	729	0.101017	0.132615	417	1	1	TRUE
gi|557455161|ref|NW_005856810.1|:106201:107118:-	PIZI01000030.1:9895371:9897294:-	Pelodiscus_sinensis	Petromyzon_marinus	rnd-5_family-1738	rnd-3_family-94	CMC	88.25	783	149	918	36	807	0.0930684	0.112551	519	4	1	TRUE
gi|557456911|ref|NW_005855060.1|:726254:727201:+	PIZI01000031.1:7198174:7198901:+	Pelodiscus_sinensis	Petromyzon_marinus	rnd-6_family-3481	rnd-3_family-94	CMC	88.092	697	273	948	1	685	0.0740481	0.0736968	651	4	1	TRUE
KB921791.1:1:703:+	PIZI01000020.1:12695398:12696818:-	Apalone_spinifera	Petromyzon_marinus	rnd-1_family-656	rnd-3_family-94	CMC	87.977	707	703	1	728	1408	0.0865488	0.116398	621	1	1	TRUE
KB921791.1:1:703:+	PIZI01000061.1:494266:495241:+	Apalone_spinifera	Petromyzon_marinus	rnd-1_family-656	rnd-3_family-94	CMC	87.921	712	1	703	14	710	0.090007	0.118869	567	1	1	TRUE
KB921791.1:1:703:+	PIZI01008170.1:6055:7018:+	Apalone_spinifera	Petromyzon_marinus	rnd-1_family-656	rnd-3_family-94	CMC	87.921	712	1	703	14	709	0.0873563	0.126547	561	1	1	TRUE
gi|557455734|ref|NW_005856237.1|:2562565:2563516:-	PIZI01000046.1:5033917:5034529:+	Pelodiscus_sinensis	Petromyzon_marinus	rnd-6_family-3481	rnd-3_family-94	CMC	87.812	640	682	45	1	613	0.0781126	0.06329	510	4	1	TRUE
APJP01600984.1:151:740:-	PIZI01000046.1:5033917:5034529:+	Apalone_spinifera	Petromyzon_marinus	rnd-1_family-656	rnd-3_family-94	CMC	87.748	555	552	4	1	548	0.0943358	0.0837775	474	1	1	TRUE
gi|557459350|ref|NW_005852621.1|:2317018:2318113:+	PIZI01000040.1:6880316:6882237:-	Pelodiscus_sinensis	Petromyzon_marinus	rnd-5_family-1738	rnd-3_family-94	CMC	87.702	1114	1	1094	1101	1	0.0890953	0.0921571	660	4	1	TRUE
APJP01812931.1:1:883:-	PIZI01000023.1:10531412:10532559:+	Apalone_spinifera	Petromyzon_marinus	rnd-1_family-656	rnd-3_family-94	CMC	87.589	701	694	1	1	688	0.134767	0.101312	498	1	1	TRUE
APJP01777959.1:1:578:+	PIZI01000090.1:1451902:1453189:+	Apalone_spinifera	Petromyzon_marinus	rnd-1_family-656	rnd-3_family-94	CMC	87.435	581	1	578	16	576	0.0531922	0.0506992	435	1	1	TRUE
gi|557454586|ref|NW_005857385.1|:4084167:4085398:-	KE994241.1:55770:57308:+	Pelodiscus_sinensis	Lethenteron_camtschaticum	rnd-5_family-1738	rnd-1_family-654	CMC	87.247	1137	1232	112	449	1539	0.0801294	0.0777005	816	4	1	TRUE
gi|557457575|ref|NW_005854396.1|:61580:62496:+	APJL01116737.1:77:900:+	Pelodiscus_sinensis	Lethenteron_camtschaticum	rnd-5_family-1738	rnd-1_family-650	CMC	87.136	824	19	806	1	824	0.0885955	0.0759524	531	3	1	TRUE
gi|557458851|ref|NW_005853120.1|:336197:337748:-	KE994153.1:318715:319942:+	Pelodiscus_sinensis	Lethenteron_camtschaticum	rnd-5_family-1738	rnd-1_family-650	CMC	87.08	1130	92	1187	1228	108	0.0847429	0.0531221	714	4	1	TRUE
gi|557459807|ref|NW_005852164.1|:7106416:7107985:+	PIZI01000066.1:1199083:1200391:+	Pelodiscus_sinensis	Petromyzon_marinus	rnd-5_family-1738	rnd-3_family-94	CMC	87.022	732	295	1021	609	1309	0.0999805	0.0609414	528	3	1	TRUE
APJP01783072.1:1:586:-	PIZI01001988.1:8435:9717:-	Apalone_spinifera	Petromyzon_marinus	rnd-1_family-656	rnd-3_family-94	CMC	86.82	607	1	586	595	1188	0.0899648	0.0598191	468	1	1	TRUE
KB928080.1:1329771:1330437:+	PIZI01000066.1:1199083:1200391:+	Apalone_spinifera	Petromyzon_marinus	rnd-1_family-656	rnd-3_family-94	CMC	86.559	558	107	664	1	538	0.128206	0.0496703	426	1	1	TRUE
gi|557440971|ref|NW_005871000.1|:2251923:2252927:+	KE993829.1:664596:666152:+	Pelodiscus_sinensis	Lethenteron_camtschaticum	rnd-5_family-1738	rnd-1_family-650	CMC	86.303	898	3	876	675	1549	0.0819667	0.122683	525	4	1	TRUE
gi|557453807|ref|NW_005858164.1|:439467:441066:-	PIZI01000019.1:8152655:8153693:-	Pelodiscus_sinensis	Petromyzon_marinus	rnd-5_family-1738	rnd-3_family-94	CMC	86.082	582	655	1234	1	549	0.0993916	0.0804242	504	4	1	TRUE
APJP01730537.1:1:561:-	KE993677.1:648446:650028:-	Apalone_spinifera	Lethenteron_camtschaticum	rnd-1_family-693	rnd-1_family-654	CMC	85.739	589	1	561	391	976	0.102028	0.0563733	447	1	1	TRUE
gi|1047473139|ref|NW_016263370.1|:45:914:-	KE993700.1:50001:51277:-	Pygocentrus_nattereri	Lethenteron_camtschaticum	rnd-6_family-42	rnd-1_family-273	CMC	85.075	871	1	870	160	1029	0.0907395	0.432282	867	5	2	TRUE
gi|1047470027|ref|NW_016266482.1|:1:841:-	APJL01101044.1:969:2414:-	Pygocentrus_nattereri	Lethenteron_camtschaticum	rnd-6_family-42	rnd-1_family-273	CMC	84.726	838	5	841	536	1371	0.10295	0.40988	822	5	2	TRUE
gi|1047490735|ref|NW_016246653.1|:8422:9209:-	PIZI01000029.1:12695131:12696201:+	Pygocentrus_nattereri	Petromyzon_marinus	rnd-6_family-42	rnd-1_family-291	CMC	84.714	700	699	1	22	715	0.093459	0.409818	693	5	2	TRUE
gi|1047493097|ref|NW_016244291.1|:353327:354013:-	PIZI01000012.1:3517933:3518960:+	Pygocentrus_nattereri	Petromyzon_marinus	rnd-6_family-42	rnd-1_family-291	CMC	84.548	686	685	1	1	684	0.10263	0.39933	651	6	2	TRUE
gi|1047490735|ref|NW_016246653.1|:8422:9209:-	PIZI01000052.1:5481946:5483071:-	Pygocentrus_nattereri	Petromyzon_marinus	rnd-6_family-42	rnd-1_family-291	CMC	84.545	770	3	768	358	1123	0.101206	0.445056	765	5	2	TRUE
gi|1047492857|ref|NW_016244531.1|:104654:106193:+	KE993712.1:107988:109458:-	Pygocentrus_nattereri	Lethenteron_camtschaticum	rnd-6_family-42	rnd-1_family-273	CMC	84.461	1094	1540	454	351	1440	0.0978628	0.421276	1074	5	2	TRUE
gi|1047493487|ref|NW_016243901.1|:1191216:1193265:-	APJL01101044.1:969:2414:-	Pygocentrus_nattereri	Lethenteron_camtschaticum	rnd-6_family-42	rnd-1_family-273	CMC	84.355	1093	1	1091	357	1446	0.107274	0.410856	1077	5	2	TRUE
gi|1047493487|ref|NW_016243901.1|:1191216:1193265:-	KE993700.1:50001:51277:-	Pygocentrus_nattereri	Lethenteron_camtschaticum	rnd-6_family-42	rnd-1_family-273	CMC	84.341	1092	1	1091	160	1246	0.0963136	0.419724	1074	5	2	TRUE
gi|1047492857|ref|NW_016244531.1|:104654:106193:+	APJL01164465.1:1:1138:-	Pygocentrus_nattereri	Lethenteron_camtschaticum	rnd-6_family-42	rnd-1_family-273	CMC	84.281	967	1540	579	184	1138	0.0963335	0.409891	921	5	2	TRUE
gi|1047473139|ref|NW_016263370.1|:45:914:-	PIZI01000052.1:3821472:3822686:-	Pygocentrus_nattereri	Petromyzon_marinus	rnd-6_family-42	rnd-1_family-280	CMC	84.241	863	1	862	356	1215	0.0978569	0.467438	849	5	2	TRUE
gi|1047474946|ref|NW_016261563.1|:1:966:+	APJL01101044.1:969:2414:-	Pygocentrus_nattereri	Lethenteron_camtschaticum	rnd-6_family-42	rnd-1_family-273	CMC	84.127	882	87	966	1446	567	0.112156	0.417318	873	5	2	TRUE
gi|1047493069|ref|NW_016244319.1|:100611:102455:-	KE995397.1:39252:40336:+	Pygocentrus_nattereri	Lethenteron_camtschaticum	rnd-6_family-42	rnd-1_family-273	CMC	84.082	1024	1097	77	25	1045	0.105932	0.423615	1005	5	2	TRUE
gi|1047493069|ref|NW_016244319.1|:100611:102455:-	KE993700.1:50001:51277:-	Pygocentrus_nattereri	Lethenteron_camtschaticum	rnd-6_family-42	rnd-1_family-273	CMC	84.051	1091	1	1090	161	1246	0.10187	0.415996	1074	5	2	TRUE
gi|1047493487|ref|NW_016243901.1|:1191216:1193265:-	PIZI01000039.1:7068460:7069744:-	Pygocentrus_nattereri	Petromyzon_marinus	rnd-6_family-42	rnd-1_family-280	CMC	84.039	921	39	958	372	1285	0.100927	0.4296	663	5	2	TRUE
gi|1047493487|ref|NW_016243901.1|:1191216:1193265:-	PIZI01000010.1:11997766:11999263:+	Pygocentrus_nattereri	Petromyzon_marinus	rnd-6_family-42	rnd-1_family-280	CMC	84.018	1095	1091	1	58	1146	0.10231	0.461837	1035	5	2	TRUE
gi|1047493487|ref|NW_016243901.1|:1191216:1193265:-	PIZI01000003.1:13634347:13635645:+	Pygocentrus_nattereri	Petromyzon_marinus	rnd-6_family-42	rnd-1_family-280	CMC	84	950	947	1	2	947	0.118509	0.397313	924	5	2	TRUE
gi|1047493487|ref|NW_016243901.1|:1191216:1193265:-	APJL01153618.1:38:1264:+	Pygocentrus_nattereri	Lethenteron_camtschaticum	rnd-6_family-42	rnd-1_family-273	CMC	83.996	1081	1078	1	33	1112	0.103034	0.423624	1062	5	2	TRUE
gi|1047491527|ref|NW_016245861.1|:11680:14114:-	KE993703.1:997488:998958:-	Pygocentrus_nattereri	Lethenteron_camtschaticum	rnd-6_family-42	rnd-1_family-273	CMC	83.974	1092	1	1091	350	1440	0.108823	0.442831	1089	5	2	TRUE
gi|1047493487|ref|NW_016243901.1|:1191216:1193265:-	APJL01111021.1:109:1575:-	Pygocentrus_nattereri	Lethenteron_camtschaticum	rnd-6_family-42	rnd-1_family-273	CMC	83.967	1079	1	1078	358	1433	0.0996545	0.450677	1071	5	2	TRUE
gi|1047493487|ref|NW_016243901.1|:1191216:1193265:-	PIZI01000005.1:12443114:12444150:+	Pygocentrus_nattereri	Petromyzon_marinus	rnd-6_family-42	rnd-1_family-280	CMC	83.911	808	811	5	5	811	0.104971	0.434844	807	5	2	TRUE
gi|1047493069|ref|NW_016244319.1|:100611:102455:-	KE993734.1:1766787:1768103:-	Pygocentrus_nattereri	Lethenteron_camtschaticum	rnd-6_family-42	rnd-1_family-273	CMC	83.904	963	1	962	353	1314	0.114888	0.425721	960	5	2	TRUE
gi|1047493487|ref|NW_016243901.1|:1191216:1193265:-	PIZI01001150.1:28509:29771:-	Pygocentrus_nattereri	Petromyzon_marinus	rnd-6_family-42	rnd-1_family-280	CMC	83.903	907	1	905	351	1256	0.102075	0.418274	855	5	2	TRUE
gi|1047492857|ref|NW_016244531.1|:104654:106193:+	KE993708.1:2693445:2694626:-	Pygocentrus_nattereri	Lethenteron_camtschaticum	rnd-6_family-42	rnd-1_family-273	CMC	83.902	1056	1498	448	107	1157	0.100622	0.42785	981	5	2	TRUE
gi|1047493487|ref|NW_016243901.1|:1191216:1193265:-	KE993752.1:2133296:2134740:-	Pygocentrus_nattereri	Lethenteron_camtschaticum	rnd-6_family-42	rnd-1_family-273	CMC	83.898	1093	1	1091	323	1414	0.110055	0.419775	1077	5	2	TRUE
gi|1047492857|ref|NW_016244531.1|:104654:106193:+	KE993908.1:369804:371262:+	Pygocentrus_nattereri	Lethenteron_camtschaticum	rnd-6_family-42	rnd-1_family-273	CMC	83.896	1037	509	1540	75	1107	0.100248	0.42003	831	5	2	TRUE
gi|1047493487|ref|NW_016243901.1|:1191216:1193265:-	KE993771.1:1007375:1008666:+	Pygocentrus_nattereri	Lethenteron_camtschaticum	rnd-6_family-42	rnd-1_family-273	CMC	83.889	1080	1078	1	42	1118	0.112628	0.410476	1071	5	2	TRUE
gi|1047473139|ref|NW_016263370.1|:45:914:-	PIZI01000040.1:2956874:2958044:-	Pygocentrus_nattereri	Petromyzon_marinus	rnd-6_family-42	rnd-1_family-291	CMC	83.887	813	2	812	362	1171	0.1109	0.411678	717	5	2	TRUE
gi|1047493487|ref|NW_016243901.1|:1191216:1193265:-	KE993770.1:1978774:1980237:+	Pygocentrus_nattereri	Lethenteron_camtschaticum	rnd-6_family-42	rnd-1_family-273	CMC	83.88	1098	1098	2	23	1108	0.096815	0.407996	996	5	2	TRUE
gi|1047493568|ref|NW_016243820.1|:464502:465480:-	APJL01101044.1:969:2414:-	Pygocentrus_nattereri	Lethenteron_camtschaticum	rnd-6_family-42	rnd-1_family-273	CMC	83.878	980	1	976	357	1334	0.114092	0.397964	960	5	2	TRUE
gi|1047492857|ref|NW_016244531.1|:104654:106193:+	KE993784.1:420261:421555:+	Pygocentrus_nattereri	Lethenteron_camtschaticum	rnd-6_family-42	rnd-1_family-273	CMC	83.854	960	587	1540	5	960	0.103155	0.433719	942	5	2	TRUE
gi|1047493487|ref|NW_016243901.1|:1191216:1193265:-	PIZI01000029.1:11993432:11994726:+	Pygocentrus_nattereri	Petromyzon_marinus	rnd-6_family-42	rnd-1_family-280	CMC	83.834	965	993	36	1	960	0.102872	0.411445	876	5	2	TRUE
gi|1047493487|ref|NW_016243901.1|:1191216:1193265:-	KE993687.1:4549356:4550522:-	Pygocentrus_nattereri	Lethenteron_camtschaticum	rnd-6_family-42	rnd-1_family-273	CMC	83.828	1045	1	1044	122	1165	0.103949	0.437959	1041	5	2	TRUE
gi|1047493487|ref|NW_016243901.1|:1191216:1193265:-	KE993783.1:893221:894686:+	Pygocentrus_nattereri	Lethenteron_camtschaticum	rnd-6_family-42	rnd-1_family-273	CMC	83.803	1099	1098	1	25	1120	0.099057	0.460022	1068	5	2	TRUE
gi|1047493487|ref|NW_016243901.1|:1191216:1193265:-	KE996300.1:5108:6586:+	Pygocentrus_nattereri	Lethenteron_camtschaticum	rnd-6_family-42	rnd-1_family-273	CMC	83.803	1099	1098	4	25	1120	0.10365	0.439693	1062	5	2	TRUE
gi|1047492857|ref|NW_016244531.1|:104654:106193:+	KE993742.1:462366:463840:-	Pygocentrus_nattereri	Lethenteron_camtschaticum	rnd-6_family-42	rnd-1_family-273	CMC	83.791	1092	1540	454	358	1444	0.0952226	0.437981	1056	5	2	TRUE
gi|1047493487|ref|NW_016243901.1|:1191216:1193265:-	PIZI01000048.1:8281797:8284128:-	Pygocentrus_nattereri	Petromyzon_marinus	rnd-6_family-42	rnd-1_family-280	CMC	83.774	1399	1	1392	364	1754	0.0966385	0.445821	1053	5	2	TRUE
gi|1047492857|ref|NW_016244531.1|:104654:106193:+	PIZI01000048.1:8281797:8284128:-	Pygocentrus_nattereri	Petromyzon_marinus	rnd-6_family-42	rnd-1_family-280	CMC	83.774	1399	153	1540	1754	364	0.0915265	0.443031	1035	5	2	TRUE
gi|1047492857|ref|NW_016244531.1|:104654:106193:+	KE993672.1:987933:989283:-	Pygocentrus_nattereri	Lethenteron_camtschaticum	rnd-6_family-42	rnd-1_family-273	CMC	83.746	1009	1540	537	349	1351	0.112059	0.375066	984	5	2	TRUE
gi|1047493487|ref|NW_016243901.1|:1191216:1193265:-	KE993993.1:415330:416311:+	Pygocentrus_nattereri	Lethenteron_camtschaticum	rnd-6_family-42	rnd-1_family-273	CMC	83.741	941	1098	159	25	964	0.104662	0.449323	936	5	2	TRUE
gi|1047493487|ref|NW_016243901.1|:1191216:1193265:-	KE993852.1:771400:772481:-	Pygocentrus_nattereri	Lethenteron_camtschaticum	rnd-6_family-42	rnd-1_family-273	CMC	83.728	1057	44	1098	5	1058	0.112095	0.413837	1035	5	2	TRUE
gi|1047493487|ref|NW_016243901.1|:1191216:1193265:-	KE993673.1:6413508:6414981:+	Pygocentrus_nattereri	Lethenteron_camtschaticum	rnd-6_family-42	rnd-1_family-273	CMC	83.727	1100	1098	1	25	1121	0.107539	0.43357	1092	5	2	TRUE
gi|1047492857|ref|NW_016244531.1|:104654:106193:+	KE993712.1:1903406:1904793:+	Pygocentrus_nattereri	Lethenteron_camtschaticum	rnd-6_family-42	rnd-1_family-273	CMC	83.727	1100	447	1540	25	1121	0.104362	0.433899	1074	5	2	TRUE
gi|1047493069|ref|NW_016244319.1|:100611:102455:-	KE993695.1:1006428:1007890:-	Pygocentrus_nattereri	Lethenteron_camtschaticum	rnd-6_family-42	rnd-1_family-273	CMC	83.727	1100	1	1097	344	1439	0.102776	0.424322	1023	5	2	TRUE
gi|1047492857|ref|NW_016244531.1|:104654:106193:+	KE993971.1:353817:355259:+	Pygocentrus_nattereri	Lethenteron_camtschaticum	rnd-6_family-42	rnd-1_family-273	CMC	83.715	1093	454	1540	3	1094	0.101192	0.434368	1059	5	2	TRUE
gi|1047492857|ref|NW_016244531.1|:104654:106193:+	KE993742.1:1127291:1128728:-	Pygocentrus_nattereri	Lethenteron_camtschaticum	rnd-6_family-42	rnd-1_family-273	CMC	83.704	1080	1519	447	341	1414	0.0900042	0.463263	801	5	2	TRUE
gi|1047490735|ref|NW_016246653.1|:8422:9209:-	PIZI01000001.1:22613618:22614711:+	Pygocentrus_nattereri	Petromyzon_marinus	rnd-6_family-42	rnd-1_family-291	CMC	83.69	748	744	1	1	746	0.117147	0.402111	741	5	2	TRUE
gi|1047492857|ref|NW_016244531.1|:104654:106193:+	KE993851.1:607546:608584:+	Pygocentrus_nattereri	Lethenteron_camtschaticum	rnd-6_family-42	rnd-1_family-273	CMC	83.656	1034	471	1499	3	1034	0.106593	0.430937	999	5	2	TRUE
gi|1047493487|ref|NW_016243901.1|:1191216:1193265:-	KE994034.1:443454:444628:+	Pygocentrus_nattereri	Lethenteron_camtschaticum	rnd-6_family-42	rnd-1_family-273	CMC	83.651	1101	1098	1	25	1119	0.103858	0.456922	813	5	2	TRUE
gi|1047493487|ref|NW_016243901.1|:1191216:1193265:-	KE993695.1:1179116:1180577:+	Pygocentrus_nattereri	Lethenteron_camtschaticum	rnd-6_family-42	rnd-1_family-273	CMC	83.629	1014	1098	85	25	1037	0.108811	0.463402	975	5	2	TRUE
gi|1047493475|ref|NW_016243913.1|:1590391:1592593:-	APJL01101044.1:969:2414:-	Pygocentrus_nattereri	Lethenteron_camtschaticum	rnd-6_family-42	rnd-1_family-273	CMC	83.584	865	1	851	584	1446	0.115355	0.395512	819	5	2	TRUE
gi|1047493487|ref|NW_016243901.1|:1191216:1193265:-	KE993684.1:179250:180725:-	Pygocentrus_nattereri	Lethenteron_camtschaticum	rnd-6_family-42	rnd-1_family-273	CMC	83.575	1102	1	1098	358	1452	0.101208	0.481566	873	5	2	TRUE
gi|1047491527|ref|NW_016245861.1|:11680:14114:-	APJL01110765.1:1554:2438:+	Pygocentrus_nattereri	Lethenteron_camtschaticum	rnd-6_family-42	rnd-1_family-273	CMC	83.549	851	1091	243	32	881	0.114679	0.428526	843	5	2	TRUE
gi|1047493609|ref|NW_016243779.1|:3978640:3979678:-	KE993688.1:2610491:2611944:+	Pygocentrus_nattereri	Lethenteron_camtschaticum	rnd-6_family-42	rnd-1_family-273	CMC	83.526	1038	1039	5	50	1079	0.100059	0.489544	1002	5	2	TRUE
gi|1047493487|ref|NW_016243901.1|:1191216:1193265:-	APJL01114344.1:472:1401:-	Pygocentrus_nattereri	Lethenteron_camtschaticum	rnd-6_family-42	rnd-1_family-273	CMC	83.516	910	192	1098	1	906	0.100415	0.455027	870	5	2	TRUE
gi|1047492857|ref|NW_016244531.1|:104654:106193:+	APJL01131256.1:357:1660:+	Pygocentrus_nattereri	Lethenteron_camtschaticum	rnd-6_family-42	rnd-1_family-273	CMC	83.515	1098	447	1538	25	1118	0.107702	0.435124	1077	5	2	TRUE
gi|1047493354|ref|NW_016244034.1|:79523:81570:-	KE993695.1:1006428:1007890:-	Pygocentrus_nattereri	Lethenteron_camtschaticum	rnd-6_family-42	rnd-1_family-273	CMC	83.514	922	12	926	522	1439	0.103398	0.406477	831	5	2	TRUE
gi|1047491527|ref|NW_016245861.1|:11680:14114:-	PIZI01000048.1:8281797:8284128:-	Pygocentrus_nattereri	Petromyzon_marinus	rnd-6_family-42	rnd-1_family-280	CMC	83.488	1399	1	1392	364	1754	0.10132	0.473741	1053	5	2	TRUE
gi|1047493328|ref|NW_016244060.1|:316452:317435:-	KE993712.1:107988:109458:-	Pygocentrus_nattereri	Lethenteron_camtschaticum	rnd-6_family-42	rnd-1_family-273	CMC	83.452	985	1	979	351	1331	0.116795	0.425609	933	5	2	TRUE
gi|1047493487|ref|NW_016243901.1|:1191216:1193265:-	KE993699.1:3740130:3741076:-	Pygocentrus_nattereri	Lethenteron_camtschaticum	rnd-6_family-42	rnd-1_family-273	CMC	83.442	918	189	1098	8	923	0.114077	0.41201	903	5	2	TRUE
gi|1047493487|ref|NW_016243901.1|:1191216:1193265:-	PIZI01000045.1:1794160:1795764:+	Pygocentrus_nattereri	Petromyzon_marinus	rnd-6_family-42	rnd-1_family-291	CMC	83.424	736	733	1	520	1253	0.102972	0.455738	708	5	2	TRUE
gi|1047493487|ref|NW_016243901.1|:1191216:1193265:-	KE994136.1:309463:310680:+	Pygocentrus_nattereri	Lethenteron_camtschaticum	rnd-6_family-42	rnd-1_family-273	CMC	83.411	862	861	1	3	863	0.115576	0.44029	858	5	2	TRUE
gi|1047492857|ref|NW_016244531.1|:104654:106193:+	APJL01112739.1:1:1270:+	Pygocentrus_nattereri	Lethenteron_camtschaticum	rnd-6_family-42	rnd-1_family-273	CMC	83.388	921	613	1527	1	912	0.10833	0.410603	891	5	2	TRUE
gi|1047493487|ref|NW_016243901.1|:1191216:1193265:-	KE993789.1:724261:725731:+	Pygocentrus_nattereri	Lethenteron_camtschaticum	rnd-6_family-42	rnd-1_family-273	CMC	83.379	1101	1098	1	23	1120	0.111712	0.454698	1095	5	2	TRUE
gi|1047493487|ref|NW_016243901.1|:1191216:1193265:-	KE993855.1:786932:788396:+	Pygocentrus_nattereri	Lethenteron_camtschaticum	rnd-6_family-42	rnd-1_family-273	CMC	83.379	1101	1098	1	25	1118	0.108699	0.454473	1071	5	2	TRUE
gi|1047492857|ref|NW_016244531.1|:104654:106193:+	KE993989.1:471220:472685:-	Pygocentrus_nattereri	Lethenteron_camtschaticum	rnd-6_family-42	rnd-1_family-273	CMC	83.379	1095	1540	451	355	1438	0.0938761	0.442813	1071	5	2	TRUE
gi|1047493487|ref|NW_016243901.1|:1191216:1193265:-	APJL01134599.1:121:1584:+	Pygocentrus_nattereri	Lethenteron_camtschaticum	rnd-6_family-42	rnd-1_family-273	CMC	83.379	1101	1098	1	25	1123	0.104453	0.465982	1011	5	2	TRUE
gi|1047493483|ref|NW_016243905.1|:1097713:1098602:+	KE993729.1:2767928:2769381:-	Pygocentrus_nattereri	Lethenteron_camtschaticum	rnd-6_family-42	rnd-1_family-273	CMC	83.371	890	888	12	336	1222	0.101429	0.449266	828	5	2	TRUE
gi|1047493487|ref|NW_016243901.1|:1191216:1193265:-	PIZI01000002.1:23906822:23908098:-	Pygocentrus_nattereri	Petromyzon_marinus	rnd-6_family-42	rnd-1_family-280	CMC	83.37	920	9	927	359	1274	0.11106	0.436053	750	5	2	TRUE
gi|1047493487|ref|NW_016243901.1|:1191216:1193265:-	KE993829.1:497409:498427:+	Pygocentrus_nattereri	Lethenteron_camtschaticum	rnd-6_family-42	rnd-1_family-273	CMC	83.35	997	1098	104	25	1019	0.117057	0.437112	993	5	2	TRUE
gi|1047492857|ref|NW_016244531.1|:104654:106193:+	APJL01105654.1:53:1290:+	Pygocentrus_nattereri	Lethenteron_camtschaticum	rnd-6_family-42	rnd-1_family-273	CMC	83.348	1099	447	1540	25	1118	0.0975372	0.453797	1062	5	2	TRUE
gi|1047493609|ref|NW_016243779.1|:3978640:3979678:-	KE994674.1:133:1275:+	Pygocentrus_nattereri	Lethenteron_camtschaticum	rnd-6_family-42	rnd-1_family-273	CMC	83.333	1038	1039	5	50	1070	0.101492	0.442454	1008	5	2	TRUE
gi|1047493572|ref|NW_016243816.1|:1180529:1181387:+	KE994926.1:22848:24263:-	Pygocentrus_nattereri	Lethenteron_camtschaticum	rnd-6_family-42	rnd-1_family-273	CMC	83.333	870	1	859	1164	298	0.0962626	0.486268	816	5	2	TRUE
gi|1047493487|ref|NW_016243901.1|:1191216:1193265:-	APJL01118159.1:383:1855:+	Pygocentrus_nattereri	Lethenteron_camtschaticum	rnd-6_family-42	rnd-1_family-273	CMC	83.318	1079	1078	1	45	1121	0.111978	0.45563	1068	5	2	TRUE
gi|1047493487|ref|NW_016243901.1|:1191216:1193265:-	KE993696.1:2434300:2435507:-	Pygocentrus_nattereri	Lethenteron_camtschaticum	rnd-6_family-42	rnd-1_family-273	CMC	83.314	881	1	877	336	1208	0.111184	0.422584	855	5	2	TRUE
gi|1047493487|ref|NW_016243901.1|:1191216:1193265:-	PIZI01000018.1:13979657:13980739:-	Pygocentrus_nattereri	Petromyzon_marinus	rnd-6_family-42	rnd-1_family-291	CMC	83.312	767	3	766	330	1083	0.110762	0.392903	741	5	2	TRUE
gi|1047492857|ref|NW_016244531.1|:104654:106193:+	KE994930.1:21224:22683:+	Pygocentrus_nattereri	Lethenteron_camtschaticum	rnd-6_family-42	rnd-1_family-273	CMC	83.287	1089	447	1532	25	1105	0.104315	0.423972	957	5	2	TRUE
gi|1047493069|ref|NW_016244319.1|:100611:102455:-	PIZI01000048.1:8281797:8284128:-	Pygocentrus_nattereri	Petromyzon_marinus	rnd-6_family-42	rnd-1_family-280	CMC	83.274	1393	1	1386	365	1749	0.102697	0.460909	1053	5	2	TRUE
gi|1047493487|ref|NW_016243901.1|:1191216:1193265:-	KE993683.1:2580835:2582204:-	Pygocentrus_nattereri	Lethenteron_camtschaticum	rnd-6_family-42	rnd-1_family-273	CMC	83.271	1064	1	1062	320	1370	0.109656	0.445528	978	5	2	TRUE
gi|1047493069|ref|NW_016244319.1|:100611:102455:-	PIZI01000015.1:12636402:12638029:-	Pygocentrus_nattereri	Petromyzon_marinus	rnd-6_family-42	rnd-1_family-280	CMC	83.242	1098	1	1097	348	1441	0.112975	0.437238	1092	5	2	TRUE
gi|1047493487|ref|NW_016243901.1|:1191216:1193265:-	KE993799.1:1455677:1457150:+	Pygocentrus_nattereri	Lethenteron_camtschaticum	rnd-6_family-42	rnd-1_family-273	CMC	83.242	1092	1091	1	12	1102	0.109195	0.460394	1089	5	2	TRUE
gi|1047493487|ref|NW_016243901.1|:1191216:1193265:-	KE993935.1:784363:785832:+	Pygocentrus_nattereri	Lethenteron_camtschaticum	rnd-6_family-42	rnd-1_family-273	CMC	83.242	1092	1091	1	32	1108	0.100658	0.44347	1059	5	2	TRUE
gi|1047493487|ref|NW_016243901.1|:1191216:1193265:-	KE993731.1:1929368:1930407:+	Pygocentrus_nattereri	Lethenteron_camtschaticum	rnd-6_family-42	rnd-1_family-273	CMC	83.238	1044	1053	12	1	1040	0.116489	0.453084	1026	5	2	TRUE
gi|1047492857|ref|NW_016244531.1|:104654:106193:+	PIZI01000232.1:106119:107139:-	Pygocentrus_nattereri	Petromyzon_marinus	rnd-6_family-42	rnd-1_family-291	CMC	83.21	673	1540	871	353	1021	0.122534	0.401886	663	5	2	TRUE
gi|1047492857|ref|NW_016244531.1|:104654:106193:+	KE993978.1:426386:427802:-	Pygocentrus_nattereri	Lethenteron_camtschaticum	rnd-6_family-42	rnd-1_family-273	CMC	83.207	1054	1496	447	341	1394	0.118385	0.423418	990	5	2	TRUE
gi|1047492525|ref|NW_016244863.1|:45773:48288:+	APJL01101044.1:969:2414:-	Pygocentrus_nattereri	Lethenteron_camtschaticum	rnd-6_family-42	rnd-1_family-273	CMC	83.196	1095	1430	2516	1446	357	0.116961	0.423233	1062	5	2	TRUE
gi|1047493487|ref|NW_016243901.1|:1191216:1193265:-	KE993677.1:1726971:1728115:-	Pygocentrus_nattereri	Lethenteron_camtschaticum	rnd-6_family-42	rnd-1_family-273	CMC	83.182	1100	1	1098	27	1121	0.109817	0.460574	1089	5	2	TRUE
gi|1047492857|ref|NW_016244531.1|:104654:106193:+	KE993848.1:1175066:1176533:+	Pygocentrus_nattereri	Lethenteron_camtschaticum	rnd-6_family-42	rnd-1_family-273	CMC	83.167	1099	447	1540	25	1117	0.106239	0.437163	1068	5	2	TRUE
gi|1047480435|ref|NW_016256378.1|:1:1173:+	PIZI01000048.1:8281797:8284128:-	Pygocentrus_nattereri	Petromyzon_marinus	rnd-6_family-42	rnd-1_family-280	CMC	83.158	1045	137	1173	1754	718	0.0994174	0.485001	732	5	2	TRUE
gi|1047492857|ref|NW_016244531.1|:104654:106193:+	KE993687.1:963974:965459:-	Pygocentrus_nattereri	Lethenteron_camtschaticum	rnd-6_family-42	rnd-1_family-273	CMC	83.153	1110	1540	448	355	1461	0.106102	0.419705	1074	5	2	TRUE
gi|1047493069|ref|NW_016244319.1|:100611:102455:-	PIZI01004779.1:4156:5783:+	Pygocentrus_nattereri	Petromyzon_marinus	rnd-6_family-42	rnd-1_family-280	CMC	83.151	1098	1097	1	188	1281	0.11496	0.434898	1092	5	2	TRUE
gi|1047493487|ref|NW_016243901.1|:1191216:1193265:-	KE993874.1:397738:399211:-	Pygocentrus_nattereri	Lethenteron_camtschaticum	rnd-6_family-42	rnd-1_family-273	CMC	83.137	1103	1	1098	353	1450	0.113934	0.426981	1041	5	2	TRUE
gi|1047492857|ref|NW_016244531.1|:104654:106193:+	APJL01108187.1:1775:2807:+	Pygocentrus_nattereri	Lethenteron_camtschaticum	rnd-6_family-42	rnd-1_family-273	CMC	83.135	1008	447	1448	25	1023	0.105139	0.426466	978	5	2	TRUE
gi|1047493487|ref|NW_016243901.1|:1191216:1193265:-	KE993728.1:661315:662383:+	Pygocentrus_nattereri	Lethenteron_camtschaticum	rnd-6_family-42	rnd-1_family-273	CMC	83.13	984	1009	29	90	1069	0.113592	0.469219	975	5	2	TRUE
gi|1047493609|ref|NW_016243779.1|:3978640:3979678:-	PIZI01000017.1:7609661:7611038:-	Pygocentrus_nattereri	Petromyzon_marinus	rnd-6_family-42	rnd-1_family-280	CMC	83.118	1007	5	1010	375	1374	0.110942	0.434283	873	5	2	TRUE
gi|1047492857|ref|NW_016244531.1|:104654:106193:+	KE994926.1:22848:24263:-	Pygocentrus_nattereri	Lethenteron_camtschaticum	rnd-6_family-42	rnd-1_family-273	CMC	83.091	1100	1540	447	298	1392	0.105698	0.463737	1044	5	2	TRUE
gi|1047493487|ref|NW_016243901.1|:1191216:1193265:-	KE994577.1:63712:64648:-	Pygocentrus_nattereri	Lethenteron_camtschaticum	rnd-6_family-42	rnd-1_family-273	CMC	83.084	934	42	970	3	933	0.124131	0.43357	921	5	2	TRUE
gi|1047493487|ref|NW_016243901.1|:1191216:1193265:-	KE993701.1:2131281:2132752:+	Pygocentrus_nattereri	Lethenteron_camtschaticum	rnd-6_family-42	rnd-1_family-273	CMC	83.076	1099	1098	1	25	1120	0.103514	0.461184	903	5	2	TRUE
gi|1047493487|ref|NW_016243901.1|:1191216:1193265:-	KE993748.1:291592:293066:+	Pygocentrus_nattereri	Lethenteron_camtschaticum	rnd-6_family-42	rnd-1_family-273	CMC	83.076	1099	1098	1	25	1119	0.12131	0.446136	894	5	2	TRUE
gi|1047492857|ref|NW_016244531.1|:104654:106193:+	KE993686.1:2010267:2011627:+	Pygocentrus_nattereri	Lethenteron_camtschaticum	rnd-6_family-42	rnd-1_family-273	CMC	83.072	1022	526	1540	1	1015	0.108168	0.438263	927	5	2	TRUE
gi|1047493492|ref|NW_016243896.1|:1728843:1730134:+	PIZI01000018.1:10692646:10693796:-	Pygocentrus_nattereri	Petromyzon_marinus	rnd-6_family-42	rnd-1_family-280	CMC	83.07	1075	1292	222	77	1136	0.108406	0.467085	831	5	2	TRUE
gi|1047493609|ref|NW_016243779.1|:3978640:3979678:-	APJL01102566.1:554:2040:+	Pygocentrus_nattereri	Lethenteron_camtschaticum	rnd-6_family-42	rnd-1_family-273	CMC	83.059	1033	1035	5	53	1083	0.110093	0.472113	1020	5	2	TRUE
gi|1047493487|ref|NW_016243901.1|:1191216:1193265:-	KE993807.1:1178366:1179420:-	Pygocentrus_nattereri	Lethenteron_camtschaticum	rnd-6_family-42	rnd-1_family-273	CMC	83.059	1033	67	1098	1	1031	0.118284	0.443596	990	5	2	TRUE
gi|1047492525|ref|NW_016244863.1|:45773:48288:+	KE993717.1:2103431:2104741:-	Pygocentrus_nattereri	Lethenteron_camtschaticum	rnd-6_family-42	rnd-1_family-273	CMC	83.055	897	2314	1423	392	1287	0.115393	0.42365	879	5	2	TRUE
gi|1047492857|ref|NW_016244531.1|:104654:106193:+	KE993804.1:594586:596065:-	Pygocentrus_nattereri	Lethenteron_camtschaticum	rnd-6_family-42	rnd-1_family-273	CMC	83.046	1103	1540	447	357	1456	0.110522	0.438588	1044	5	2	TRUE
gi|1047493069|ref|NW_016244319.1|:100611:102455:-	KE993672.1:4261974:4263448:+	Pygocentrus_nattereri	Lethenteron_camtschaticum	rnd-6_family-42	rnd-1_family-273	CMC	83.043	1091	1090	3	32	1119	0.117356	0.461548	1086	5	2	TRUE
gi|1047493487|ref|NW_016243901.1|:1191216:1193265:-	KE993728.1:587065:588563:-	Pygocentrus_nattereri	Lethenteron_camtschaticum	rnd-6_family-42	rnd-1_family-273	CMC	83.03	1043	1	1039	347	1386	0.125278	0.440776	1023	5	2	TRUE
gi|1047493487|ref|NW_016243901.1|:1191216:1193265:-	APJL01136818.1:1:1340:+	Pygocentrus_nattereri	Lethenteron_camtschaticum	rnd-6_family-42	rnd-1_family-273	CMC	83.03	990	988	1	1	989	0.119587	0.434881	987	5	2	TRUE
gi|1047493487|ref|NW_016243901.1|:1191216:1193265:-	APJL01106239.1:1515:2939:-	Pygocentrus_nattereri	Lethenteron_camtschaticum	rnd-6_family-42	rnd-1_family-273	CMC	83.028	1090	1	1089	335	1398	0.0989129	0.411281	888	5	2	TRUE
gi|1047493487|ref|NW_016243901.1|:1191216:1193265:-	PIZI01002127.1:17925:20149:-	Pygocentrus_nattereri	Petromyzon_marinus	rnd-6_family-42	rnd-1_family-280	CMC	83.012	1401	1	1392	350	1744	0.0896146	0.437884	855	5	2	TRUE
gi|1047492857|ref|NW_016244531.1|:104654:106193:+	KE993700.1:1424348:1425677:+	Pygocentrus_nattereri	Lethenteron_camtschaticum	rnd-6_family-42	rnd-1_family-273	CMC	83.009	977	569	1538	1	974	0.10326	0.427627	795	5	2	TRUE
gi|1047493487|ref|NW_016243901.1|:1191216:1193265:-	KE993748.1:1747540:1749014:+	Pygocentrus_nattereri	Lethenteron_camtschaticum	rnd-6_family-42	rnd-1_family-273	CMC	83	1100	1098	1	25	1120	0.122042	0.435263	1089	5	2	TRUE
gi|1047493069|ref|NW_016244319.1|:100611:102455:-	KE993722.1:1752955:1754427:+	Pygocentrus_nattereri	Lethenteron_camtschaticum	rnd-6_family-42	rnd-1_family-273	CMC	82.985	1099	1097	1	25	1120	0.118619	0.412452	1080	5	2	TRUE
gi|1047492857|ref|NW_016244531.1|:104654:106193:+	KE993839.1:183444:184653:-	Pygocentrus_nattereri	Lethenteron_camtschaticum	rnd-6_family-42	rnd-1_family-273	CMC	82.985	1099	1540	447	94	1186	0.103039	0.480411	954	5	2	TRUE
gi|1047493487|ref|NW_016243901.1|:1191216:1193265:-	KE993733.1:2039523:2040994:-	Pygocentrus_nattereri	Lethenteron_camtschaticum	rnd-6_family-42	rnd-1_family-273	CMC	82.971	1104	1	1098	351	1448	0.116704	0.465944	1089	5	2	TRUE
gi|1047492857|ref|NW_016244531.1|:104654:106193:+	PIZI01000008.1:13555231:13556577:-	Pygocentrus_nattereri	Petromyzon_marinus	rnd-6_family-42	rnd-1_family-280	CMC	82.961	1209	1352	158	11	1214	0.103102	0.409851	1077	5	2	TRUE
gi|1047492857|ref|NW_016244531.1|:104654:106193:+	PIZI01000072.1:3062123:3063926:+	Pygocentrus_nattereri	Petromyzon_marinus	rnd-6_family-42	rnd-1_family-280	CMC	82.956	1414	143	1540	131	1538	0.100906	0.450603	1155	5	2	TRUE
gi|1047490735|ref|NW_016246653.1|:8422:9209:-	PIZI01000029.1:8003270:8004545:-	Pygocentrus_nattereri	Petromyzon_marinus	rnd-6_family-42	rnd-1_family-280	CMC	82.955	792	1	788	344	1130	0.113505	0.488444	765	5	2	TRUE
gi|1047492857|ref|NW_016244531.1|:104654:106193:+	KE993728.1:2008326:2009729:-	Pygocentrus_nattereri	Lethenteron_camtschaticum	rnd-6_family-42	rnd-1_family-273	CMC	82.941	1061	1540	484	346	1404	0.117029	0.423162	1044	5	2	TRUE
gi|1047493487|ref|NW_016243901.1|:1191216:1193265:-	KE993964.1:440772:442163:-	Pygocentrus_nattereri	Lethenteron_camtschaticum	rnd-6_family-42	rnd-1_family-273	CMC	82.94	1102	1	1100	275	1370	0.104864	0.492278	1083	5	2	TRUE
gi|1047493487|ref|NW_016243901.1|:1191216:1193265:-	PIZI01000077.1:2180981:2183406:+	Pygocentrus_nattereri	Petromyzon_marinus	rnd-6_family-42	rnd-1_family-280	CMC	82.939	1395	1392	2	685	2069	0.0911826	0.482722	777	5	2	TRUE
gi|1047492857|ref|NW_016244531.1|:104654:106193:+	PIZI01000008.1:14906243:14908189:-	Pygocentrus_nattereri	Petromyzon_marinus	rnd-6_family-42	rnd-1_family-280	CMC	82.936	1342	1540	212	329	1658	0.0948718	0.476172	1056	5	2	TRUE
gi|1047492857|ref|NW_016244531.1|:104654:106193:+	KE995209.1:13302:14362:+	Pygocentrus_nattereri	Lethenteron_camtschaticum	rnd-6_family-42	rnd-1_family-273	CMC	82.936	1049	447	1490	25	1061	0.107464	0.428579	993	5	2	TRUE
gi|1047493609|ref|NW_016243779.1|:3978640:3979678:-	KE993777.1:81052:82521:+	Pygocentrus_nattereri	Lethenteron_camtschaticum	rnd-6_family-42	rnd-1_family-273	CMC	82.932	1037	1039	5	50	1084	0.117752	0.459091	1029	5	2	TRUE
gi|1047493492|ref|NW_016243896.1|:1728843:1730134:+	KE993868.1:947743:949213:+	Pygocentrus_nattereri	Lethenteron_camtschaticum	rnd-6_family-42	rnd-1_family-273	CMC	82.925	1101	205	1292	25	1122	0.106438	0.46727	1077	5	2	TRUE
gi|1047492857|ref|NW_016244531.1|:104654:106193:+	KE993820.1:108755:110234:-	Pygocentrus_nattereri	Lethenteron_camtschaticum	rnd-6_family-42	rnd-1_family-273	CMC	82.925	1101	1540	447	357	1456	0.109446	0.429329	1068	5	2	TRUE
gi|1047493487|ref|NW_016243901.1|:1191216:1193265:-	APJL01118247.1:205:1410:-	Pygocentrus_nattereri	Lethenteron_camtschaticum	rnd-6_family-42	rnd-1_family-273	CMC	82.922	1095	1	1091	109	1202	0.118443	0.422449	1083	5	2	TRUE
gi|1047493069|ref|NW_016244319.1|:100611:102455:-	KE994209.1:69064:70456:-	Pygocentrus_nattereri	Lethenteron_camtschaticum	rnd-6_family-42	rnd-1_family-273	CMC	82.913	872	229	1097	503	1369	0.121655	0.428531	855	5	2	TRUE
gi|1047492857|ref|NW_016244531.1|:104654:106193:+	PIZI01000021.1:4189842:4192184:+	Pygocentrus_nattereri	Petromyzon_marinus	rnd-6_family-42	rnd-1_family-280	CMC	82.906	1404	150	1540	670	2068	0.126286	0.426412	1041	5	2	TRUE
gi|1047492857|ref|NW_016244531.1|:104654:106193:+	PIZI01000010.1:10039277:10040517:-	Pygocentrus_nattereri	Petromyzon_marinus	rnd-6_family-42	rnd-1_family-280	CMC	82.905	895	1540	655	353	1241	0.122281	0.45264	765	5	2	TRUE
gi|1047493492|ref|NW_016243896.1|:1728843:1730134:+	KE993840.1:603741:605200:-	Pygocentrus_nattereri	Lethenteron_camtschaticum	rnd-6_family-42	rnd-1_family-273	CMC	82.904	1088	1289	213	355	1439	0.112114	0.454822	1068	5	2	TRUE
gi|1047493492|ref|NW_016243896.1|:1728843:1730134:+	PIZI01000041.1:6402588:6403905:-	Pygocentrus_nattereri	Petromyzon_marinus	rnd-6_family-42	rnd-1_family-280	CMC	82.901	848	1292	449	359	1197	0.112105	0.423682	699	5	2	TRUE
gi|1047493487|ref|NW_016243901.1|:1191216:1193265:-	KE993921.1:533050:534507:-	Pygocentrus_nattereri	Lethenteron_camtschaticum	rnd-6_family-42	rnd-1_family-273	CMC	82.896	1105	1	1100	334	1436	0.117965	0.409623	1086	5	2	TRUE
gi|1047492857|ref|NW_016244531.1|:104654:106193:+	KE993742.1:274987:276420:-	Pygocentrus_nattereri	Lethenteron_camtschaticum	rnd-6_family-42	rnd-1_family-273	CMC	82.891	1093	1540	454	353	1432	0.0952869	0.467664	1056	5	2	TRUE
gi|1047492857|ref|NW_016244531.1|:104654:106193:+	KE993750.1:1423955:1425083:-	Pygocentrus_nattereri	Lethenteron_camtschaticum	rnd-6_family-42	rnd-1_family-273	CMC	82.884	1075	1536	468	15	1085	0.109582	0.427519	1038	5	2	TRUE
gi|1047473139|ref|NW_016263370.1|:45:914:-	PIZI01000031.1:192799:193855:+	Pygocentrus_nattereri	Petromyzon_marinus	rnd-6_family-42	rnd-1_family-291	CMC	82.88	736	727	1	7	738	0.106954	0.481854	720	5	2	TRUE
gi|1047493487|ref|NW_016243901.1|:1191216:1193265:-	KE994270.1:26608:28063:-	Pygocentrus_nattereri	Lethenteron_camtschaticum	rnd-6_family-42	rnd-1_family-273	CMC	82.878	1098	3	1098	341	1432	0.107282	0.47061	1017	5	2	TRUE
gi|1047493487|ref|NW_016243901.1|:1191216:1193265:-	PIZI01000002.1:24619780:24621483:-	Pygocentrus_nattereri	Petromyzon_marinus	rnd-6_family-42	rnd-1_family-280	CMC	82.868	1360	3	1354	351	1696	0.110173	0.448134	660	5	2	TRUE
gi|1047491348|ref|NW_016246040.1|:13060:13982:+	APJL01101044.1:969:2414:-	Pygocentrus_nattereri	Lethenteron_camtschaticum	rnd-6_family-42	rnd-1_family-273	CMC	82.848	927	12	923	1281	357	0.111397	0.412688	894	5	2	TRUE
gi|1047492857|ref|NW_016244531.1|:104654:106193:+	PIZI01000033.1:267063:268337:+	Pygocentrus_nattereri	Petromyzon_marinus	rnd-6_family-42	rnd-1_family-280	CMC	82.848	1271	178	1435	3	1266	0.094826	0.43132	711	5	2	TRUE
gi|1047492857|ref|NW_016244531.1|:104654:106193:+	APJL01150537.1:3:1128:-	Pygocentrus_nattereri	Lethenteron_camtschaticum	rnd-6_family-42	rnd-1_family-273	CMC	82.841	1084	1540	464	9	1086	0.113853	0.433965	921	5	2	TRUE
gi|1047492857|ref|NW_016244531.1|:104654:106193:+	PIZI01000017.1:8399717:8402087:-	Pygocentrus_nattereri	Petromyzon_marinus	rnd-6_family-42	rnd-1_family-280	CMC	82.834	1101	1540	447	342	1428	0.101608	0.45175	1062	5	2	TRUE
gi|1047493475|ref|NW_016243913.1|:1590391:1592593:-	KE993690.1:5111179:5112452:+	Pygocentrus_nattereri	Lethenteron_camtschaticum	rnd-6_family-42	rnd-1_family-273	CMC	82.827	856	842	1	37	891	0.108166	0.452551	792	5	2	TRUE
gi|1047492857|ref|NW_016244531.1|:104654:106193:+	PIZI01000530.1:26439:28211:-	Pygocentrus_nattereri	Petromyzon_marinus	rnd-6_family-42	rnd-1_family-280	CMC	82.82	1397	1540	155	339	1728	0.118388	0.456707	948	5	2	TRUE
gi|1047492857|ref|NW_016244531.1|:104654:106193:+	KE993896.1:726216:727699:+	Pygocentrus_nattereri	Lethenteron_camtschaticum	rnd-6_family-42	rnd-1_family-273	CMC	82.818	1100	447	1540	25	1117	0.10724	0.48237	1065	5	2	TRUE
gi|1047493609|ref|NW_016243779.1|:3978640:3979678:-	KE993753.1:630053:631521:-	Pygocentrus_nattereri	Lethenteron_camtschaticum	rnd-6_family-42	rnd-1_family-273	CMC	82.799	1029	5	1032	392	1412	0.104704	0.48867	900	5	2	TRUE
gi|1047492857|ref|NW_016244531.1|:104654:106193:+	PIZI01000003.1:6922345:6924709:-	Pygocentrus_nattereri	Petromyzon_marinus	rnd-6_family-42	rnd-1_family-280	CMC	82.783	1150	1540	399	356	1501	0.109373	0.419021	1113	5	2	TRUE
gi|1047492857|ref|NW_016244531.1|:104654:106193:+	KE993701.1:3009496:3010967:-	Pygocentrus_nattereri	Lethenteron_camtschaticum	rnd-6_family-42	rnd-1_family-273	CMC	82.743	1101	1540	447	353	1448	0.107873	0.466275	1077	5	2	TRUE
gi|1047493487|ref|NW_016243901.1|:1191216:1193265:-	KE993961.1:472397:473851:-	Pygocentrus_nattereri	Lethenteron_camtschaticum	rnd-6_family-42	rnd-1_family-273	CMC	82.736	1089	1	1082	334	1416	0.109528	0.491916	1065	5	2	TRUE
gi|1047493487|ref|NW_016243901.1|:1191216:1193265:-	PIZI01000104.1:450163:451671:-	Pygocentrus_nattereri	Petromyzon_marinus	rnd-6_family-42	rnd-1_family-280	CMC	82.726	1152	1	1142	356	1506	0.115608	0.448936	699	5	2	TRUE
gi|1047492857|ref|NW_016244531.1|:104654:106193:+	PIZI01000029.1:3142782:3144565:+	Pygocentrus_nattereri	Petromyzon_marinus	rnd-6_family-42	rnd-1_family-280	CMC	82.714	1400	150	1540	41	1436	0.0943729	0.48717	972	5	2	TRUE
gi|1047493487|ref|NW_016243901.1|:1191216:1193265:-	PIZI01000037.1:10167869:10170142:-	Pygocentrus_nattereri	Petromyzon_marinus	rnd-6_family-42	rnd-1_family-280	CMC	82.709	1174	1	1161	329	1500	0.108426	0.405513	771	5	2	TRUE
gi|1047492857|ref|NW_016244531.1|:104654:106193:+	PIZI01000077.1:1090390:1092839:+	Pygocentrus_nattereri	Petromyzon_marinus	rnd-6_family-42	rnd-1_family-280	CMC	82.705	1405	150	1540	697	2096	0.102092	0.447443	1008	5	2	TRUE
gi|1047492857|ref|NW_016244531.1|:104654:106193:+	PIZI01000003.1:6929957:6932318:-	Pygocentrus_nattereri	Petromyzon_marinus	rnd-6_family-42	rnd-1_family-280	CMC	82.696	1150	1540	399	355	1499	0.109927	0.42343	1107	5	2	TRUE
gi|1047493487|ref|NW_016243901.1|:1191216:1193265:-	KE993752.1:1454892:1456355:+	Pygocentrus_nattereri	Lethenteron_camtschaticum	rnd-6_family-42	rnd-1_family-273	CMC	82.696	1098	1098	2	25	1108	0.11392	0.428266	1071	5	2	TRUE
gi|1047493609|ref|NW_016243779.1|:3978640:3979678:-	APJL01122966.1:16:1451:+	Pygocentrus_nattereri	Lethenteron_camtschaticum	rnd-6_family-42	rnd-1_family-273	CMC	82.692	1040	1039	5	50	1085	0.114384	0.472086	984	5	2	TRUE
gi|1047493487|ref|NW_016243901.1|:1191216:1193265:-	PIZI01000018.1:9891946:9893239:-	Pygocentrus_nattereri	Petromyzon_marinus	rnd-6_family-42	rnd-1_family-280	CMC	82.68	970	1	958	327	1288	0.113391	0.437612	825	5	2	TRUE
gi|1047493492|ref|NW_016243896.1|:1728843:1730134:+	PIZI01000048.1:8281797:8284128:-	Pygocentrus_nattereri	Petromyzon_marinus	rnd-6_family-42	rnd-1_family-280	CMC	82.672	1310	1	1292	1664	365	0.110013	0.43722	945	5	2	TRUE
gi|1047493487|ref|NW_016243901.1|:1191216:1193265:-	KE994070.1:298336:299780:-	Pygocentrus_nattereri	Lethenteron_camtschaticum	rnd-6_family-42	rnd-1_family-273	CMC	82.668	952	128	1078	460	1407	0.120616	0.435574	861	5	2	TRUE
gi|1047493487|ref|NW_016243901.1|:1191216:1193265:-	KE994195.1:237686:239112:-	Pygocentrus_nattereri	Lethenteron_camtschaticum	rnd-6_family-42	rnd-1_family-273	CMC	82.653	1078	10	1082	317	1388	0.117437	0.48658	1059	5	2	TRUE
gi|1047491527|ref|NW_016245861.1|:11680:14114:-	PIZI01000005.1:23059484:23060859:+	Pygocentrus_nattereri	Petromyzon_marinus	rnd-6_family-42	rnd-1_family-280	CMC	82.651	1026	1024	1	1	1021	0.113923	0.481002	966	5	2	TRUE
gi|1047492857|ref|NW_016244531.1|:104654:106193:+	PIZI01000030.1:6466095:6467904:+	Pygocentrus_nattereri	Petromyzon_marinus	rnd-6_family-42	rnd-1_family-280	CMC	82.643	1135	150	1268	681	1806	0.112365	0.467011	1023	5	2	TRUE
gi|1047492857|ref|NW_016244531.1|:104654:106193:+	KE995462.1:38353:39809:-	Pygocentrus_nattereri	Lethenteron_camtschaticum	rnd-6_family-42	rnd-1_family-273	CMC	82.636	1100	1540	447	356	1433	0.0977115	0.418756	1044	5	2	TRUE
gi|1047493492|ref|NW_016243896.1|:1728843:1730134:+	KE993683.1:4332890:4334226:+	Pygocentrus_nattereri	Lethenteron_camtschaticum	rnd-6_family-42	rnd-1_family-273	CMC	82.621	1099	205	1289	25	1120	0.12084	0.433193	1071	5	2	TRUE
gi|1047473139|ref|NW_016263370.1|:45:914:-	KE993891.1:5070:5975:-	Pygocentrus_nattereri	Lethenteron_camtschaticum	rnd-6_family-42	rnd-1_family-273	CMC	82.609	851	1	850	50	898	0.125984	0.459032	840	5	2	TRUE
gi|1047493487|ref|NW_016243901.1|:1191216:1193265:-	PIZI01000122.1:419745:422159:-	Pygocentrus_nattereri	Petromyzon_marinus	rnd-6_family-42	rnd-1_family-280	CMC	82.596	1402	1	1392	354	1751	0.113139	0.4444	1371	5	2	TRUE
gi|1047493487|ref|NW_016243901.1|:1191216:1193265:-	KE993883.1:455848:457272:-	Pygocentrus_nattereri	Lethenteron_camtschaticum	rnd-6_family-42	rnd-1_family-273	CMC	82.596	1040	55	1091	360	1394	0.124415	0.457398	1023	5	2	TRUE
gi|1047493487|ref|NW_016243901.1|:1191216:1193265:-	KE993817.1:1514338:1515693:-	Pygocentrus_nattereri	Lethenteron_camtschaticum	rnd-6_family-42	rnd-1_family-273	CMC	82.588	1028	1	1027	339	1354	0.127018	0.415783	1005	5	2	TRUE
gi|1047493487|ref|NW_016243901.1|:1191216:1193265:-	PIZI01000008.1:5798777:5800933:+	Pygocentrus_nattereri	Petromyzon_marinus	rnd-6_family-42	rnd-1_family-280	CMC	82.581	1395	1384	1	504	1878	0.108149	0.465305	684	5	2	TRUE
gi|1047493069|ref|NW_016244319.1|:100611:102455:-	KE993729.1:242538:243640:+	Pygocentrus_nattereri	Lethenteron_camtschaticum	rnd-6_family-42	rnd-1_family-273	CMC	82.58	907	904	1	9	912	0.125831	0.468406	903	5	2	TRUE
gi|1047493487|ref|NW_016243901.1|:1191216:1193265:-	KE993679.1:3943135:3944608:-	Pygocentrus_nattereri	Lethenteron_camtschaticum	rnd-6_family-42	rnd-1_family-273	CMC	82.577	1102	1	1098	354	1450	0.114541	0.476974	1029	5	2	TRUE
gi|1047493487|ref|NW_016243901.1|:1191216:1193265:-	KE993731.1:19515:20972:+	Pygocentrus_nattereri	Lethenteron_camtschaticum	rnd-6_family-42	rnd-1_family-273	CMC	82.576	1079	1078	3	42	1104	0.124908	0.382158	1014	5	2	TRUE
gi|1047492857|ref|NW_016244531.1|:104654:106193:+	KE993793.1:1679374:1680819:+	Pygocentrus_nattereri	Lethenteron_camtschaticum	rnd-6_family-42	rnd-1_family-273	CMC	82.559	1055	447	1495	25	1075	0.119326	0.433471	1008	5	2	TRUE
gi|1047492857|ref|NW_016244531.1|:104654:106193:+	KE993677.1:1823914:1825350:+	Pygocentrus_nattereri	Lethenteron_camtschaticum	rnd-6_family-42	rnd-1_family-273	CMC	82.544	1014	536	1540	86	1086	0.117335	0.436797	819	5	2	TRUE
gi|1047493069|ref|NW_016244319.1|:100611:102455:-	APJL01103978.1:2:1076:-	Pygocentrus_nattereri	Lethenteron_camtschaticum	rnd-6_family-42	rnd-1_family-273	CMC	82.543	1054	46	1097	6	1051	0.112085	0.447939	1011	5	2	TRUE
gi|1047493487|ref|NW_016243901.1|:1191216:1193265:-	APJL01125554.1:84:1542:-	Pygocentrus_nattereri	Lethenteron_camtschaticum	rnd-6_family-42	rnd-1_family-273	CMC	82.54	1071	9	1077	345	1414	0.115276	0.489145	1023	5	2	TRUE
gi|1047493492|ref|NW_016243896.1|:1728843:1730134:+	KE993731.1:1208419:1209881:+	Pygocentrus_nattereri	Lethenteron_camtschaticum	rnd-6_family-42	rnd-1_family-273	CMC	82.532	1082	222	1292	42	1113	0.105048	0.432321	1041	5	2	TRUE
gi|1047493487|ref|NW_016243901.1|:1191216:1193265:-	KE993882.1:758405:759859:-	Pygocentrus_nattereri	Lethenteron_camtschaticum	rnd-6_family-42	rnd-1_family-273	CMC	82.526	950	131	1077	463	1410	0.1144	0.469172	804	5	2	TRUE
gi|1047492857|ref|NW_016244531.1|:104654:106193:+	KE993687.1:1893221:1894648:-	Pygocentrus_nattereri	Lethenteron_camtschaticum	rnd-6_family-42	rnd-1_family-273	CMC	82.523	1070	1528	464	335	1387	0.109819	0.43328	1023	5	2	TRUE
gi|1047492857|ref|NW_016244531.1|:104654:106193:+	KE993693.1:2866945:2868400:+	Pygocentrus_nattereri	Lethenteron_camtschaticum	rnd-6_family-42	rnd-1_family-273	CMC	82.509	1092	455	1540	31	1106	0.10261	0.455063	1056	5	2	TRUE
gi|1047493609|ref|NW_016243779.1|:3978640:3979678:-	KE993984.1:147853:149135:+	Pygocentrus_nattereri	Lethenteron_camtschaticum	rnd-6_family-42	rnd-1_family-273	CMC	82.5	1040	1039	5	50	1084	0.11654	0.473317	996	5	2	TRUE
gi|1047490735|ref|NW_016246653.1|:8422:9209:-	PIZI01000017.1:7445133:7447536:-	Pygocentrus_nattereri	Petromyzon_marinus	rnd-6_family-42	rnd-1_family-280	CMC	82.494	794	1	788	352	1139	0.141934	0.449791	786	5	2	TRUE
gi|1047493069|ref|NW_016244319.1|:100611:102455:-	KE993919.1:638530:639785:-	Pygocentrus_nattereri	Lethenteron_camtschaticum	rnd-6_family-42	rnd-1_family-273	CMC	82.483	902	1	898	358	1256	0.124249	0.471267	891	5	2	TRUE
gi|1047491348|ref|NW_016246040.1|:13060:13982:+	PIZI01000072.1:3062123:3063926:+	Pygocentrus_nattereri	Petromyzon_marinus	rnd-6_family-42	rnd-1_family-280	CMC	82.473	930	12	923	610	1538	0.10216	0.424213	723	5	2	TRUE
gi|1047493483|ref|NW_016243905.1|:1097713:1098602:+	KE993672.1:1841785:1843053:+	Pygocentrus_nattereri	Lethenteron_camtschaticum	rnd-6_family-42	rnd-1_family-273	CMC	82.472	890	4	888	32	914	0.115389	0.475536	825	5	2	TRUE
gi|1047493069|ref|NW_016244319.1|:100611:102455:-	PIZI01000001.1:4406374:4408796:-	Pygocentrus_nattereri	Petromyzon_marinus	rnd-6_family-42	rnd-1_family-280	CMC	82.471	1392	1	1386	356	1741	0.121615	0.443484	1197	5	2	TRUE
gi|1047493406|ref|NW_016243982.1|:891591:892489:+	KE993672.1:8518612:8520037:-	Pygocentrus_nattereri	Lethenteron_camtschaticum	rnd-6_family-42	rnd-1_family-273	CMC	82.471	850	899	58	578	1425	0.116683	0.466067	807	5	2	TRUE
gi|1047493487|ref|NW_016243901.1|:1191216:1193265:-	PIZI01000249.1:95199:97074:-	Pygocentrus_nattereri	Petromyzon_marinus	rnd-6_family-42	rnd-1_family-280	CMC	82.47	1158	5	1156	328	1479	0.122226	0.440766	792	5	2	TRUE
gi|1047493487|ref|NW_016243901.1|:1191216:1193265:-	PIZI01000017.1:805702:807375:+	Pygocentrus_nattereri	Petromyzon_marinus	rnd-6_family-42	rnd-1_family-280	CMC	82.468	1329	1321	1	4	1323	0.113557	0.477525	1170	5	2	TRUE
gi|1047493487|ref|NW_016243901.1|:1191216:1193265:-	PIZI01000020.1:1315540:1317951:+	Pygocentrus_nattereri	Petromyzon_marinus	rnd-6_family-42	rnd-1_family-280	CMC	82.462	1397	1391	1	685	2076	0.115804	0.464653	909	5	2	TRUE
gi|1047492857|ref|NW_016244531.1|:104654:106193:+	KE993737.1:623850:625315:+	Pygocentrus_nattereri	Lethenteron_camtschaticum	rnd-6_family-42	rnd-1_family-273	CMC	82.461	1089	447	1529	25	1100	0.10731	0.467763	1038	5	2	TRUE
gi|1047492857|ref|NW_016244531.1|:104654:106193:+	PIZI01000006.1:3949218:3950959:+	Pygocentrus_nattereri	Petromyzon_marinus	rnd-6_family-42	rnd-1_family-280	CMC	82.454	1402	150	1540	8	1391	0.0880878	0.454802	744	5	2	TRUE
gi|1047492857|ref|NW_016244531.1|:104654:106193:+	PIZI01000041.1:5750052:5751743:-	Pygocentrus_nattereri	Petromyzon_marinus	rnd-6_family-42	rnd-1_family-280	CMC	82.44	1008	1145	150	32	1037	0.0953641	0.432892	651	5	2	TRUE
gi|1047493069|ref|NW_016244319.1|:100611:102455:-	KE993672.1:2649779:2650786:+	Pygocentrus_nattereri	Lethenteron_camtschaticum	rnd-6_family-42	rnd-1_family-273	CMC	82.437	985	1084	103	34	1006	0.11305	0.441428	954	5	2	TRUE
gi|1047493033|ref|NW_016244355.1|:215609:218119:-	PIZI01000048.1:8281797:8284128:-	Pygocentrus_nattereri	Petromyzon_marinus	rnd-6_family-42	rnd-1_family-280	CMC	82.429	1400	1	1376	364	1754	0.108304	0.446863	1038	5	2	TRUE
gi|1047493069|ref|NW_016244319.1|:100611:102455:-	APJL01132427.1:417:1632:+	Pygocentrus_nattereri	Lethenteron_camtschaticum	rnd-6_family-42	rnd-1_family-273	CMC	82.407	1097	1097	1	25	1112	0.11582	0.440482	1086	5	2	TRUE
gi|1047493487|ref|NW_016243901.1|:1191216:1193265:-	KE993838.1:1060865:1062113:+	Pygocentrus_nattereri	Lethenteron_camtschaticum	rnd-6_family-42	rnd-1_family-273	CMC	82.405	898	892	1	5	895	0.134467	0.458635	849	5	2	TRUE
gi|1047493487|ref|NW_016243901.1|:1191216:1193265:-	PIZI01000070.1:2534836:2537016:-	Pygocentrus_nattereri	Petromyzon_marinus	rnd-6_family-42	rnd-1_family-280	CMC	82.403	1398	1	1387	354	1736	0.122743	0.468028	669	5	2	TRUE
gi|1047493069|ref|NW_016244319.1|:100611:102455:-	APJL01099861.1:949:2406:-	Pygocentrus_nattereri	Lethenteron_camtschaticum	rnd-6_family-42	rnd-1_family-273	CMC	82.396	1102	1	1097	336	1434	0.116329	0.464817	1080	5	2	TRUE
gi|1047493487|ref|NW_016243901.1|:1191216:1193265:-	APJL01098997.1:3314:4715:+	Pygocentrus_nattereri	Lethenteron_camtschaticum	rnd-6_family-42	rnd-1_family-273	CMC	82.396	1085	1078	1	45	1115	0.118098	0.407374	1026	5	2	TRUE
gi|1047492525|ref|NW_016244863.1|:45773:48288:+	KE993773.1:1084209:1085587:+	Pygocentrus_nattereri	Lethenteron_camtschaticum	rnd-6_family-42	rnd-1_family-273	CMC	82.392	1045	1477	2513	2	1043	0.117019	0.477752	1011	5	2	TRUE
gi|1047493492|ref|NW_016243896.1|:1728843:1730134:+	KE993735.1:2095792:2097242:-	Pygocentrus_nattereri	Lethenteron_camtschaticum	rnd-6_family-42	rnd-1_family-273	CMC	82.38	1101	1292	205	335	1427	0.120069	0.436037	1065	5	2	TRUE
gi|1047493069|ref|NW_016244319.1|:100611:102455:-	KE993732.1:2340031:2341496:-	Pygocentrus_nattereri	Lethenteron_camtschaticum	rnd-6_family-42	rnd-1_family-273	CMC	82.38	1101	1	1097	352	1442	0.109808	0.476466	1029	5	2	TRUE
gi|1047493492|ref|NW_016243896.1|:1728843:1730134:+	KE993709.1:2492257:2493720:-	Pygocentrus_nattereri	Lethenteron_camtschaticum	rnd-6_family-42	rnd-1_family-273	CMC	82.364	1083	1292	222	348	1423	0.121343	0.426284	1014	5	2	TRUE
gi|1047493487|ref|NW_016243901.1|:1191216:1193265:-	PIZI01000005.1:6909983:6911727:+	Pygocentrus_nattereri	Petromyzon_marinus	rnd-6_family-42	rnd-1_family-280	CMC	82.353	1394	1384	1	20	1408	0.117869	0.494078	1200	5	2	TRUE
gi|1047493487|ref|NW_016243901.1|:1191216:1193265:-	KE997551.1:2954:4425:-	Pygocentrus_nattereri	Lethenteron_camtschaticum	rnd-6_family-42	rnd-1_family-273	CMC	82.342	1093	1	1091	356	1441	0.11556	0.481988	1047	5	2	TRUE
gi|1047493487|ref|NW_016243901.1|:1191216:1193265:-	PIZI01000046.1:1205502:1206817:+	Pygocentrus_nattereri	Petromyzon_marinus	rnd-6_family-42	rnd-1_family-280	CMC	82.341	974	970	1	10	970	0.126095	0.376666	696	5	2	TRUE
gi|1047492857|ref|NW_016244531.1|:104654:106193:+	PIZI01000019.1:12329455:12331226:-	Pygocentrus_nattereri	Petromyzon_marinus	rnd-6_family-42	rnd-1_family-280	CMC	82.337	1121	1268	158	7	1125	0.108378	0.469612	1044	5	2	TRUE
gi|1047492857|ref|NW_016244531.1|:104654:106193:+	PIZI01000010.1:11567430:11569226:+	Pygocentrus_nattereri	Petromyzon_marinus	rnd-6_family-42	rnd-1_family-280	CMC	82.336	1404	150	1540	54	1453	0.102424	0.486931	1299	5	2	TRUE
gi|1047493487|ref|NW_016243901.1|:1191216:1193265:-	PIZI01000159.1:305950:308151:-	Pygocentrus_nattereri	Petromyzon_marinus	rnd-6_family-42	rnd-1_family-280	CMC	82.336	1404	1	1392	353	1740	0.10305	0.44002	1059	5	2	TRUE
gi|1047493487|ref|NW_016243901.1|:1191216:1193265:-	PIZI01000009.1:1639042:1641460:-	Pygocentrus_nattereri	Petromyzon_marinus	rnd-6_family-42	rnd-1_family-280	CMC	82.336	1404	1	1392	354	1745	0.0893251	0.449616	948	5	2	TRUE
gi|1047473139|ref|NW_016263370.1|:45:914:-	PIZI01000081.1:1262398:1263543:+	Pygocentrus_nattereri	Petromyzon_marinus	rnd-6_family-42	rnd-1_family-291	CMC	82.331	798	800	3	1	791	0.12196	0.429594	774	5	2	TRUE
gi|1047492857|ref|NW_016244531.1|:104654:106193:+	PIZI01000042.1:831322:833755:-	Pygocentrus_nattereri	Petromyzon_marinus	rnd-6_family-42	rnd-1_family-280	CMC	82.298	1401	1540	150	348	1744	0.117397	0.451859	1335	5	2	TRUE
gi|1047492857|ref|NW_016244531.1|:104654:106193:+	APJL01140677.1:89:1342:+	Pygocentrus_nattereri	Lethenteron_camtschaticum	rnd-6_family-42	rnd-1_family-273	CMC	82.289	1101	447	1540	25	1111	0.115405	0.418244	1038	5	2	TRUE
gi|1047493487|ref|NW_016243901.1|:1191216:1193265:-	PIZI01000010.1:13744361:13746803:+	Pygocentrus_nattereri	Petromyzon_marinus	rnd-6_family-42	rnd-1_family-280	CMC	82.286	1400	1392	1	693	2086	0.115837	0.451635	972	5	2	TRUE
gi|1047493033|ref|NW_016244355.1|:215609:218119:-	KE993783.1:893221:894686:+	Pygocentrus_nattereri	Lethenteron_camtschaticum	rnd-6_family-42	rnd-1_family-273	CMC	82.273	1100	1	1082	1120	25	0.106911	0.454505	1041	5	2	TRUE
gi|1047493259|ref|NW_016244129.1|:572072:574086:-	PIZI01000048.1:8281797:8284128:-	Pygocentrus_nattereri	Petromyzon_marinus	rnd-6_family-42	rnd-1_family-280	CMC	82.273	1399	1	1371	364	1754	0.0958462	0.452153	744	5	2	TRUE
gi|1047493492|ref|NW_016243896.1|:1728843:1730134:+	KE994044.1:333027:334490:-	Pygocentrus_nattereri	Lethenteron_camtschaticum	rnd-6_family-42	rnd-1_family-273	CMC	82.255	1082	1292	222	345	1423	0.108838	0.4651	1005	5	2	TRUE
gi|1047493487|ref|NW_016243901.1|:1191216:1193265:-	KE993830.1:388501:389926:-	Pygocentrus_nattereri	Lethenteron_camtschaticum	rnd-6_family-42	rnd-1_family-273	CMC	82.234	1092	1	1091	312	1395	0.111456	0.48207	822	5	2	TRUE
gi|1047493487|ref|NW_016243901.1|:1191216:1193265:-	PIZI01000020.1:13425402:13427184:+	Pygocentrus_nattereri	Petromyzon_marinus	rnd-6_family-42	rnd-1_family-280	CMC	82.227	1401	1392	1	44	1437	0.110152	0.486905	1266	5	2	TRUE
gi|1047493487|ref|NW_016243901.1|:1191216:1193265:-	PIZI01000020.1:13473961:13475742:-	Pygocentrus_nattereri	Petromyzon_marinus	rnd-6_family-42	rnd-1_family-280	CMC	82.227	1401	1	1392	346	1739	0.108296	0.48884	1263	5	2	TRUE
gi|1047493487|ref|NW_016243901.1|:1191216:1193265:-	PIZI01000006.1:2457829:2459380:-	Pygocentrus_nattereri	Petromyzon_marinus	rnd-6_family-42	rnd-1_family-280	CMC	82.192	1168	1	1161	359	1514	0.112467	0.469054	1137	5	2	TRUE
gi|1047493487|ref|NW_016243901.1|:1191216:1193265:-	KE993879.1:265379:266842:+	Pygocentrus_nattereri	Lethenteron_camtschaticum	rnd-6_family-42	rnd-1_family-273	CMC	82.189	1078	1078	2	45	1109	0.109332	0.477316	1059	5	2	TRUE
gi|1047493487|ref|NW_016243901.1|:1191216:1193265:-	KE993810.1:988378:989820:-	Pygocentrus_nattereri	Lethenteron_camtschaticum	rnd-6_family-42	rnd-1_family-273	CMC	82.187	1061	32	1090	377	1433	0.135594	0.443156	921	5	2	TRUE
gi|1047492857|ref|NW_016244531.1|:104654:106193:+	KE993939.1:345882:347351:+	Pygocentrus_nattereri	Lethenteron_camtschaticum	rnd-6_family-42	rnd-1_family-273	CMC	82.182	1100	447	1540	25	1122	0.115434	0.496435	1080	5	2	TRUE
gi|1047492857|ref|NW_016244531.1|:104654:106193:+	PIZI01000041.1:5897717:5899438:+	Pygocentrus_nattereri	Petromyzon_marinus	rnd-6_family-42	rnd-1_family-280	CMC	82.182	1375	176	1539	1	1364	0.122539	0.471165	966	5	2	TRUE
gi|1047493487|ref|NW_016243901.1|:1191216:1193265:-	PIZI01005980.1:2938:4139:+	Pygocentrus_nattereri	Petromyzon_marinus	rnd-6_family-42	rnd-1_family-280	CMC	82.162	1138	1131	1	7	1129	0.10854	0.463215	1011	5	2	TRUE
gi|1047490735|ref|NW_016246653.1|:8422:9209:-	PIZI01000048.1:6304755:6306879:+	Pygocentrus_nattereri	Petromyzon_marinus	rnd-6_family-42	rnd-1_family-280	CMC	82.152	790	788	1	1269	2050	0.119075	0.481321	780	5	2	TRUE
gi|1047493487|ref|NW_016243901.1|:1191216:1193265:-	PIZI01000024.1:2255428:2256628:+	Pygocentrus_nattereri	Petromyzon_marinus	rnd-6_family-42	rnd-1_family-280	CMC	82.146	1137	1131	1	7	1127	0.102372	0.465203	984	5	2	TRUE
gi|1047493487|ref|NW_016243901.1|:1191216:1193265:-	PIZI01000048.1:7326220:7327972:+	Pygocentrus_nattereri	Petromyzon_marinus	rnd-6_family-42	rnd-1_family-280	CMC	82.143	1400	1392	1	103	1475	0.106731	0.476368	1113	5	2	TRUE
gi|1047493609|ref|NW_016243779.1|:3978640:3979678:-	KE993906.1:559379:560825:-	Pygocentrus_nattereri	Lethenteron_camtschaticum	rnd-6_family-42	rnd-1_family-273	CMC	82.143	1036	5	1036	366	1394	0.122038	0.489176	990	5	2	TRUE
gi|1047493609|ref|NW_016243779.1|:3978640:3979678:-	KE993980.1:370876:372348:+	Pygocentrus_nattereri	Lethenteron_camtschaticum	rnd-6_family-42	rnd-1_family-273	CMC	82.143	1036	1039	5	50	1081	0.120167	0.466126	978	5	2	TRUE
gi|1047492525|ref|NW_016244863.1|:45773:48288:+	PIZI01000010.1:15092654:15093762:-	Pygocentrus_nattereri	Petromyzon_marinus	rnd-6_family-42	rnd-1_family-280	CMC	82.12	783	2225	1450	331	1109	0.121014	0.458876	696	5	2	TRUE
gi|1047492857|ref|NW_016244531.1|:104654:106193:+	PIZI01000054.1:1804570:1806426:-	Pygocentrus_nattereri	Petromyzon_marinus	rnd-6_family-42	rnd-1_family-280	CMC	82.107	1386	1540	166	353	1710	0.0922742	0.455026	1113	5	2	TRUE
gi|1047493487|ref|NW_016243901.1|:1191216:1193265:-	PIZI01000003.1:23947027:23948994:-	Pygocentrus_nattereri	Petromyzon_marinus	rnd-6_family-42	rnd-1_family-280	CMC	82.095	1413	1	1392	337	1730	0.10553	0.398623	777	5	2	TRUE
gi|1047493492|ref|NW_016243896.1|:1728843:1730134:+	APJL01137418.1:107:1352:-	Pygocentrus_nattereri	Lethenteron_camtschaticum	rnd-6_family-42	rnd-1_family-273	CMC	82.091	1100	1292	205	133	1222	0.114037	0.455849	894	5	2	TRUE
gi|1047493572|ref|NW_016243816.1|:1180529:1181387:+	APJL01140786.1:2:1224:-	Pygocentrus_nattereri	Lethenteron_camtschaticum	rnd-6_family-42	rnd-1_family-273	CMC	82.069	870	859	1	109	970	0.114994	0.466132	801	5	2	TRUE
gi|1047492857|ref|NW_016244531.1|:104654:106193:+	PIZI01000012.1:9943935:9946348:-	Pygocentrus_nattereri	Petromyzon_marinus	rnd-6_family-42	rnd-1_family-280	CMC	82.046	1398	1540	154	355	1749	0.11485	0.488391	1350	5	2	TRUE
gi|1047493487|ref|NW_016243901.1|:1191216:1193265:-	PIZI01000014.1:4290868:4293257:-	Pygocentrus_nattereri	Petromyzon_marinus	rnd-6_family-42	rnd-1_family-280	CMC	82.046	1398	1	1392	355	1751	0.121827	0.458371	1248	5	2	TRUE
gi|1047492857|ref|NW_016244531.1|:104654:106193:+	PIZI01000305.1:69203:70287:-	Pygocentrus_nattereri	Petromyzon_marinus	rnd-6_family-42	rnd-1_family-280	CMC	82.046	997	1146	158	26	1019	0.109781	0.497895	918	5	2	TRUE
gi|1047493259|ref|NW_016244129.1|:572072:574086:-	KE993881.1:499206:500654:-	Pygocentrus_nattereri	Lethenteron_camtschaticum	rnd-6_family-42	rnd-1_family-273	CMC	82.028	1085	1	1080	350	1425	0.111125	0.459947	804	5	2	TRUE
gi|1047492857|ref|NW_016244531.1|:104654:106193:+	PIZI01000048.1:2298111:2300515:+	Pygocentrus_nattereri	Petromyzon_marinus	rnd-6_family-42	rnd-1_family-280	CMC	82.026	1402	150	1540	689	2076	0.110047	0.410732	1077	5	2	TRUE
gi|1047492857|ref|NW_016244531.1|:104654:106193:+	KE993958.1:397024:398469:+	Pygocentrus_nattereri	Lethenteron_camtschaticum	rnd-6_family-42	rnd-1_family-273	CMC	82.026	1096	447	1540	26	1109	0.115705	0.450621	1062	5	2	TRUE
gi|1047480435|ref|NW_016256378.1|:1:1173:+	PIZI01000012.1:8058580:8059991:+	Pygocentrus_nattereri	Petromyzon_marinus	rnd-6_family-42	rnd-1_family-280	CMC	82.018	912	145	1050	471	1376	0.12357	0.473707	804	5	2	TRUE
gi|1047492857|ref|NW_016244531.1|:104654:106193:+	PIZI01000025.1:13148854:13151300:-	Pygocentrus_nattereri	Petromyzon_marinus	rnd-6_family-42	rnd-1_family-280	CMC	82.013	1401	1540	150	374	1767	0.116265	0.482661	1278	5	2	TRUE
gi|1047493487|ref|NW_016243901.1|:1191216:1193265:-	PIZI01000847.1:25483:27881:+	Pygocentrus_nattereri	Petromyzon_marinus	rnd-6_family-42	rnd-1_family-280	CMC	82.007	1395	1392	9	660	2050	0.121657	0.483492	1011	5	2	TRUE
gi|1047493487|ref|NW_016243901.1|:1191216:1193265:-	PIZI01000035.1:11268832:11270601:-	Pygocentrus_nattereri	Petromyzon_marinus	rnd-6_family-42	rnd-1_family-280	CMC	82	1400	1	1392	352	1727	0.109438	0.47545	834	5	2	TRUE
gi|1047493069|ref|NW_016244319.1|:100611:102455:-	PIZI01000037.1:7183766:7185167:+	Pygocentrus_nattereri	Petromyzon_marinus	rnd-6_family-42	rnd-1_family-280	CMC	81.996	1072	1065	1	1	1049	0.103036	0.437383	792	5	2	TRUE
gi|1047493487|ref|NW_016243901.1|:1191216:1193265:-	PIZI01000016.1:10257366:10259753:+	Pygocentrus_nattereri	Petromyzon_marinus	rnd-6_family-42	rnd-1_family-280	CMC	81.974	1398	1392	1	649	2040	0.119425	0.472848	1167	5	2	TRUE
gi|1047490735|ref|NW_016246653.1|:8422:9209:-	PIZI01000010.1:11733255:11735442:+	Pygocentrus_nattereri	Petromyzon_marinus	rnd-6_family-42	rnd-1_family-280	CMC	81.957	787	785	1	1069	1835	0.0983385	0.448681	753	5	2	TRUE
gi|1047492857|ref|NW_016244531.1|:104654:106193:+	PIZI01000027.1:6408692:6411075:-	Pygocentrus_nattereri	Petromyzon_marinus	rnd-6_family-42	rnd-1_family-280	CMC	81.955	1064	1204	150	650	1704	0.113876	0.443379	960	5	2	TRUE
gi|1047492857|ref|NW_016244531.1|:104654:106193:+	PIZI01000045.1:8793140:8795494:+	Pygocentrus_nattereri	Petromyzon_marinus	rnd-6_family-42	rnd-1_family-280	CMC	81.948	1396	154	1540	649	2034	0.114198	0.459233	1251	5	2	TRUE
gi|1047493354|ref|NW_016244034.1|:79523:81570:-	PIZI01000001.1:4406374:4408796:-	Pygocentrus_nattereri	Petromyzon_marinus	rnd-6_family-42	rnd-1_family-280	CMC	81.938	1218	12	1220	532	1746	0.131901	0.473446	1023	5	2	TRUE
gi|1047492525|ref|NW_016244863.1|:45773:48288:+	KE993680.1:2154652:2156116:+	Pygocentrus_nattereri	Lethenteron_camtschaticum	rnd-6_family-42	rnd-1_family-273	CMC	81.934	1096	1423	2513	25	1111	0.114135	0.470587	1062	5	2	TRUE
gi|1047492857|ref|NW_016244531.1|:104654:106193:+	PIZI01000005.1:20764450:20766314:+	Pygocentrus_nattereri	Petromyzon_marinus	rnd-6_family-42	rnd-1_family-280	CMC	81.922	1405	150	1540	138	1516	0.110643	0.406907	750	5	2	TRUE
gi|1047493487|ref|NW_016243901.1|:1191216:1193265:-	KE993674.1:4763603:4765047:-	Pygocentrus_nattereri	Lethenteron_camtschaticum	rnd-6_family-42	rnd-1_family-273	CMC	81.912	1067	2	1062	347	1396	0.11903	0.439018	801	5	2	TRUE
gi|1047492857|ref|NW_016244531.1|:104654:106193:+	PIZI01000056.1:3034763:3036570:+	Pygocentrus_nattereri	Petromyzon_marinus	rnd-6_family-42	rnd-1_family-280	CMC	81.906	1133	150	1268	677	1804	0.119609	0.477285	957	5	2	TRUE
gi|1047493492|ref|NW_016243896.1|:1728843:1730134:+	KE993957.1:600052:601498:-	Pygocentrus_nattereri	Lethenteron_camtschaticum	rnd-6_family-42	rnd-1_family-273	CMC	81.86	1097	1289	205	342	1423	0.0974758	0.454686	813	5	2	TRUE
gi|1047493487|ref|NW_016243901.1|:1191216:1193265:-	PIZI01000049.1:5762665:5764880:-	Pygocentrus_nattereri	Petromyzon_marinus	rnd-6_family-42	rnd-1_family-280	CMC	81.857	1163	1	1157	229	1352	0.097106	0.395089	645	5	2	TRUE
gi|1047493487|ref|NW_016243901.1|:1191216:1193265:-	PIZI01000005.1:1535246:1536784:+	Pygocentrus_nattereri	Petromyzon_marinus	rnd-6_family-42	rnd-1_family-280	CMC	81.846	997	994	3	483	1462	0.12274	0.401012	960	5	2	TRUE
gi|1047492857|ref|NW_016244531.1|:104654:106193:+	PIZI01000008.1:17218915:17221227:+	Pygocentrus_nattereri	Petromyzon_marinus	rnd-6_family-42	rnd-1_family-280	CMC	81.838	1404	150	1540	685	2080	0.11867	0.45854	1137	5	2	TRUE
gi|1047493487|ref|NW_016243901.1|:1191216:1193265:-	PIZI01000113.1:427421:429848:+	Pygocentrus_nattereri	Petromyzon_marinus	rnd-6_family-42	rnd-1_family-280	CMC	81.838	1360	1354	1	718	2072	0.112518	0.458457	984	5	2	TRUE
gi|1047492857|ref|NW_016244531.1|:104654:106193:+	PIZI01000020.1:7198998:7201386:+	Pygocentrus_nattereri	Petromyzon_marinus	rnd-6_family-42	rnd-1_family-280	CMC	81.838	936	132	1059	658	1587	0.108177	0.472211	876	5	2	TRUE
gi|1047493069|ref|NW_016244319.1|:100611:102455:-	PIZI01000041.1:6116297:6118153:-	Pygocentrus_nattereri	Petromyzon_marinus	rnd-6_family-42	rnd-1_family-280	CMC	81.836	1013	188	1195	4	1003	0.11027	0.413004	834	5	2	TRUE
gi|1047493069|ref|NW_016244319.1|:100611:102455:-	KE993758.1:1946141:1947576:-	Pygocentrus_nattereri	Lethenteron_camtschaticum	rnd-6_family-42	rnd-1_family-273	CMC	81.835	1112	1	1097	303	1412	0.117678	0.456309	1095	5	2	TRUE
gi|1047493069|ref|NW_016244319.1|:100611:102455:-	KE993737.1:627331:628795:+	Pygocentrus_nattereri	Lethenteron_camtschaticum	rnd-6_family-42	rnd-1_family-273	CMC	81.835	1090	1097	11	25	1101	0.125211	0.4725	1056	5	2	TRUE
gi|1047493487|ref|NW_016243901.1|:1191216:1193265:-	PIZI01000047.1:3013642:3015196:-	Pygocentrus_nattereri	Petromyzon_marinus	rnd-6_family-42	rnd-1_family-280	CMC	81.826	1216	1	1208	347	1555	0.131547	0.437232	1191	5	2	TRUE
gi|1047493492|ref|NW_016243896.1|:1728843:1730134:+	KE993887.1:268903:270209:+	Pygocentrus_nattereri	Lethenteron_camtschaticum	rnd-6_family-42	rnd-1_family-273	CMC	81.818	1100	205	1292	23	1109	0.121823	0.444388	1056	5	2	TRUE
gi|1047492857|ref|NW_016244531.1|:104654:106193:+	PIZI01005327.1:7876:9490:-	Pygocentrus_nattereri	Petromyzon_marinus	rnd-6_family-42	rnd-1_family-280	CMC	81.804	1275	1539	278	343	1613	0.110266	0.487712	807	5	2	TRUE
gi|1047493487|ref|NW_016243901.1|:1191216:1193265:-	APJL01129726.1:114:1546:+	Pygocentrus_nattereri	Lethenteron_camtschaticum	rnd-6_family-42	rnd-1_family-273	CMC	81.802	1099	1098	1	25	1099	0.114239	0.419274	1014	5	2	TRUE
gi|1047492857|ref|NW_016244531.1|:104654:106193:+	KE993956.1:518498:519645:+	Pygocentrus_nattereri	Lethenteron_camtschaticum	rnd-6_family-42	rnd-1_family-273	CMC	81.777	1103	447	1540	25	1095	0.112256	0.413569	843	5	2	TRUE
gi|1047492857|ref|NW_016244531.1|:104654:106193:+	PIZI01000001.1:2669901:2671614:-	Pygocentrus_nattereri	Petromyzon_marinus	rnd-6_family-42	rnd-1_family-280	CMC	81.775	1059	1197	150	2	1055	0.119422	0.476306	1014	5	2	TRUE
gi|1047493487|ref|NW_016243901.1|:1191216:1193265:-	PIZI01000012.1:8077318:8079741:-	Pygocentrus_nattereri	Petromyzon_marinus	rnd-6_family-42	rnd-1_family-280	CMC	81.76	1398	1	1385	352	1735	0.108235	0.466328	705	5	2	TRUE
gi|1047492857|ref|NW_016244531.1|:104654:106193:+	PIZI01000033.1:6751623:6753505:+	Pygocentrus_nattereri	Petromyzon_marinus	rnd-6_family-42	rnd-1_family-280	CMC	81.749	1189	164	1334	706	1882	0.123946	0.463873	801	5	2	TRUE
gi|1047493572|ref|NW_016243816.1|:1180529:1181387:+	KE993729.1:2171697:2173158:+	Pygocentrus_nattereri	Lethenteron_camtschaticum	rnd-6_family-42	rnd-1_family-273	CMC	81.745	871	1	859	252	1108	0.119121	0.45217	801	5	2	TRUE
gi|1047493487|ref|NW_016243901.1|:1191216:1193265:-	KE993817.1:1254266:1255744:+	Pygocentrus_nattereri	Lethenteron_camtschaticum	rnd-6_family-42	rnd-1_family-273	CMC	81.744	1101	1098	1	25	1122	0.12576	0.494349	1089	5	2	TRUE
gi|1047492857|ref|NW_016244531.1|:104654:106193:+	PIZI01000069.1:1511830:1513645:+	Pygocentrus_nattereri	Petromyzon_marinus	rnd-6_family-42	rnd-1_family-280	CMC	81.74	1402	150	1532	422	1816	0.104372	0.447415	777	5	2	TRUE
gi|1047493487|ref|NW_016243901.1|:1191216:1193265:-	KE993838.1:645076:646105:+	Pygocentrus_nattereri	Lethenteron_camtschaticum	rnd-6_family-42	rnd-1_family-273	CMC	81.737	1013	1098	87	25	1025	0.12328	0.439735	987	5	2	TRUE
gi|1047492857|ref|NW_016244531.1|:104654:106193:+	PIZI01000007.1:10776188:10777719:-	Pygocentrus_nattereri	Petromyzon_marinus	rnd-6_family-42	rnd-1_family-280	CMC	81.736	887	1067	192	6	887	0.114901	0.480622	798	5	2	TRUE
gi|1047492805|ref|NW_016244583.1|:168361:169404:+	PIZI01000024.1:10133380:10134932:+	Pygocentrus_nattereri	Petromyzon_marinus	rnd-6_family-42	rnd-1_family-280	CMC	81.733	1073	1	1044	145	1204	0.102785	0.465994	972	5	2	TRUE
gi|1047492857|ref|NW_016244531.1|:104654:106193:+	PIZI01000050.1:8252034:8253713:+	Pygocentrus_nattereri	Petromyzon_marinus	rnd-6_family-42	rnd-1_family-280	CMC	81.716	1329	233	1540	2	1327	0.117064	0.463577	1224	5	2	TRUE
gi|1047492857|ref|NW_016244531.1|:104654:106193:+	PIZI01000029.1:2078765:2080974:-	Pygocentrus_nattereri	Petromyzon_marinus	rnd-6_family-42	rnd-1_family-280	CMC	81.707	1394	1540	158	355	1731	0.118938	0.423777	903	5	2	TRUE
gi|1047492857|ref|NW_016244531.1|:104654:106193:+	PIZI01000011.1:3580868:3582676:-	Pygocentrus_nattereri	Petromyzon_marinus	rnd-6_family-42	rnd-1_family-280	CMC	81.698	1131	1268	150	8	1123	0.100952	0.47854	846	5	2	TRUE
gi|1047493069|ref|NW_016244319.1|:100611:102455:-	KE993941.1:429706:431156:-	Pygocentrus_nattereri	Lethenteron_camtschaticum	rnd-6_family-42	rnd-1_family-273	CMC	81.694	1098	1	1097	355	1427	0.11064	0.457717	1017	5	2	TRUE
gi|1047493492|ref|NW_016243896.1|:1728843:1730134:+	KE993750.1:1899303:1900760:-	Pygocentrus_nattereri	Lethenteron_camtschaticum	rnd-6_family-42	rnd-1_family-273	CMC	81.685	1092	1292	205	354	1434	0.123133	0.460395	1050	5	2	TRUE
gi|1047493487|ref|NW_016243901.1|:1191216:1193265:-	PIZI01000029.1:12533368:12535315:+	Pygocentrus_nattereri	Petromyzon_marinus	rnd-6_family-42	rnd-1_family-280	CMC	81.682	1403	1392	1	243	1632	0.12334	0.46565	1215	5	2	TRUE
gi|1047493568|ref|NW_016243820.1|:464502:465480:-	PIZI01000079.1:1189422:1190784:+	Pygocentrus_nattereri	Petromyzon_marinus	rnd-6_family-42	rnd-1_family-280	CMC	81.67	982	979	3	36	1010	0.132411	0.441961	867	5	2	TRUE
gi|1047492525|ref|NW_016244863.1|:45773:48288:+	KE993959.1:46050:47509:-	Pygocentrus_nattereri	Lethenteron_camtschaticum	rnd-6_family-42	rnd-1_family-273	CMC	81.668	1091	2513	1430	349	1429	0.129692	0.458852	1014	5	2	TRUE
gi|1047493492|ref|NW_016243896.1|:1728843:1730134:+	PIZI01000004.1:6808768:6810305:+	Pygocentrus_nattereri	Petromyzon_marinus	rnd-6_family-42	rnd-1_family-280	CMC	81.665	1309	7	1292	2	1304	0.112647	0.460877	1245	5	2	TRUE
gi|1047493487|ref|NW_016243901.1|:1191216:1193265:-	KE993763.1:1885296:1886748:+	Pygocentrus_nattereri	Lethenteron_camtschaticum	rnd-6_family-42	rnd-1_family-273	CMC	81.653	1101	1098	1	3	1098	0.121841	0.499854	1053	5	2	TRUE
gi|1047493492|ref|NW_016243896.1|:1728843:1730134:+	KE994530.1:16:1456:+	Pygocentrus_nattereri	Lethenteron_camtschaticum	rnd-6_family-42	rnd-1_family-273	CMC	81.653	1101	205	1292	25	1122	0.114594	0.489726	1032	5	2	TRUE
gi|1047493487|ref|NW_016243901.1|:1191216:1193265:-	KE993703.1:655093:656262:+	Pygocentrus_nattereri	Lethenteron_camtschaticum	rnd-6_family-42	rnd-1_family-273	CMC	81.653	1101	1098	1	25	1117	0.130109	0.430819	1008	5	2	TRUE
gi|1047493487|ref|NW_016243901.1|:1191216:1193265:-	PIZI01000021.1:11161094:11163258:+	Pygocentrus_nattereri	Petromyzon_marinus	rnd-6_family-42	rnd-1_family-280	CMC	81.643	1400	1392	1	453	1834	0.121516	0.484242	906	5	2	TRUE
gi|1047493487|ref|NW_016243901.1|:1191216:1193265:-	PIZI01000021.1:12936117:12937395:+	Pygocentrus_nattereri	Petromyzon_marinus	rnd-6_family-42	rnd-1_family-280	CMC	81.641	975	968	1	1	953	0.114672	0.432413	795	5	2	TRUE
gi|1047492857|ref|NW_016244531.1|:104654:106193:+	PIZI01000034.1:6556372:6558768:+	Pygocentrus_nattereri	Petromyzon_marinus	rnd-6_family-42	rnd-1_family-280	CMC	81.638	1416	150	1540	664	2060	0.0869773	0.409183	756	5	2	TRUE
gi|1047493492|ref|NW_016243896.1|:1728843:1730134:+	PIZI01000044.1:2680367:2682144:+	Pygocentrus_nattereri	Petromyzon_marinus	rnd-6_family-42	rnd-1_family-280	CMC	81.637	1307	1	1290	473	1772	0.10118	0.47159	882	5	2	TRUE
gi|1047493492|ref|NW_016243896.1|:1728843:1730134:+	KE994089.1:118683:120118:-	Pygocentrus_nattereri	Lethenteron_camtschaticum	rnd-6_family-42	rnd-1_family-273	CMC	81.635	1089	1289	205	345	1412	0.116534	0.476546	885	5	2	TRUE
gi|1047493487|ref|NW_016243901.1|:1191216:1193265:-	PIZI01000005.1:5551708:5554109:+	Pygocentrus_nattereri	Petromyzon_marinus	rnd-6_family-42	rnd-1_family-280	CMC	81.63	1399	1392	1	682	2061	0.122013	0.449391	738	5	2	TRUE
gi|1047493487|ref|NW_016243901.1|:1191216:1193265:-	PIZI01000030.1:9982642:9984489:+	Pygocentrus_nattereri	Petromyzon_marinus	rnd-6_family-42	rnd-1_family-280	CMC	81.624	1404	1386	1	121	1514	0.123433	0.493973	942	5	2	TRUE
gi|1047492857|ref|NW_016244531.1|:104654:106193:+	PIZI01000002.1:23096288:23098684:+	Pygocentrus_nattereri	Petromyzon_marinus	rnd-6_family-42	rnd-1_family-280	CMC	81.585	1401	150	1540	664	2054	0.113292	0.455322	1251	5	2	TRUE
gi|1047492857|ref|NW_016244531.1|:104654:106193:+	PIZI01000020.1:1398104:1399848:+	Pygocentrus_nattereri	Petromyzon_marinus	rnd-6_family-42	rnd-1_family-280	CMC	81.579	1064	143	1195	689	1745	0.124844	0.465331	1017	5	2	TRUE
gi|1047493487|ref|NW_016243901.1|:1191216:1193265:-	PIZI01000095.1:962544:964980:+	Pygocentrus_nattereri	Petromyzon_marinus	rnd-6_family-42	rnd-1_family-280	CMC	81.571	1400	1392	1	692	2082	0.120078	0.479787	1233	5	2	TRUE
gi|1047493487|ref|NW_016243901.1|:1191216:1193265:-	PIZI01000029.1:3424476:3426820:+	Pygocentrus_nattereri	Petromyzon_marinus	rnd-6_family-42	rnd-1_family-280	CMC	81.571	1400	1392	1	684	2054	0.112349	0.455444	681	5	2	TRUE
gi|1047493487|ref|NW_016243901.1|:1191216:1193265:-	PIZI01006195.1:8442:9934:-	Pygocentrus_nattereri	Petromyzon_marinus	rnd-6_family-42	rnd-1_family-280	CMC	81.558	1155	14	1161	329	1467	0.126801	0.484608	885	5	2	TRUE
gi|1047493487|ref|NW_016243901.1|:1191216:1193265:-	KE994153.1:218318:219794:-	Pygocentrus_nattereri	Lethenteron_camtschaticum	rnd-6_family-42	rnd-1_family-273	CMC	81.548	1111	1	1091	340	1446	0.118478	0.44594	1029	5	2	TRUE
gi|1047493483|ref|NW_016243905.1|:1097713:1098602:+	PIZI01000039.1:3113271:3114036:+	Pygocentrus_nattereri	Petromyzon_marinus	rnd-6_family-42	rnd-1_family-280	CMC	81.542	791	4	789	5	766	0.102065	0.483657	717	5	2	TRUE
gi|1047490735|ref|NW_016246653.1|:8422:9209:-	PIZI01000037.1:8787579:8789792:+	Pygocentrus_nattereri	Petromyzon_marinus	rnd-6_family-42	rnd-1_family-280	CMC	81.542	791	786	1	1075	1857	0.128037	0.486187	675	5	2	TRUE
gi|1047493069|ref|NW_016244319.1|:100611:102455:-	PIZI01000001.1:733344:734807:+	Pygocentrus_nattereri	Petromyzon_marinus	rnd-6_family-42	rnd-1_family-280	CMC	81.53	1072	1386	319	404	1451	0.120276	0.454301	714	5	2	TRUE
gi|1047492857|ref|NW_016244531.1|:104654:106193:+	PIZI01000001.1:819440:821554:-	Pygocentrus_nattereri	Petromyzon_marinus	rnd-6_family-42	rnd-1_family-280	CMC	81.492	1421	1540	137	74	1476	0.111015	0.420641	897	5	2	TRUE
gi|1047492857|ref|NW_016244531.1|:104654:106193:+	KE993995.1:26788:28236:-	Pygocentrus_nattereri	Lethenteron_camtschaticum	rnd-6_family-42	rnd-1_family-273	CMC	81.488	1102	1540	447	356	1425	0.11784	0.402969	1032	5	2	TRUE
gi|1047473139|ref|NW_016263370.1|:45:914:-	PIZI01000027.1:3972253:3973245:+	Pygocentrus_nattereri	Petromyzon_marinus	rnd-6_family-42	rnd-1_family-291	CMC	81.486	740	735	1	4	718	0.115557	0.413123	651	5	2	TRUE
gi|1047493487|ref|NW_016243901.1|:1191216:1193265:-	KE993880.1:619692:620912:-	Pygocentrus_nattereri	Lethenteron_camtschaticum	rnd-6_family-42	rnd-1_family-273	CMC	81.455	1100	1	1098	123	1197	0.126096	0.434779	1065	5	2	TRUE
gi|1047493487|ref|NW_016243901.1|:1191216:1193265:-	PIZI01000246.1:1:2191:+	Pygocentrus_nattereri	Petromyzon_marinus	rnd-6_family-42	rnd-1_family-280	CMC	81.447	1396	1387	1	462	1836	0.105073	0.432564	804	5	2	TRUE
gi|1047493487|ref|NW_016243901.1|:1191216:1193265:-	PIZI01000015.1:12681541:12683968:+	Pygocentrus_nattereri	Petromyzon_marinus	rnd-6_family-42	rnd-1_family-280	CMC	81.429	1400	1392	1	689	2082	0.134937	0.487012	963	5	2	TRUE
gi|1047493475|ref|NW_016243913.1|:1590391:1592593:-	PIZI01000048.1:8281797:8284128:-	Pygocentrus_nattereri	Petromyzon_marinus	rnd-6_family-42	rnd-1_family-280	CMC	81.421	1168	1	1128	592	1754	0.108884	0.454426	771	5	2	TRUE
gi|1047492857|ref|NW_016244531.1|:104654:106193:+	PIZI01000015.1:8529657:8532075:-	Pygocentrus_nattereri	Petromyzon_marinus	rnd-6_family-42	rnd-1_family-280	CMC	81.41	1404	1540	150	354	1751	0.109747	0.486345	1263	5	2	TRUE
gi|1047493487|ref|NW_016243901.1|:1191216:1193265:-	KE993914.1:538824:540269:-	Pygocentrus_nattereri	Lethenteron_camtschaticum	rnd-6_family-42	rnd-1_family-273	CMC	81.397	1102	1	1098	342	1422	0.123942	0.466412	1071	5	2	TRUE
gi|1047493487|ref|NW_016243901.1|:1191216:1193265:-	KE993838.1:648856:649762:+	Pygocentrus_nattereri	Lethenteron_camtschaticum	rnd-6_family-42	rnd-1_family-273	CMC	81.388	908	993	87	7	902	0.134521	0.433241	882	5	2	TRUE
gi|1047493487|ref|NW_016243901.1|:1191216:1193265:-	PIZI01000008.1:4460370:4462756:-	Pygocentrus_nattereri	Petromyzon_marinus	rnd-6_family-42	rnd-1_family-280	CMC	81.38	1391	3	1386	350	1723	0.114023	0.493652	1149	5	2	TRUE
gi|1047493492|ref|NW_016243896.1|:1728843:1730134:+	PIZI01000008.1:17168812:17170404:-	Pygocentrus_nattereri	Petromyzon_marinus	rnd-6_family-42	rnd-1_family-280	CMC	81.374	1310	1292	1	60	1361	0.117103	0.474863	1188	5	2	TRUE
gi|1047493487|ref|NW_016243901.1|:1191216:1193265:-	KE993844.1:957939:959266:-	Pygocentrus_nattereri	Lethenteron_camtschaticum	rnd-6_family-42	rnd-1_family-273	CMC	81.358	1046	34	1078	260	1287	0.12289	0.4296	840	5	2	TRUE
gi|1047492857|ref|NW_016244531.1|:104654:106193:+	PIZI01000004.1:3863890:3865738:+	Pygocentrus_nattereri	Petromyzon_marinus	rnd-6_family-42	rnd-1_family-280	CMC	81.348	1217	150	1352	636	1842	0.119404	0.481809	1023	5	2	TRUE
gi|1047492857|ref|NW_016244531.1|:104654:106193:+	KE993929.1:641352:642782:+	Pygocentrus_nattereri	Lethenteron_camtschaticum	rnd-6_family-42	rnd-1_family-273	CMC	81.347	1099	447	1540	25	1113	0.12706	0.474769	1038	5	2	TRUE
gi|1047493259|ref|NW_016244129.1|:572072:574086:-	PIZI01000088.1:469281:471670:-	Pygocentrus_nattereri	Petromyzon_marinus	rnd-6_family-42	rnd-1_family-280	CMC	81.318	1381	1	1371	350	1703	0.109513	0.429701	930	5	2	TRUE
gi|1047493487|ref|NW_016243901.1|:1191216:1193265:-	PIZI01000024.1:7536033:7538110:+	Pygocentrus_nattereri	Petromyzon_marinus	rnd-6_family-42	rnd-1_family-280	CMC	81.308	1407	1392	1	364	1742	0.125113	0.386916	684	5	2	TRUE
gi|1047492525|ref|NW_016244863.1|:45773:48288:+	KE993701.1:215396:216837:+	Pygocentrus_nattereri	Lethenteron_camtschaticum	rnd-6_family-42	rnd-1_family-273	CMC	81.296	1096	1423	2513	25	1093	0.114451	0.444799	1032	5	2	TRUE
gi|1047492857|ref|NW_016244531.1|:104654:106193:+	PIZI01000021.1:11806902:11808627:-	Pygocentrus_nattereri	Petromyzon_marinus	rnd-6_family-42	rnd-1_family-280	CMC	81.241	1402	1540	150	291	1667	0.124518	0.458844	1317	5	2	TRUE
gi|1047493069|ref|NW_016244319.1|:100611:102455:-	PIZI01000032.1:7236497:7238260:+	Pygocentrus_nattereri	Petromyzon_marinus	rnd-6_family-42	rnd-1_family-280	CMC	81.232	1396	1386	1	24	1405	0.132758	0.458554	1296	5	2	TRUE
gi|1047493069|ref|NW_016244319.1|:100611:102455:-	KE993687.1:916460:917550:+	Pygocentrus_nattereri	Lethenteron_camtschaticum	rnd-6_family-42	rnd-1_family-273	CMC	81.215	1086	1097	13	25	1087	0.112806	0.491011	1044	5	2	TRUE
gi|1047493033|ref|NW_016244355.1|:215609:218119:-	KE993790.1:1389250:1390715:+	Pygocentrus_nattereri	Lethenteron_camtschaticum	rnd-6_family-42	rnd-1_family-273	CMC	81.187	1095	1082	2	25	1101	0.112422	0.440085	978	5	2	TRUE
gi|1047493568|ref|NW_016243820.1|:464502:465480:-	KE993710.1:1495501:1496855:+	Pygocentrus_nattereri	Lethenteron_camtschaticum	rnd-6_family-42	rnd-1_family-273	CMC	81.18	983	979	2	33	998	0.131119	0.422881	948	5	2	TRUE
gi|1047492857|ref|NW_016244531.1|:104654:106193:+	PIZI01000017.1:7048216:7050505:-	Pygocentrus_nattereri	Petromyzon_marinus	rnd-6_family-42	rnd-1_family-280	CMC	81.17	1402	1540	150	237	1624	0.122422	0.460332	1134	5	2	TRUE
gi|1047492857|ref|NW_016244531.1|:104654:106193:+	PIZI01000037.1:8239054:8241387:-	Pygocentrus_nattereri	Petromyzon_marinus	rnd-6_family-42	rnd-1_family-280	CMC	81.166	1407	1540	150	353	1717	0.104389	0.433077	1173	5	2	TRUE
gi|1047493487|ref|NW_016243901.1|:1191216:1193265:-	PIZI01000050.1:6037576:6039067:+	Pygocentrus_nattereri	Petromyzon_marinus	rnd-6_family-42	rnd-1_family-280	CMC	81.149	801	1392	603	692	1490	0.126173	0.457892	735	5	2	TRUE
gi|1047492857|ref|NW_016244531.1|:104654:106193:+	PIZI01000001.1:6782223:6783688:-	Pygocentrus_nattereri	Petromyzon_marinus	rnd-6_family-42	rnd-1_family-280	CMC	81.085	756	903	158	25	778	0.11712	0.495862	720	5	2	TRUE
gi|1047493487|ref|NW_016243901.1|:1191216:1193265:-	PIZI01000083.1:1660885:1662831:-	Pygocentrus_nattereri	Petromyzon_marinus	rnd-6_family-42	rnd-1_family-280	CMC	81.063	734	663	1392	620	1337	0.137994	0.401834	651	5	2	TRUE
gi|1047493487|ref|NW_016243901.1|:1191216:1193265:-	PIZI01006494.1:6316:7629:+	Pygocentrus_nattereri	Petromyzon_marinus	rnd-6_family-42	rnd-1_family-280	CMC	81.051	1256	1249	2	19	1256	0.135156	0.480448	759	5	2	TRUE
gi|1047493487|ref|NW_016243901.1|:1191216:1193265:-	KE993687.1:2817019:2818468:-	Pygocentrus_nattereri	Lethenteron_camtschaticum	rnd-6_family-42	rnd-1_family-273	CMC	81.026	1033	69	1098	405	1426	0.128737	0.493132	1002	5	2	TRUE
gi|1047493492|ref|NW_016243896.1|:1728843:1730134:+	KE993672.1:1479961:1481231:-	Pygocentrus_nattereri	Lethenteron_camtschaticum	rnd-6_family-42	rnd-1_family-273	CMC	81	1100	1292	205	154	1247	0.130286	0.482914	1080	5	2	TRUE
gi|1047493069|ref|NW_016244319.1|:100611:102455:-	KE994141.1:295087:296551:+	Pygocentrus_nattereri	Lethenteron_camtschaticum	rnd-6_family-42	rnd-1_family-273	CMC	81	1100	1097	1	25	1111	0.132616	0.475638	1071	5	2	TRUE
gi|1047493487|ref|NW_016243901.1|:1191216:1193265:-	KE993758.1:2030159:2031461:+	Pygocentrus_nattereri	Lethenteron_camtschaticum	rnd-6_family-42	rnd-1_family-273	CMC	80.987	1094	1091	1	32	1104	0.115338	0.441439	894	5	2	TRUE
gi|1047493069|ref|NW_016244319.1|:100611:102455:-	KE993715.1:3128495:3129911:+	Pygocentrus_nattereri	Lethenteron_camtschaticum	rnd-6_family-42	rnd-1_family-273	CMC	80.965	1098	1097	1	25	1095	0.12025	0.463584	1053	5	2	TRUE
gi|1047492857|ref|NW_016244531.1|:104654:106193:+	PIZI01000005.1:2186847:2188538:+	Pygocentrus_nattereri	Petromyzon_marinus	rnd-6_family-42	rnd-1_family-280	CMC	80.956	1381	171	1540	1	1356	0.124557	0.47621	801	5	2	TRUE
gi|1047491527|ref|NW_016245861.1|:11680:14114:-	PIZI01000025.1:5755481:5757303:-	Pygocentrus_nattereri	Petromyzon_marinus	rnd-6_family-42	rnd-1_family-280	CMC	80.932	1159	244	1395	1	1139	0.114307	0.477382	1059	5	2	TRUE
gi|1047493487|ref|NW_016243901.1|:1191216:1193265:-	PIZI01000020.1:12131754:12133532:-	Pygocentrus_nattereri	Petromyzon_marinus	rnd-6_family-42	rnd-1_family-280	CMC	80.915	1399	3	1392	353	1734	0.122708	0.498891	795	5	2	TRUE
gi|1047492857|ref|NW_016244531.1|:104654:106193:+	PIZI01000063.1:2475556:2476947:+	Pygocentrus_nattereri	Petromyzon_marinus	rnd-6_family-42	rnd-1_family-280	CMC	80.902	1220	150	1352	187	1385	0.135651	0.473014	672	5	2	TRUE
gi|1047492857|ref|NW_016244531.1|:104654:106193:+	PIZI01000020.1:5789694:5791836:+	Pygocentrus_nattereri	Petromyzon_marinus	rnd-6_family-42	rnd-1_family-280	CMC	80.901	1398	153	1540	696	2069	0.118961	0.432992	864	5	2	TRUE
gi|1047493069|ref|NW_016244319.1|:100611:102455:-	PIZI01000020.1:2976851:2977923:+	Pygocentrus_nattereri	Petromyzon_marinus	rnd-6_family-42	rnd-1_family-280	CMC	80.892	874	1394	530	204	1073	0.122175	0.455666	738	5	2	TRUE
gi|1047492857|ref|NW_016244531.1|:104654:106193:+	PIZI01000014.1:13091245:13093011:-	Pygocentrus_nattereri	Petromyzon_marinus	rnd-6_family-42	rnd-1_family-280	CMC	80.888	1329	1458	150	1	1317	0.113684	0.460244	1038	5	2	TRUE
gi|1047492857|ref|NW_016244531.1|:104654:106193:+	PIZI01000002.1:24642439:24643537:-	Pygocentrus_nattereri	Petromyzon_marinus	rnd-6_family-42	rnd-1_family-280	CMC	80.88	1114	1268	165	8	1099	0.120902	0.446234	1041	5	2	TRUE
gi|1047493572|ref|NW_016243816.1|:1180529:1181387:+	PIZI01000015.1:10505599:10506830:+	Pygocentrus_nattereri	Petromyzon_marinus	rnd-6_family-42	rnd-1_family-280	CMC	80.833	840	20	859	53	876	0.0986238	0.461995	771	5	2	TRUE
gi|1047493328|ref|NW_016244060.1|:316452:317435:-	APJL01106970.1:563:2007:-	Pygocentrus_nattereri	Lethenteron_camtschaticum	rnd-6_family-42	rnd-1_family-273	CMC	80.827	991	2	979	344	1305	0.103443	0.453239	876	5	2	TRUE
gi|1047493069|ref|NW_016244319.1|:100611:102455:-	PIZI01000004.1:9019464:9021273:+	Pygocentrus_nattereri	Petromyzon_marinus	rnd-6_family-42	rnd-1_family-280	CMC	80.802	1396	1386	1	76	1452	0.133316	0.477009	1044	5	2	TRUE
gi|1047493492|ref|NW_016243896.1|:1728843:1730134:+	PIZI01000058.1:5755789:5757456:+	Pygocentrus_nattereri	Petromyzon_marinus	rnd-6_family-42	rnd-1_family-280	CMC	80.79	1317	1	1292	29	1320	0.116639	0.488599	717	5	2	TRUE
gi|1047492857|ref|NW_016244531.1|:104654:106193:+	PIZI01000039.1:4542929:4545281:-	Pygocentrus_nattereri	Petromyzon_marinus	rnd-6_family-42	rnd-1_family-280	CMC	80.783	1405	1540	150	356	1741	0.126349	0.476374	1251	5	2	TRUE
gi|1047493069|ref|NW_016244319.1|:100611:102455:-	PIZI01000018.1:6143263:6143969:-	Pygocentrus_nattereri	Petromyzon_marinus	rnd-6_family-42	rnd-1_family-280	CMC	80.753	691	507	1191	2	691	0.135874	0.432498	657	5	2	TRUE
gi|1047493487|ref|NW_016243901.1|:1191216:1193265:-	APJL01134093.1:288:1595:+	Pygocentrus_nattereri	Lethenteron_camtschaticum	rnd-6_family-42	rnd-1_family-273	CMC	80.712	1011	1008	1	73	1050	0.110406	0.446292	840	5	2	TRUE
gi|1047492857|ref|NW_016244531.1|:104654:106193:+	PIZI01000023.1:7044748:7047222:+	Pygocentrus_nattereri	Petromyzon_marinus	rnd-6_family-42	rnd-1_family-280	CMC	80.711	1379	180	1540	755	2124	0.134624	0.494095	894	5	2	TRUE
gi|1047492525|ref|NW_016244863.1|:45773:48288:+	APJL01136330.1:279:1546:+	Pygocentrus_nattereri	Lethenteron_camtschaticum	rnd-6_family-42	rnd-1_family-273	CMC	80.707	990	1532	2513	1	974	0.138469	0.470899	867	5	2	TRUE
gi|1047493069|ref|NW_016244319.1|:100611:102455:-	PIZI01000062.1:3579022:3580632:-	Pygocentrus_nattereri	Petromyzon_marinus	rnd-6_family-42	rnd-1_family-280	CMC	80.68	1382	1	1371	238	1586	0.120082	0.471111	747	5	2	TRUE
gi|1047492857|ref|NW_016244531.1|:104654:106193:+	PIZI01000031.1:4437847:4440227:+	Pygocentrus_nattereri	Petromyzon_marinus	rnd-6_family-42	rnd-1_family-280	CMC	80.675	1392	158	1540	670	2027	0.116677	0.451387	1323	5	2	TRUE
gi|1047492857|ref|NW_016244531.1|:104654:106193:+	PIZI01000019.1:12744647:12746066:-	Pygocentrus_nattereri	Petromyzon_marinus	rnd-6_family-42	rnd-1_family-280	CMC	80.671	1371	1540	177	76	1418	0.12757	0.429543	876	5	2	TRUE
gi|1047493492|ref|NW_016243896.1|:1728843:1730134:+	PIZI01000005.1:4451293:4453513:-	Pygocentrus_nattereri	Petromyzon_marinus	rnd-6_family-42	rnd-1_family-280	CMC	80.623	1316	1292	1	354	1652	0.132139	0.445007	1050	5	2	TRUE
gi|1047492857|ref|NW_016244531.1|:104654:106193:+	KE993888.1:474508:475936:-	Pygocentrus_nattereri	Lethenteron_camtschaticum	rnd-6_family-42	rnd-1_family-273	CMC	80.619	1099	1540	447	354	1405	0.104215	0.433505	999	5	2	TRUE
gi|1047492857|ref|NW_016244531.1|:104654:106193:+	PIZI01000005.1:7886234:7887294:+	Pygocentrus_nattereri	Petromyzon_marinus	rnd-6_family-42	rnd-1_family-280	CMC	80.54	889	150	1031	109	989	0.124221	0.499583	660	5	2	TRUE
gi|1047493069|ref|NW_016244319.1|:100611:102455:-	PIZI01000018.1:14883349:14885757:-	Pygocentrus_nattereri	Petromyzon_marinus	rnd-6_family-42	rnd-1_family-280	CMC	80.53	1397	2	1386	355	1728	0.137714	0.492974	660	5	2	TRUE
gi|1047493487|ref|NW_016243901.1|:1191216:1193265:-	PIZI01000003.1:24125676:24127733:+	Pygocentrus_nattereri	Petromyzon_marinus	rnd-6_family-42	rnd-1_family-280	CMC	80.481	1373	1387	30	699	2058	0.131073	0.486988	732	5	2	TRUE
gi|1047493069|ref|NW_016244319.1|:100611:102455:-	PIZI01000001.1:13382377:13384365:+	Pygocentrus_nattereri	Petromyzon_marinus	rnd-6_family-42	rnd-1_family-280	CMC	80.47	1403	1386	1	250	1633	0.134343	0.476077	1002	5	2	TRUE
gi|1047493487|ref|NW_016243901.1|:1191216:1193265:-	PIZI01000017.1:8598900:8600842:+	Pygocentrus_nattereri	Petromyzon_marinus	rnd-6_family-42	rnd-1_family-280	CMC	80.461	1259	1385	138	704	1943	0.130673	0.420225	921	5	2	TRUE
gi|1047492525|ref|NW_016244863.1|:45773:48288:+	PIZI01000002.1:4701458:4703069:+	Pygocentrus_nattereri	Petromyzon_marinus	rnd-6_family-42	rnd-1_family-280	CMC	80.449	1381	1156	2513	1	1353	0.110403	0.447914	876	5	2	TRUE
gi|1047492525|ref|NW_016244863.1|:45773:48288:+	KE994182.1:124313:125713:-	Pygocentrus_nattereri	Lethenteron_camtschaticum	rnd-6_family-42	rnd-1_family-273	CMC	80.449	1069	2491	1431	313	1369	0.132882	0.461783	870	5	2	TRUE
gi|1047493487|ref|NW_016243901.1|:1191216:1193265:-	PIZI01000038.1:4856472:4857992:-	Pygocentrus_nattereri	Petromyzon_marinus	rnd-6_family-42	rnd-1_family-280	CMC	80.421	807	592	1392	34	829	0.132119	0.453322	678	5	2	TRUE
gi|1047492857|ref|NW_016244531.1|:104654:106193:+	PIZI01000088.1:418744:421157:+	Pygocentrus_nattereri	Petromyzon_marinus	rnd-6_family-42	rnd-1_family-280	CMC	80.41	1414	150	1540	685	2065	0.112826	0.484395	750	5	2	TRUE
gi|1047492525|ref|NW_016244863.1|:45773:48288:+	PIZI01000003.1:12202195:12204572:+	Pygocentrus_nattereri	Petromyzon_marinus	rnd-6_family-42	rnd-1_family-280	CMC	80.399	1102	1131	2215	677	1769	0.120847	0.480891	987	5	2	TRUE
gi|1047493069|ref|NW_016244319.1|:100611:102455:-	PIZI01000001.1:4692800:4693927:-	Pygocentrus_nattereri	Petromyzon_marinus	rnd-6_family-42	rnd-1_family-280	CMC	80.372	1075	314	1386	11	1049	0.109808	0.497082	969	5	2	TRUE
gi|1047493492|ref|NW_016243896.1|:1728843:1730134:+	PIZI01000637.1:36364:38188:+	Pygocentrus_nattereri	Petromyzon_marinus	rnd-6_family-42	rnd-1_family-280	CMC	80.352	1308	3	1292	167	1465	0.141917	0.471421	1272	5	2	TRUE
gi|1047493069|ref|NW_016244319.1|:100611:102455:-	KE994383.1:88991:90438:-	Pygocentrus_nattereri	Lethenteron_camtschaticum	rnd-6_family-42	rnd-1_family-273	CMC	80.346	1099	1	1097	353	1424	0.129122	0.482779	1029	5	2	TRUE
gi|1047492857|ref|NW_016244531.1|:104654:106193:+	PIZI01000039.1:541981:543806:+	Pygocentrus_nattereri	Petromyzon_marinus	rnd-6_family-42	rnd-1_family-280	CMC	80.262	1145	155	1268	677	1819	0.113824	0.440799	729	5	2	TRUE
gi|1047490827|ref|NW_016246561.1|:196:945:+	PIZI01000001.1:4406374:4408796:-	Pygocentrus_nattereri	Petromyzon_marinus	rnd-6_family-42	rnd-1_family-280	CMC	80.233	774	7	750	1663	892	0.129879	0.382326	711	5	2	TRUE
gi|1047493492|ref|NW_016243896.1|:1728843:1730134:+	PIZI01000039.1:6140521:6142900:+	Pygocentrus_nattereri	Petromyzon_marinus	rnd-6_family-42	rnd-1_family-280	CMC	80.229	1310	2	1289	723	2017	0.114625	0.490364	816	5	2	TRUE
gi|1047492857|ref|NW_016244531.1|:104654:106193:+	PIZI01011231.1:3:1892:-	Pygocentrus_nattereri	Petromyzon_marinus	rnd-6_family-42	rnd-1_family-280	CMC	80.22	1183	1382	212	12	1187	0.121173	0.456405	690	5	2	TRUE
gi|1047492525|ref|NW_016244863.1|:45773:48288:+	KE995216.1:26630:28043:-	Pygocentrus_nattereri	Lethenteron_camtschaticum	rnd-6_family-42	rnd-1_family-273	CMC	80.13	1077	2491	1423	320	1390	0.145892	0.496915	885	5	2	TRUE
gi|1047493487|ref|NW_016243901.1|:1191216:1193265:-	PIZI01000146.1:10576:12103:+	Pygocentrus_nattereri	Petromyzon_marinus	rnd-6_family-42	rnd-1_family-280	CMC	80.121	825	1392	573	692	1515	0.145993	0.472029	792	5	2	TRUE
gi|1047492525|ref|NW_016244863.1|:45773:48288:+	KE993699.1:1879637:1880860:+	Pygocentrus_nattereri	Lethenteron_camtschaticum	rnd-6_family-42	rnd-1_family-273	CMC	80.055	1093	1423	2513	25	1090	0.123915	0.484836	1029	5	2	TRUE
gi|1047493487|ref|NW_016243901.1|:1191216:1193265:-	PIZI01000154.1:191949:194374:-	Pygocentrus_nattereri	Petromyzon_marinus	rnd-6_family-42	rnd-1_family-280	CMC	80	1415	1	1387	350	1735	0.123947	0.436055	1167	5	2	TRUE
gi|1047491527|ref|NW_016245861.1|:11680:14114:-	PIZI01000004.1:5316388:5318792:-	Pygocentrus_nattereri	Petromyzon_marinus	rnd-6_family-42	rnd-1_family-280	CMC	80	1400	1	1392	349	1721	0.141727	0.492911	1110	5	2	TRUE
gi|1047492857|ref|NW_016244531.1|:104654:106193:+	PIZI01000095.1:818553:819679:-	Pygocentrus_nattereri	Petromyzon_marinus	rnd-6_family-42	rnd-1_family-291	CMC	79.975	814	1540	760	330	1127	0.0935167	0.494584	693	5	2	TRUE
gi|1047493069|ref|NW_016244319.1|:100611:102455:-	PIZI01000013.1:7048160:7049976:-	Pygocentrus_nattereri	Petromyzon_marinus	rnd-6_family-42	rnd-1_family-280	CMC	79.851	1206	188	1386	8	1174	0.0862043	0.461781	660	5	2	TRUE
gi|1047492525|ref|NW_016244863.1|:45773:48288:+	KE993712.1:2141837:2143280:+	Pygocentrus_nattereri	Lethenteron_camtschaticum	rnd-6_family-42	rnd-1_family-273	CMC	79.763	1097	1423	2513	25	1086	0.127361	0.494436	852	5	2	TRUE
gi|1047493492|ref|NW_016243896.1|:1728843:1730134:+	PIZI01000056.1:852046:854434:+	Pygocentrus_nattereri	Petromyzon_marinus	rnd-6_family-42	rnd-1_family-280	CMC	79.74	1308	1	1291	735	2030	0.151758	0.496514	963	5	2	TRUE
gi|1047493487|ref|NW_016243901.1|:1191216:1193265:-	PIZI01000006.1:3546850:3547724:+	Pygocentrus_nattereri	Petromyzon_marinus	rnd-6_family-42	rnd-1_family-280	CMC	79.481	770	1392	631	103	850	0.129856	0.466761	705	5	2	TRUE
gi|1047493069|ref|NW_016244319.1|:100611:102455:-	PIZI01000046.1:9232792:9234885:-	Pygocentrus_nattereri	Petromyzon_marinus	rnd-6_family-42	rnd-1_family-280	CMC	79.414	1399	1	1380	77	1433	0.125286	0.495399	1095	5	2	TRUE
gi|1047482444|ref|NW_016254389.1|:1:1302:+	PIZI01000030.1:2458320:2459904:-	Pygocentrus_nattereri	Petromyzon_marinus	rnd-6_family-42	rnd-1_family-280	CMC	79.381	485	1302	825	407	885	0.128057	0.474767	375	5	2	TRUE
gi|1047492857|ref|NW_016244531.1|:104654:106193:+	PIZI01002377.1:6097:7059:-	Pygocentrus_nattereri	Petromyzon_marinus	rnd-6_family-42	rnd-1_family-280	CMC	79.365	945	1176	242	1	926	0.133051	0.473894	861	5	2	TRUE
gi|1047492857|ref|NW_016244531.1|:104654:106193:+	PIZI01000007.1:5451121:5453071:+	Pygocentrus_nattereri	Petromyzon_marinus	rnd-6_family-42	rnd-1_family-280	CMC	79.217	1405	150	1538	240	1602	0.11349	0.488108	924	5	2	TRUE
gi|1047493033|ref|NW_016244355.1|:215609:218119:-	PIZI01000003.1:12214694:12217129:+	Pygocentrus_nattereri	Petromyzon_marinus	rnd-6_family-42	rnd-1_family-280	CMC	79.129	1423	1383	1	690	2083	0.121372	0.433544	1086	5	2	TRUE
gi|1047493492|ref|NW_016243896.1|:1728843:1730134:+	KE993729.1:1766546:1767987:+	Pygocentrus_nattereri	Lethenteron_camtschaticum	rnd-6_family-42	rnd-1_family-273	CMC	79.072	1099	205	1292	25	1084	0.12016	0.497319	1002	5	2	TRUE
gi|1047493033|ref|NW_016244355.1|:215609:218119:-	PIZI01000002.1:23485897:23488289:+	Pygocentrus_nattereri	Petromyzon_marinus	rnd-6_family-42	rnd-1_family-280	CMC	78.812	1397	1376	1	691	2043	0.131308	0.42664	762	5	2	TRUE
gi|1047492525|ref|NW_016244863.1|:45773:48288:+	PIZI01000004.1:10947877:10949478:-	Pygocentrus_nattereri	Petromyzon_marinus	rnd-6_family-42	rnd-1_family-280	CMC	78.5	1000	2122	1138	15	963	0.110394	0.492292	783	5	2	TRUE
gi|1047493069|ref|NW_016244319.1|:100611:102455:-	PIZI01000067.1:966389:967593:+	Pygocentrus_nattereri	Petromyzon_marinus	rnd-6_family-42	rnd-1_family-280	CMC	78.275	1206	1378	181	33	1205	0.156148	0.427147	741	5	2	TRUE
gi|1047492857|ref|NW_016244531.1|:104654:106193:+	PIZI01000002.1:12334616:12335469:-	Pygocentrus_nattereri	Petromyzon_marinus	rnd-6_family-42	rnd-1_family-280	CMC	78.266	865	1031	178	11	854	0.140523	0.467703	807	5	2	TRUE
gi|1047493033|ref|NW_016244355.1|:215609:218119:-	PIZI01000027.1:3356576:3358200:+	Pygocentrus_nattereri	Petromyzon_marinus	rnd-6_family-42	rnd-1_family-280	CMC	78.043	1380	1328	1	26	1397	0.145598	0.496089	1254	5	2	TRUE
gi|1070654089|ref|NW_017308160.1|:166180:166522:-	LD637967.1:105174:106311:-	Nanorana_parkeri	Protobothrops_mucrosquamatus	rnd-5_family-3796	rnd-5_family-1154	CMC	93.003	343	1	343	498	840	0.0584804	0.137906	333	8	3	TRUE
gi|1070654313|ref|NW_017307936.1|:307153:307491:-	LD636848.1:249317:250099:-	Nanorana_parkeri	Protobothrops_mucrosquamatus	rnd-5_family-3796	rnd-5_family-1154	CMC	92.982	342	1	339	264	604	0.0658938	0.0866746	273	8	3	TRUE
gi|1070655106|ref|NW_017307144.1|:676397:677469:+	LVCR01006291.1:17853:18580:+	Nanorana_parkeri	Crotalus_horridus	rnd-5_family-3796	rnd-6_family-1648	CMC	92.342	444	630	1073	1	438	0.0725618	0.0650489	429	8	3	TRUE
gi|1070654313|ref|NW_017307936.1|:307153:307491:-	LVCR01005586.1:1961:2834:-	Nanorana_parkeri	Crotalus_horridus	rnd-5_family-3796	rnd-6_family-1648	CMC	92.33	339	1	339	311	649	0.0681918	0.124617	339	8	3	TRUE
gi|1070653863|ref|NW_017308386.1|:104070:104617:+	LD637967.1:105174:106311:-	Nanorana_parkeri	Protobothrops_mucrosquamatus	rnd-5_family-3796	rnd-5_family-1154	CMC	92.025	489	60	548	821	337	0.0521309	0.0812386	255	8	3	TRUE
gi|1070654560|ref|NW_017307689.1|:206701:207180:+	LD637967.1:105174:106311:-	Nanorana_parkeri	Protobothrops_mucrosquamatus	rnd-5_family-3796	rnd-5_family-1154	CMC	91.855	442	43	480	777	337	0.055936	0.173769	378	8	3	TRUE
gi|1070653670|ref|NW_017308579.1|:174800:175302:+	LD637967.1:105174:106311:-	Nanorana_parkeri	Protobothrops_mucrosquamatus	rnd-5_family-3796	rnd-5_family-1154	CMC	91.833	502	2	503	837	337	0.0600124	0.189786	489	8	3	TRUE
gi|1070655784|ref|NW_017306466.1|:1200910:1201389:+	LD637967.1:105174:106311:-	Nanorana_parkeri	Protobothrops_mucrosquamatus	rnd-5_family-3796	rnd-5_family-1154	CMC	91.718	483	1	480	817	337	0.0592974	0.155261	438	8	3	TRUE
gi|1070652465|ref|NW_017309784.1|:35716:36622:-	LD636848.1:249317:250099:-	Nanorana_parkeri	Protobothrops_mucrosquamatus	rnd-5_family-3796	rnd-5_family-1154	CMC	91.619	525	1	525	262	783	0.0872462	0.108978	444	8	3	TRUE
gi|1070655019|ref|NW_017307231.1|:456198:456741:+	LD639855.1:154399:154928:+	Nanorana_parkeri	Protobothrops_mucrosquamatus	rnd-6_family-2070	rnd-5_family-704	CMC	91.477	352	194	544	1	352	0.0876373	0.0864116	333	7	3	TRUE
gi|1070655257|ref|NW_017306993.1|:166974:167714:-	JPMF01043466.1:1176:1627:+	Nanorana_parkeri	Crotalus_pyrrhus	rnd-6_family-2070	rnd-5_family-2068	CMC	91.429	315	428	741	452	139	0.0761793	0.103392	255	7	3	TRUE
gi|1070654772|ref|NW_017307478.1|:250550:251338:+	LD639482.1:158152:158760:+	Nanorana_parkeri	Protobothrops_mucrosquamatus	rnd-5_family-3796	rnd-5_family-1154	CMC	91.328	542	249	789	1	541	0.0940091	0.0458437	294	8	3	TRUE
gi|1070654724|ref|NW_017307525.1|:27038:27623:-	LVCR01008453.1:21168:22161:-	Nanorana_parkeri	Crotalus_horridus	rnd-5_family-3796	rnd-6_family-1648	CMC	91.32	553	1	551	447	994	0.0832597	0.177442	426	8	3	TRUE
gi|1070654496|ref|NW_017307753.1|:259112:259643:+	LD639855.1:154399:154928:+	Nanorana_parkeri	Protobothrops_mucrosquamatus	rnd-6_family-2070	rnd-5_family-704	CMC	91.317	334	197	530	3	336	0.0976141	0.0753439	333	7	3	TRUE
gi|1070655806|ref|NW_017306444.1|:163780:164775:-	LD637967.1:105174:106311:-	Nanorana_parkeri	Protobothrops_mucrosquamatus	rnd-5_family-3796	rnd-5_family-1154	CMC	91.293	735	1	731	406	1138	0.0881422	0.148415	519	8	3	TRUE
gi|1070655541|ref|NW_017306709.1|:848765:849529:-	LD637967.1:105174:106311:-	Nanorana_parkeri	Protobothrops_mucrosquamatus	rnd-5_family-3796	rnd-5_family-1154	CMC	91.107	506	1	505	639	1138	0.0821776	0.0658205	249	8	3	TRUE
gi|1070655912|ref|NW_017306338.1|:2314643:2315393:-	LD637967.1:105174:106311:-	Nanorana_parkeri	Protobothrops_mucrosquamatus	rnd-5_family-3796	rnd-5_family-1154	CMC	91.099	719	1	716	420	1138	0.0717856	0.159091	504	8	3	TRUE
gi|1070654704|ref|NW_017307545.1|:361260:361566:+	LD639855.1:154399:154928:+	Nanorana_parkeri	Protobothrops_mucrosquamatus	rnd-6_family-2070	rnd-5_family-704	CMC	91.083	314	1	307	1	314	0.0859258	0.0291823	297	7	3	TRUE
gi|1070653081|ref|NW_017309168.1|:62310:62824:+	LD637967.1:105174:106311:-	Nanorana_parkeri	Protobothrops_mucrosquamatus	rnd-5_family-3796	rnd-5_family-1154	CMC	91.068	515	1	515	853	340	0.0752588	0.156913	489	8	3	TRUE
gi|1070654951|ref|NW_017307299.1|:473652:474714:-	LD637967.1:105174:106311:-	Nanorana_parkeri	Protobothrops_mucrosquamatus	rnd-5_family-3796	rnd-5_family-1154	CMC	91.045	804	1	800	337	1138	0.0730122	0.112663	576	8	3	TRUE
gi|1070652465|ref|NW_017309784.1|:35716:36622:-	LVCR01026242.1:3736:4469:-	Nanorana_parkeri	Crotalus_horridus	rnd-5_family-3796	rnd-6_family-1648	CMC	91.031	446	1	445	289	734	0.0983343	0.109592	354	8	3	TRUE
gi|1070655272|ref|NW_017306978.1|:255566:256008:-	LD637967.1:105174:106311:-	Nanorana_parkeri	Protobothrops_mucrosquamatus	rnd-5_family-3796	rnd-5_family-1154	CMC	90.998	411	1	411	449	859	0.0798431	0.204266	390	8	3	TRUE
gi|1070654089|ref|NW_017308160.1|:166180:166522:-	LVCR01008453.1:21168:22161:-	Nanorana_parkeri	Crotalus_horridus	rnd-5_family-3796	rnd-6_family-1648	CMC	90.962	343	1	343	464	806	0.104676	0.142413	333	8	3	TRUE
gi|1070654788|ref|NW_017307462.1|:534215:534724:-	LVCR01006291.1:17853:18580:+	Nanorana_parkeri	Crotalus_horridus	rnd-5_family-3796	rnd-6_family-1648	CMC	90.932	397	1	397	438	48	0.101197	0.0500553	381	8	3	TRUE
gi|1070655410|ref|NW_017306840.1|:576657:577707:+	LVCR01017774.1:660:1111:+	Nanorana_parkeri	Crotalus_horridus	rnd-5_family-3796	rnd-6_family-1648	CMC	90.909	429	622	1048	1	429	0.099591	0.105039	303	8	3	TRUE
gi|1070655286|ref|NW_017306964.1|:441704:442129:+	LD637967.1:105174:106311:-	Nanorana_parkeri	Protobothrops_mucrosquamatus	rnd-5_family-3796	rnd-5_family-1154	CMC	90.845	426	1	426	760	337	0.0737331	0.141826	261	8	3	TRUE
gi|1070654774|ref|NW_017307476.1|:357445:358019:+	LVCR01003921.1:68018:68828:-	Nanorana_parkeri	Crotalus_horridus	rnd-6_family-2070	rnd-5_family-313	CMC	90.833	480	7	486	477	1	0.0825659	0.111025	471	7	3	TRUE
gi|1070654313|ref|NW_017307936.1|:101472:101951:+	LD637013.1:91948:93071:+	Nanorana_parkeri	Protobothrops_mucrosquamatus	rnd-5_family-3796	rnd-5_family-1154	CMC	90.833	480	2	480	331	808	0.0712464	0.179339	285	8	3	TRUE
gi|1070652465|ref|NW_017309784.1|:35716:36622:-	LVCR01074409.1:513:1270:+	Nanorana_parkeri	Crotalus_horridus	rnd-5_family-3796	rnd-6_family-1648	CMC	90.828	447	445	1	1	438	0.0843822	0.0920934	297	8	3	TRUE
gi|1070655671|ref|NW_017306579.1|:681413:681730:+	LD637388.1:57476:58288:+	Nanorana_parkeri	Protobothrops_mucrosquamatus	rnd-6_family-2070	rnd-5_family-704	CMC	90.798	326	1	318	130	455	0.0955359	0.0309247	291	7	3	TRUE
gi|1070654879|ref|NW_017307371.1|:81099:82130:-	LVCR01001678.1:73093:73832:+	Nanorana_parkeri	Crotalus_horridus	rnd-5_family-3796	rnd-6_family-1648	CMC	90.787	445	445	1	1	445	0.0723666	0.176264	441	8	3	TRUE
gi|1070654072|ref|NW_017308177.1|:137126:138159:+	LD637967.1:105174:106311:-	Nanorana_parkeri	Protobothrops_mucrosquamatus	rnd-5_family-3796	rnd-5_family-1154	CMC	90.757	779	245	1012	1138	364	0.0851537	0.163327	417	8	3	TRUE
gi|1070655692|ref|NW_017306558.1|:1281491:1282470:-	LD637967.1:105174:106311:-	Nanorana_parkeri	Protobothrops_mucrosquamatus	rnd-5_family-3796	rnd-5_family-1154	CMC	90.733	723	1	718	416	1138	0.0775117	0.14126	420	8	3	TRUE
gi|1070655019|ref|NW_017307231.1|:456198:456741:+	KN620282.1:164909:165717:+	Nanorana_parkeri	Vipera_berus_berus	rnd-6_family-2070	rnd-5_family-889	CMC	90.73	356	190	544	1	356	0.0897688	0.13186	333	16	3	TRUE
gi|1070654496|ref|NW_017307753.1|:259112:259643:+	KN630685.1:23636:24430:-	Nanorana_parkeri	Vipera_berus_berus	rnd-6_family-2070	rnd-5_family-889	CMC	90.719	334	197	530	789	456	0.0965443	0.0984206	333	16	3	TRUE
gi|1070655887|ref|NW_017306363.1|:588782:589833:+	LD637967.1:105174:106311:-	Nanorana_parkeri	Protobothrops_mucrosquamatus	rnd-5_family-3796	rnd-5_family-1154	CMC	90.695	806	257	1052	1138	337	0.0811075	0.114345	531	8	3	TRUE
gi|1070654239|ref|NW_017308010.1|:13576:14111:-	LD637967.1:105174:106311:-	Nanorana_parkeri	Protobothrops_mucrosquamatus	rnd-5_family-3796	rnd-5_family-1154	CMC	90.684	526	1	524	337	860	0.0930073	0.122832	315	8	3	TRUE
gi|1070655508|ref|NW_017306742.1|:181026:182071:-	LD637967.1:105174:106311:-	Nanorana_parkeri	Protobothrops_mucrosquamatus	rnd-5_family-3796	rnd-5_family-1154	CMC	90.682	762	20	780	378	1138	0.0840114	0.128439	540	8	3	TRUE
gi|1070654560|ref|NW_017307689.1|:206701:207180:+	LVCR01005586.1:1961:2834:-	Nanorana_parkeri	Crotalus_horridus	rnd-5_family-3796	rnd-6_family-1648	CMC	90.682	440	43	480	748	309	0.0865918	0.205933	348	8	3	TRUE
gi|1070654788|ref|NW_017307462.1|:534215:534724:-	LD636848.1:249317:250099:-	Nanorana_parkeri	Protobothrops_mucrosquamatus	rnd-5_family-3796	rnd-5_family-1154	CMC	90.68	397	1	397	262	657	0.107321	0.0850739	321	8	3	TRUE
gi|1070654774|ref|NW_017307476.1|:357445:358019:+	LD637388.1:57476:58288:+	Nanorana_parkeri	Protobothrops_mucrosquamatus	rnd-6_family-2070	rnd-5_family-704	CMC	90.664	482	6	486	336	813	0.0902962	0.0965703	474	7	3	TRUE
gi|1070653670|ref|NW_017308579.1|:174800:175302:+	LVCR01005586.1:1961:2834:-	Nanorana_parkeri	Crotalus_horridus	rnd-5_family-3796	rnd-6_family-1648	CMC	90.656	503	2	503	808	309	0.0629615	0.145547	390	8	3	TRUE
gi|1070655784|ref|NW_017306466.1|:1200910:1201389:+	LVCR01005586.1:1961:2834:-	Nanorana_parkeri	Crotalus_horridus	rnd-5_family-3796	rnd-6_family-1648	CMC	90.644	481	1	480	788	309	0.0907513	0.146982	366	8	3	TRUE
gi|1070654774|ref|NW_017307476.1|:357445:358019:+	JPMF01081864.1:3867:4677:+	Nanorana_parkeri	Crotalus_pyrrhus	rnd-6_family-2070	rnd-5_family-2068	CMC	90.625	480	7	486	335	811	0.0791248	0.125006	471	7	3	TRUE
gi|1070655448|ref|NW_017306802.1|:981775:982637:-	LD637967.1:105174:106311:-	Nanorana_parkeri	Protobothrops_mucrosquamatus	rnd-5_family-3796	rnd-5_family-1154	CMC	90.62	693	3	688	447	1138	0.0698555	0.126368	471	8	3	TRUE
gi|1070653557|ref|NW_017308692.1|:18200:18985:+	LD637967.1:105174:106311:-	Nanorana_parkeri	Protobothrops_mucrosquamatus	rnd-5_family-3796	rnd-5_family-1154	CMC	90.609	788	1	786	1120	337	0.0788317	0.108885	495	8	3	TRUE
gi|1070654634|ref|NW_017307615.1|:289375:290296:-	LD637967.1:105174:106311:-	Nanorana_parkeri	Protobothrops_mucrosquamatus	rnd-5_family-3796	rnd-5_family-1154	CMC	90.593	691	1	690	449	1136	0.089343	0.11177	297	8	3	TRUE
gi|1070653863|ref|NW_017308386.1|:104070:104617:+	LVCR01008453.1:21168:22161:-	Nanorana_parkeri	Crotalus_horridus	rnd-5_family-3796	rnd-6_family-1648	CMC	90.593	489	60	548	787	302	0.0810431	0.127617	261	8	3	TRUE
gi|1070655106|ref|NW_017307144.1|:676397:677469:+	LVCR01006026.1:9925:10672:+	Nanorana_parkeri	Crotalus_horridus	rnd-5_family-3796	rnd-6_family-1648	CMC	90.583	446	629	1073	1	445	0.0926399	0.0782197	351	8	3	TRUE
gi|1070655736|ref|NW_017306514.1|:666517:667556:-	LD637048.1:1208580:1209137:-	Nanorana_parkeri	Protobothrops_mucrosquamatus	rnd-5_family-3796	rnd-5_family-1154	CMC	90.569	562	218	778	1	558	0.0897754	0.105295	234	8	3	TRUE
gi|1070655106|ref|NW_017307144.1|:676397:677469:+	LVCR01019180.1:38139:38562:+	Nanorana_parkeri	Crotalus_horridus	rnd-5_family-3796	rnd-6_family-1648	CMC	90.566	424	629	1052	1	424	0.105982	0.111365	420	8	3	TRUE
gi|1070654208|ref|NW_017308041.1|:61825:62709:+	LD639855.1:153434:154213:+	Nanorana_parkeri	Protobothrops_mucrosquamatus	rnd-5_family-3796	rnd-5_family-1154	CMC	90.538	613	265	871	3	613	0.088513	0.127855	408	8	3	TRUE
gi|1070652465|ref|NW_017309784.1|:35716:36622:-	LVCR01019394.1:7591:8039:-	Nanorana_parkeri	Crotalus_horridus	rnd-5_family-3796	rnd-6_family-1648	CMC	90.453	419	30	445	31	449	0.0793636	0.133608	408	8	3	TRUE
gi|1070654313|ref|NW_017307936.1|:101472:101951:+	LVCR01005586.1:1961:2834:-	Nanorana_parkeri	Crotalus_horridus	rnd-5_family-3796	rnd-6_family-1648	CMC	90.437	481	1	480	788	309	0.0752178	0.149858	393	8	3	TRUE
gi|1070655860|ref|NW_017306390.1|:1147361:1147715:+	LD637967.1:105174:106311:-	Nanorana_parkeri	Protobothrops_mucrosquamatus	rnd-5_family-3796	rnd-5_family-1154	CMC	90.423	355	1	355	813	459	0.0679182	0.232959	351	8	3	TRUE
gi|1070654313|ref|NW_017307936.1|:101472:101951:+	LVCR01031333.1:7016:7420:-	Nanorana_parkeri	Crotalus_horridus	rnd-5_family-3796	rnd-6_family-1648	CMC	90.394	406	440	38	1	405	0.066098	0.152393	333	8	3	TRUE
gi|1070655700|ref|NW_017306550.1|:1291986:1292858:+	LD637967.1:105174:106311:-	Nanorana_parkeri	Protobothrops_mucrosquamatus	rnd-5_family-3796	rnd-5_family-1154	CMC	90.377	769	103	869	1138	373	0.099112	0.143807	345	8	3	TRUE
gi|1070653863|ref|NW_017308386.1|:104070:104617:+	LD637796.1:234030:235128:-	Nanorana_parkeri	Protobothrops_mucrosquamatus	rnd-5_family-3796	rnd-5_family-1154	CMC	90.377	478	548	72	366	839	0.102159	0.0993238	201	8	3	TRUE
gi|1070654390|ref|NW_017307859.1|:142025:142352:-	LD639482.1:158152:158760:+	Nanorana_parkeri	Protobothrops_mucrosquamatus	rnd-5_family-3796	rnd-5_family-1154	CMC	90.361	332	1	328	525	195	0.105819	0.055477	300	8	3	TRUE
gi|1070654879|ref|NW_017307371.1|:81099:82130:-	LVCR01002680.1:45852:46624:+	Nanorana_parkeri	Crotalus_horridus	rnd-5_family-3796	rnd-6_family-1648	CMC	90.359	446	445	1	1	445	0.0917972	0.141383	441	8	3	TRUE
gi|1070655286|ref|NW_017306964.1|:441704:442129:+	LVCR01006291.1:17853:18580:+	Nanorana_parkeri	Crotalus_horridus	rnd-5_family-3796	rnd-6_family-1648	CMC	90.353	425	2	426	21	438	0.0910713	0.0827401	261	8	3	TRUE
gi|1070654628|ref|NW_017307621.1|:27688:28645:+	LD637967.1:105174:106311:-	Nanorana_parkeri	Protobothrops_mucrosquamatus	rnd-5_family-3796	rnd-5_family-1154	CMC	90.341	704	259	958	1138	437	0.0897368	0.140246	450	8	3	TRUE
gi|1070654178|ref|NW_017308071.1|:45939:47003:+	LVCR01032720.1:14201:14943:-	Nanorana_parkeri	Crotalus_horridus	rnd-5_family-3796	rnd-6_family-1648	CMC	90.337	445	1065	622	302	743	0.0977169	0.177523	321	8	3	TRUE
gi|1070652465|ref|NW_017309784.1|:35716:36622:-	LVCR01005586.1:1961:2834:-	Nanorana_parkeri	Crotalus_horridus	rnd-5_family-3796	rnd-6_family-1648	CMC	90.334	569	1	565	309	874	0.0890921	0.1066	438	8	3	TRUE
gi|1070654724|ref|NW_017307525.1|:27038:27623:-	LVCR01016627.1:18285:18825:-	Nanorana_parkeri	Crotalus_horridus	rnd-5_family-3796	rnd-6_family-1648	CMC	90.329	517	47	562	32	541	0.0838473	0.227099	255	8	3	TRUE
gi|1070655067|ref|NW_017307183.1|:127523:128021:-	LD637967.1:105174:106311:-	Nanorana_parkeri	Protobothrops_mucrosquamatus	rnd-5_family-3796	rnd-5_family-1154	CMC	90.316	506	1	499	337	839	0.0754358	0.172144	360	8	3	TRUE
gi|1070654951|ref|NW_017307299.1|:473652:474714:-	LVCR01008453.1:21168:22161:-	Nanorana_parkeri	Crotalus_horridus	rnd-5_family-3796	rnd-6_family-1648	CMC	90.304	691	1	687	302	992	0.0944006	0.173066	591	8	3	TRUE
gi|1070654491|ref|NW_017307758.1|:309238:310108:-	LD637967.1:105174:106311:-	Nanorana_parkeri	Protobothrops_mucrosquamatus	rnd-5_family-3796	rnd-5_family-1154	CMC	90.286	803	1	801	337	1138	0.0763096	0.152421	579	8	3	TRUE
gi|1070655807|ref|NW_017306443.1|:940966:941730:-	LD637051.1:836422:837581:-	Nanorana_parkeri	Protobothrops_mucrosquamatus	rnd-5_family-3796	rnd-5_family-1154	CMC	90.278	504	1	503	658	1157	0.12062	0.203704	312	8	3	TRUE
gi|1070655914|ref|NW_017306336.1|:1047372:1048279:+	LD637967.1:105174:106311:-	Nanorana_parkeri	Protobothrops_mucrosquamatus	rnd-5_family-3796	rnd-5_family-1154	CMC	90.262	801	112	908	1136	337	0.0922913	0.153177	555	8	3	TRUE
gi|1070654560|ref|NW_017307689.1|:206701:207180:+	LVCR01088179.1:1398:2143:-	Nanorana_parkeri	Crotalus_horridus	rnd-5_family-3796	rnd-6_family-1648	CMC	90.205	439	480	43	305	743	0.0989385	0.16213	387	8	3	TRUE
gi|1070655298|ref|NW_017306952.1|:454528:455436:-	LD637967.1:105174:106311:-	Nanorana_parkeri	Protobothrops_mucrosquamatus	rnd-5_family-3796	rnd-5_family-1154	CMC	90.184	652	7	649	487	1138	0.0673003	0.13052	402	8	3	TRUE
gi|1070655543|ref|NW_017306707.1|:597075:597764:+	LD637179.1:487180:488326:+	Nanorana_parkeri	Protobothrops_mucrosquamatus	rnd-5_family-3796	rnd-5_family-1154	CMC	90.173	692	3	690	112	791	0.0798575	0.129467	558	8	3	TRUE
gi|1070655106|ref|NW_017307144.1|:676397:677469:+	LD637967.1:105174:106311:-	Nanorana_parkeri	Protobothrops_mucrosquamatus	rnd-5_family-3796	rnd-5_family-1154	CMC	90.16	813	263	1073	1138	337	0.0842361	0.100689	579	8	3	TRUE
gi|1070655906|ref|NW_017306344.1|:2421195:2422127:+	LD637967.1:105174:106311:-	Nanorana_parkeri	Protobothrops_mucrosquamatus	rnd-5_family-3796	rnd-5_family-1154	CMC	90.147	680	260	933	1138	460	0.0781175	0.197093	288	8	3	TRUE
gi|1070653081|ref|NW_017309168.1|:63918:64414:+	LD637388.1:57476:58288:+	Nanorana_parkeri	Protobothrops_mucrosquamatus	rnd-6_family-2070	rnd-5_family-704	CMC	90.141	497	1	497	135	628	0.110736	0.0638099	489	7	3	TRUE
gi|1070654496|ref|NW_017307753.1|:259112:259643:+	LVCR01031024.1:1637:2425:+	Nanorana_parkeri	Crotalus_horridus	rnd-6_family-2070	rnd-5_family-313	CMC	90.12	334	197	530	3	336	0.0972725	0.108941	333	7	3	TRUE
gi|1070655818|ref|NW_017306432.1|:1242577:1243998:-	LD637085.1:54667:55009:+	Nanorana_parkeri	Protobothrops_mucrosquamatus	rnd-6_family-2070	rnd-5_family-704	CMC	90.116	344	1015	683	1	343	0.0809606	0.0970413	318	7	3	TRUE
gi|1070655747|ref|NW_017306503.1|:1176817:1177740:-	LD637967.1:105174:106311:-	Nanorana_parkeri	Protobothrops_mucrosquamatus	rnd-5_family-3796	rnd-5_family-1154	CMC	90.105	667	1	662	472	1138	0.0792485	0.156679	450	8	3	TRUE
gi|1070654560|ref|NW_017307689.1|:206701:207180:+	LVCR01019944.1:26948:27721:-	Nanorana_parkeri	Crotalus_horridus	rnd-5_family-3796	rnd-6_family-1648	CMC	90.09	444	480	43	329	771	0.0962074	0.150356	255	8	3	TRUE
gi|1070654178|ref|NW_017308071.1|:45939:47003:+	LVCR01023613.1:2918:3378:-	Nanorana_parkeri	Crotalus_horridus	rnd-5_family-3796	rnd-6_family-1648	CMC	90.068	443	1062	622	25	461	0.0941319	0.152703	318	8	3	TRUE
gi|1070655543|ref|NW_017306707.1|:597765:598891:+	JPMF01043466.1:1176:1627:+	Nanorana_parkeri	Crotalus_pyrrhus	rnd-6_family-2070	rnd-5_family-2068	CMC	90.066	453	542	993	1	452	0.114856	0.0780607	414	7	3	TRUE
gi|1070655166|ref|NW_017307084.1|:332344:333408:+	LD637967.1:105174:106311:-	Nanorana_parkeri	Protobothrops_mucrosquamatus	rnd-5_family-3796	rnd-5_family-1154	CMC	90.025	812	260	1065	1138	337	0.0852151	0.102084	477	8	3	TRUE
gi|1070655849|ref|NW_017306401.1|:332451:333498:+	LD637967.1:105174:106311:-	Nanorana_parkeri	Protobothrops_mucrosquamatus	rnd-5_family-3796	rnd-5_family-1154	CMC	90.012	801	256	1048	1136	337	0.0879649	0.116374	576	8	3	TRUE
gi|1070655831|ref|NW_017306419.1|:953301:954334:+	LD637051.1:836422:837581:-	Nanorana_parkeri	Protobothrops_mucrosquamatus	rnd-5_family-3796	rnd-5_family-1154	CMC	90.012	801	247	1032	1160	363	0.0713605	0.153805	243	8	3	TRUE
gi|1070655914|ref|NW_017306336.1|:1047372:1048279:+	LD637475.1:401642:402696:-	Nanorana_parkeri	Protobothrops_mucrosquamatus	rnd-5_family-3796	rnd-5_family-1154	CMC	89.987	799	908	112	266	1053	0.091851	0.141355	531	8	3	TRUE
gi|1070655543|ref|NW_017306707.1|:597765:598891:+	LVCR01000792.1:22048:22494:-	Nanorana_parkeri	Crotalus_horridus	rnd-6_family-2070	rnd-5_family-313	CMC	89.955	448	993	547	1	447	0.110076	0.0781229	411	7	3	TRUE
gi|1070655613|ref|NW_017306637.1|:1120097:1120639:-	LVCR01008453.1:21168:22161:-	Nanorana_parkeri	Crotalus_horridus	rnd-5_family-3796	rnd-6_family-1648	CMC	89.945	547	1	543	424	970	0.102653	0.162076	318	8	3	TRUE
gi|1070655644|ref|NW_017306606.1|:552869:553927:+	LD637967.1:105174:106311:-	Nanorana_parkeri	Protobothrops_mucrosquamatus	rnd-5_family-3796	rnd-5_family-1154	CMC	89.938	805	257	1059	1138	337	0.0951997	0.141451	537	8	3	TRUE
gi|1070655702|ref|NW_017306548.1|:328838:329732:-	LD637967.1:105174:106311:-	Nanorana_parkeri	Protobothrops_mucrosquamatus	rnd-5_family-3796	rnd-5_family-1154	CMC	89.913	803	1	786	337	1138	0.0815699	0.145866	438	8	3	TRUE
gi|1070655113|ref|NW_017307137.1|:557489:558145:+	LD637967.1:105174:106311:-	Nanorana_parkeri	Protobothrops_mucrosquamatus	rnd-5_family-3796	rnd-5_family-1154	CMC	89.91	664	1	657	994	337	0.0589839	0.166049	552	8	3	TRUE
gi|1070652465|ref|NW_017309784.1|:35716:36622:-	LD637110.1:1035762:1036167:-	Nanorana_parkeri	Protobothrops_mucrosquamatus	rnd-5_family-3796	rnd-5_family-1154	CMC	89.901	406	199	603	1	406	0.0929671	0.16551	399	8	3	TRUE
gi|1070654638|ref|NW_017307611.1|:436259:436813:-	LD639855.1:154399:154928:+	Nanorana_parkeri	Protobothrops_mucrosquamatus	rnd-6_family-2070	rnd-5_family-704	CMC	89.888	356	7	361	355	1	0.0866954	0.118551	312	7	3	TRUE
gi|1070655736|ref|NW_017306514.1|:666517:667556:-	LD637967.1:105174:106311:-	Nanorana_parkeri	Protobothrops_mucrosquamatus	rnd-5_family-3796	rnd-5_family-1154	CMC	89.862	799	1	778	342	1138	0.073659	0.126162	501	8	3	TRUE
gi|1070655519|ref|NW_017306731.1|:672296:673400:+	LD637388.1:57476:58288:+	Nanorana_parkeri	Protobothrops_mucrosquamatus	rnd-6_family-2070	rnd-5_family-704	CMC	89.853	818	192	1003	2	813	0.0913931	0.0905413	714	7	3	TRUE
gi|1070654779|ref|NW_017307471.1|:194780:195631:-	LD637967.1:105174:106311:-	Nanorana_parkeri	Protobothrops_mucrosquamatus	rnd-5_family-3796	rnd-5_family-1154	CMC	89.848	591	1	586	548	1138	0.0997547	0.174689	372	8	3	TRUE
gi|1070654819|ref|NW_017307431.1|:434250:435133:-	LD637259.1:701663:702328:+	Nanorana_parkeri	Protobothrops_mucrosquamatus	rnd-5_family-3796	rnd-5_family-1154	CMC	89.847	522	1	517	665	145	0.10127	0.0730216	480	8	3	TRUE
gi|1070655942|ref|NW_017306308.1|:2948032:2949420:+	KN637323.1:168971:169419:+	Nanorana_parkeri	Vipera_berus_berus	rnd-6_family-2070	rnd-5_family-889	CMC	89.845	453	542	994	1	449	0.101761	0.111677	345	16	3	TRUE
gi|1070655257|ref|NW_017306993.1|:166974:167714:-	KN637323.1:168971:169419:+	Nanorana_parkeri	Vipera_berus_berus	rnd-6_family-2070	rnd-5_family-889	CMC	89.841	315	428	741	449	137	0.105024	0.105279	192	16	3	TRUE
gi|1070655106|ref|NW_017307144.1|:676397:677469:+	LVCR01083043.1:753:1508:-	Nanorana_parkeri	Crotalus_horridus	rnd-5_family-3796	rnd-6_family-1648	CMC	89.838	433	1060	629	325	756	0.119277	0.0966994	411	8	3	TRUE
gi|1070654178|ref|NW_017308071.1|:45939:47003:+	LD637967.1:105174:106311:-	Nanorana_parkeri	Protobothrops_mucrosquamatus	rnd-5_family-3796	rnd-5_family-1154	CMC	89.803	814	264	1065	1138	337	0.0748524	0.197793	336	8	3	TRUE
gi|1070655736|ref|NW_017306514.1|:666517:667556:-	LD639855.1:153434:154213:+	Nanorana_parkeri	Protobothrops_mucrosquamatus	rnd-5_family-3796	rnd-5_family-1154	CMC	89.796	784	778	1	1	766	0.0870164	0.0967238	501	8	3	TRUE
gi|1070654638|ref|NW_017307611.1|:425971:426869:-	LVCR01003921.1:68018:68828:-	Nanorana_parkeri	Crotalus_horridus	rnd-6_family-2070	rnd-5_family-313	CMC	89.787	470	431	899	1	467	0.109181	0.0660926	411	7	3	TRUE
gi|1070652465|ref|NW_017309784.1|:35716:36622:-	LD637967.1:105174:106311:-	Nanorana_parkeri	Protobothrops_mucrosquamatus	rnd-5_family-3796	rnd-5_family-1154	CMC	89.763	801	1	784	337	1136	0.0768437	0.109945	567	8	3	TRUE
gi|1070654951|ref|NW_017307299.1|:473652:474714:-	LD638764.1:98188:98983:+	Nanorana_parkeri	Protobothrops_mucrosquamatus	rnd-5_family-3796	rnd-5_family-1154	CMC	89.75	800	800	4	1	788	0.0914075	0.0719909	576	8	3	TRUE
gi|1070654951|ref|NW_017307299.1|:473652:474714:-	LD637051.1:836422:837581:-	Nanorana_parkeri	Protobothrops_mucrosquamatus	rnd-5_family-3796	rnd-5_family-1154	CMC	89.715	807	1	800	363	1160	0.0797775	0.120697	588	8	3	TRUE
gi|1070655351|ref|NW_017306899.1|:959301:959806:-	LVCR01016627.1:18285:18825:-	Nanorana_parkeri	Crotalus_horridus	rnd-5_family-3796	rnd-6_family-1648	CMC	89.712	486	1	485	62	541	0.0716355	0.172949	216	8	3	TRUE
gi|1070655106|ref|NW_017307144.1|:676397:677469:+	LD657318.1:359:1398:-	Nanorana_parkeri	Protobothrops_mucrosquamatus	rnd-5_family-3796	rnd-5_family-1154	CMC	89.704	709	1073	367	334	1040	0.122609	0.133427	306	8	3	TRUE
gi|1070655582|ref|NW_017306668.1|:891137:891899:+	LD639482.1:158152:158760:+	Nanorana_parkeri	Protobothrops_mucrosquamatus	rnd-5_family-3796	rnd-5_family-1154	CMC	89.703	505	259	763	1	500	0.112051	0.140242	309	8	3	TRUE
gi|1070655783|ref|NW_017306467.1|:420990:421797:-	LD637668.1:100612:101625:+	Nanorana_parkeri	Protobothrops_mucrosquamatus	rnd-5_family-3796	rnd-5_family-1154	CMC	89.693	553	3	548	681	134	0.0764527	0.145134	528	8	3	TRUE
gi|1070655106|ref|NW_017307144.1|:676397:677469:+	LD637668.1:100612:101625:+	Nanorana_parkeri	Protobothrops_mucrosquamatus	rnd-5_family-3796	rnd-5_family-1154	CMC	89.685	698	375	1071	1	681	0.0973834	0.0858727	588	8	3	TRUE
gi|1070655853|ref|NW_017306397.1|:908636:908990:-	LVCR01005586.1:1961:2834:-	Nanorana_parkeri	Crotalus_horridus	rnd-5_family-3796	rnd-6_family-1648	CMC	89.685	349	1	349	309	656	0.0786834	0.199431	342	8	3	TRUE
gi|1070655853|ref|NW_017306397.1|:908636:908990:-	LD637013.1:91948:93071:+	Nanorana_parkeri	Protobothrops_mucrosquamatus	rnd-5_family-3796	rnd-5_family-1154	CMC	89.685	349	1	349	808	461	0.092256	0.168893	285	8	3	TRUE
gi|1070654373|ref|NW_017307876.1|:71961:72272:-	LVCR01026242.1:3736:4469:-	Nanorana_parkeri	Crotalus_horridus	rnd-5_family-3796	rnd-6_family-1648	CMC	89.677	310	1	309	289	597	0.115453	0.165552	306	8	3	TRUE
gi|1070655953|ref|NW_017306297.1|:1682163:1683043:-	LD637967.1:105174:106311:-	Nanorana_parkeri	Protobothrops_mucrosquamatus	rnd-5_family-3796	rnd-5_family-1154	CMC	89.655	638	1	631	498	1135	0.0920397	0.11876	408	8	3	TRUE
gi|1070654638|ref|NW_017307611.1|:425971:426869:-	JPMF01081864.1:3867:4677:+	Nanorana_parkeri	Crotalus_pyrrhus	rnd-6_family-2070	rnd-5_family-2068	CMC	89.655	464	437	899	805	345	0.0984902	0.0937047	405	7	3	TRUE
gi|1070654638|ref|NW_017307611.1|:425971:426869:-	LD637388.1:57476:58288:+	Nanorana_parkeri	Protobothrops_mucrosquamatus	rnd-6_family-2070	rnd-5_family-704	CMC	89.655	464	437	899	807	347	0.0917097	0.0996648	399	7	3	TRUE
gi|1070655875|ref|NW_017306375.1|:907927:908877:-	LD637967.1:105174:106311:-	Nanorana_parkeri	Protobothrops_mucrosquamatus	rnd-5_family-3796	rnd-5_family-1154	CMC	89.64	695	1	689	444	1138	0.0771242	0.176138	441	8	3	TRUE
gi|1070654879|ref|NW_017307371.1|:81099:82130:-	LVCR01003921.1:68946:69406:-	Nanorana_parkeri	Crotalus_horridus	rnd-5_family-3796	rnd-6_family-1648	CMC	89.64	444	1	444	22	461	0.12027	0.12054	339	8	3	TRUE
gi|1070655860|ref|NW_017306390.1|:1147361:1147715:+	LVCR01005586.1:1961:2834:-	Nanorana_parkeri	Crotalus_horridus	rnd-5_family-3796	rnd-6_family-1648	CMC	89.607	356	1	355	784	432	0.0753826	0.150495	273	8	3	TRUE
gi|1070655519|ref|NW_017306731.1|:672296:673400:+	KN620282.1:164909:165717:+	Nanorana_parkeri	Vipera_berus_berus	rnd-6_family-2070	rnd-5_family-889	CMC	89.596	817	189	1003	3	809	0.0876829	0.119872	708	16	3	TRUE
gi|1070655912|ref|NW_017306338.1|:2314643:2315393:-	LD637326.1:375592:376092:+	Nanorana_parkeri	Protobothrops_mucrosquamatus	rnd-5_family-3796	rnd-5_family-1154	CMC	89.579	499	604	108	3	501	0.0928416	0.180493	417	8	3	TRUE
gi|1070654745|ref|NW_017307504.1|:185925:186554:-	LD639855.1:154399:154928:+	Nanorana_parkeri	Protobothrops_mucrosquamatus	rnd-6_family-2070	rnd-5_family-704	CMC	89.578	403	28	427	407	5	0.12178	0.104166	297	7	3	TRUE
gi|1070655671|ref|NW_017306579.1|:681413:681730:+	LVCR01003921.1:68018:68828:-	Nanorana_parkeri	Crotalus_horridus	rnd-6_family-2070	rnd-5_family-313	CMC	89.571	326	1	318	684	359	0.113076	0.0524438	291	7	3	TRUE
gi|1070655520|ref|NW_017306730.1|:332890:333718:+	LD637381.1:474789:475295:+	Nanorana_parkeri	Protobothrops_mucrosquamatus	rnd-5_family-3796	rnd-5_family-1154	CMC	89.567	508	265	772	3	504	0.0969874	0.0596771	309	8	3	TRUE
gi|1070654951|ref|NW_017307299.1|:473652:474714:-	LD637259.1:701663:702328:+	Nanorana_parkeri	Protobothrops_mucrosquamatus	rnd-5_family-3796	rnd-5_family-1154	CMC	89.543	679	800	123	1	666	0.0932001	0.0964758	489	8	3	TRUE
gi|1070654178|ref|NW_017308071.1|:45939:47003:+	LVCR01000792.1:22512:22963:-	Nanorana_parkeri	Crotalus_horridus	rnd-5_family-3796	rnd-6_family-1648	CMC	89.535	430	1049	622	35	452	0.0612657	0.110801	258	8	3	TRUE
gi|1070655909|ref|NW_017306341.1|:1505965:1507013:+	LD637967.1:105174:106311:-	Nanorana_parkeri	Protobothrops_mucrosquamatus	rnd-5_family-3796	rnd-5_family-1154	CMC	89.533	793	264	1049	1138	350	0.102459	0.241919	357	8	3	TRUE
gi|1070655519|ref|NW_017306731.1|:672296:673400:+	LVCR01003921.1:68018:68828:-	Nanorana_parkeri	Crotalus_horridus	rnd-6_family-2070	rnd-5_family-313	CMC	89.532	812	997	192	7	810	0.095735	0.0952498	699	7	3	TRUE
gi|1070650455|ref|NW_017311794.1|:42:913:+	JPMF01043466.1:1176:1627:+	Nanorana_parkeri	Crotalus_pyrrhus	rnd-6_family-2070	rnd-5_family-2068	CMC	89.522	439	1	439	14	450	0.118738	0.0881582	327	7	3	TRUE
gi|1070654178|ref|NW_017308071.1|:45939:47003:+	LD641432.1:36313:37099:+	Nanorana_parkeri	Protobothrops_mucrosquamatus	rnd-5_family-3796	rnd-5_family-1154	CMC	89.52	458	609	1065	1	455	0.0927049	0.148292	312	8	3	TRUE
gi|1070654390|ref|NW_017307859.1|:142025:142352:-	LVCR01013308.1:12572:13910:+	Nanorana_parkeri	Crotalus_horridus	rnd-5_family-3796	rnd-6_family-1648	CMC	89.506	324	7	327	754	433	0.121596	0.0526658	243	8	3	TRUE
gi|1070655785|ref|NW_017306465.1|:435216:435956:+	LD637967.1:105174:106311:-	Nanorana_parkeri	Protobothrops_mucrosquamatus	rnd-5_family-3796	rnd-5_family-1154	CMC	89.502	743	1	741	1078	337	0.0894269	0.165654	579	8	3	TRUE
gi|1070655914|ref|NW_017306336.1|:1047372:1048279:+	LD637179.1:487180:488326:+	Nanorana_parkeri	Protobothrops_mucrosquamatus	rnd-5_family-3796	rnd-5_family-1154	CMC	89.5	800	112	908	3	791	0.110802	0.105574	537	8	3	TRUE
gi|1070655019|ref|NW_017307231.1|:456198:456741:+	LVCR01031024.1:1637:2425:+	Nanorana_parkeri	Crotalus_horridus	rnd-6_family-2070	rnd-5_family-313	CMC	89.489	352	194	544	1	352	0.102416	0.141563	333	7	3	TRUE
gi|1070654496|ref|NW_017307753.1|:259112:259643:+	JPMF01081864.1:3867:4677:+	Nanorana_parkeri	Crotalus_pyrrhus	rnd-6_family-2070	rnd-5_family-2068	CMC	89.489	333	197	527	3	331	0.10876	0.152848	321	7	3	TRUE
gi|1070653222|ref|NW_017309027.1|:100868:101197:-	LD637967.1:105174:106311:-	Nanorana_parkeri	Protobothrops_mucrosquamatus	rnd-5_family-3796	rnd-5_family-1154	CMC	89.474	323	9	330	526	847	0.101279	0.191822	312	8	3	TRUE
gi|1070654745|ref|NW_017307504.1|:186555:186942:-	LD637967.1:105174:106311:-	Nanorana_parkeri	Protobothrops_mucrosquamatus	rnd-5_family-3796	rnd-5_family-1154	CMC	89.46	389	1	388	337	723	0.0782769	0.211179	354	8	3	TRUE
gi|1070655974|ref|NW_017306276.1|:3521563:3522361:-	LD637592.1:147992:149068:-	Nanorana_parkeri	Protobothrops_mucrosquamatus	rnd-5_family-3796	rnd-5_family-1154	CMC	89.459	370	1	362	498	867	0.066912	0.125524	258	8	3	TRUE
gi|1070655975|ref|NW_017306275.1|:5043597:5044346:-	LD637051.1:836422:837581:-	Nanorana_parkeri	Protobothrops_mucrosquamatus	rnd-5_family-3796	rnd-5_family-1154	CMC	89.442	502	1	495	658	1158	0.0804094	0.231108	288	8	3	TRUE
gi|1070654510|ref|NW_017307739.1|:7822:8871:-	LD637388.1:57476:58288:+	Nanorana_parkeri	Protobothrops_mucrosquamatus	rnd-6_family-2070	rnd-5_family-704	CMC	89.44	625	428	1050	813	193	0.120755	0.066203	579	7	3	TRUE
gi|1070654951|ref|NW_017307299.1|:473652:474714:-	LD637706.1:187978:189112:-	Nanorana_parkeri	Protobothrops_mucrosquamatus	rnd-5_family-3796	rnd-5_family-1154	CMC	89.428	804	1	800	334	1135	0.114705	0.118389	387	8	3	TRUE
gi|1070655351|ref|NW_017306899.1|:961228:961663:-	LVCR01016627.1:18285:18825:-	Nanorana_parkeri	Crotalus_horridus	rnd-5_family-3796	rnd-6_family-1648	CMC	89.423	416	1	415	132	541	0.0674806	0.196087	144	8	3	TRUE
gi|1070655541|ref|NW_017306709.1|:848765:849529:-	LVCR01017391.1:3934:5302:-	Nanorana_parkeri	Crotalus_horridus	rnd-5_family-3796	rnd-6_family-1648	CMC	89.396	745	1	743	632	1366	0.116842	0.127257	240	8	3	TRUE
gi|1070654313|ref|NW_017307936.1|:101472:101951:+	LVCR01045806.1:3186:3959:-	Nanorana_parkeri	Crotalus_horridus	rnd-5_family-3796	rnd-6_family-1648	CMC	89.391	443	480	38	333	774	0.106177	0.168664	435	8	3	TRUE
gi|1070654471|ref|NW_017307778.1|:9478:9995:+	KN620282.1:164909:165717:+	Nanorana_parkeri	Vipera_berus_berus	rnd-6_family-2070	rnd-5_family-889	CMC	89.382	518	1	517	32	541	0.104894	0.129405	414	16	3	TRUE
gi|1070655620|ref|NW_017306630.1|:1278679:1279187:-	LD638764.1:98188:98983:+	Nanorana_parkeri	Protobothrops_mucrosquamatus	rnd-5_family-3796	rnd-5_family-1154	CMC	89.379	499	10	505	655	157	0.106185	0.0909915	420	8	3	TRUE
gi|1070655539|ref|NW_017306711.1|:634898:635511:-	LD637967.1:105174:106311:-	Nanorana_parkeri	Protobothrops_mucrosquamatus	rnd-5_family-3796	rnd-5_family-1154	CMC	89.372	621	1	614	388	1004	0.0788025	0.171445	498	8	3	TRUE
gi|1070655519|ref|NW_017306731.1|:672296:673400:+	JPMF01081864.1:3867:4677:+	Nanorana_parkeri	Crotalus_pyrrhus	rnd-6_family-2070	rnd-5_family-2068	CMC	89.364	818	192	1003	2	811	0.0961092	0.103579	708	7	3	TRUE
gi|1070654984|ref|NW_017307266.1|:249054:249542:+	LD637388.1:57476:58288:+	Nanorana_parkeri	Protobothrops_mucrosquamatus	rnd-6_family-2070	rnd-5_family-704	CMC	89.356	357	1	357	460	813	0.0957693	0.122918	348	7	3	TRUE
gi|1070653081|ref|NW_017309168.1|:62310:62824:+	LVCR01005586.1:1961:2834:-	Nanorana_parkeri	Crotalus_horridus	rnd-5_family-3796	rnd-6_family-1648	CMC	89.341	516	1	515	824	312	0.0783584	0.136293	387	8	3	TRUE
gi|1070655950|ref|NW_017306300.1|:3154146:3154964:-	LD637967.1:105174:106311:-	Nanorana_parkeri	Protobothrops_mucrosquamatus	rnd-5_family-3796	rnd-5_family-1154	CMC	89.331	553	7	557	587	1138	0.104025	0.102084	327	8	3	TRUE
gi|1070652465|ref|NW_017309784.1|:35716:36622:-	LD636896.1:10591:11733:-	Nanorana_parkeri	Protobothrops_mucrosquamatus	rnd-5_family-3796	rnd-5_family-1154	CMC	89.327	787	3	772	358	1131	0.0617103	0.0923364	483	8	3	TRUE
gi|1070654373|ref|NW_017307876.1|:71961:72272:-	LD637013.1:91948:93071:+	Nanorana_parkeri	Protobothrops_mucrosquamatus	rnd-5_family-3796	rnd-5_family-1154	CMC	89.32	309	4	312	805	500	0.112985	0.154613	285	8	3	TRUE
gi|1070654426|ref|NW_017307823.1|:95339:96409:-	LD637967.1:105174:106311:-	Nanorana_parkeri	Protobothrops_mucrosquamatus	rnd-5_family-3796	rnd-5_family-1154	CMC	89.312	814	1	805	337	1138	0.164859	0.0511856	201	8	3	TRUE
gi|1070654560|ref|NW_017307689.1|:206701:207180:+	LVCR01001779.1:22999:23447:-	Nanorana_parkeri	Crotalus_horridus	rnd-5_family-3796	rnd-6_family-1648	CMC	89.294	439	480	43	9	446	0.106946	0.21887	369	8	3	TRUE
gi|1070650455|ref|NW_017311794.1|:42:913:+	LD637388.1:57476:58288:+	Nanorana_parkeri	Protobothrops_mucrosquamatus	rnd-6_family-2070	rnd-5_family-704	CMC	89.294	439	1	439	377	811	0.105381	0.0800222	360	7	3	TRUE
gi|1070655106|ref|NW_017307144.1|:676397:677469:+	LD637071.1:206772:207903:+	Nanorana_parkeri	Protobothrops_mucrosquamatus	rnd-5_family-3796	rnd-5_family-1154	CMC	89.286	812	263	1071	1	809	0.120247	0.0799739	546	8	3	TRUE
gi|1070654581|ref|NW_017307668.1|:100133:100580:-	LD637967.1:105174:106311:-	Nanorana_parkeri	Protobothrops_mucrosquamatus	rnd-5_family-3796	rnd-5_family-1154	CMC	89.286	448	1	441	414	860	0.0563436	0.101664	210	8	3	TRUE
gi|1070654373|ref|NW_017307876.1|:70939:71960:-	LD637388.1:57476:58288:+	Nanorana_parkeri	Protobothrops_mucrosquamatus	rnd-6_family-2070	rnd-5_family-704	CMC	89.281	709	128	836	702	1	0.124036	0.139471	261	7	3	TRUE
gi|1070654745|ref|NW_017307504.1|:185925:186554:-	KN620282.1:164909:165717:+	Nanorana_parkeri	Vipera_berus_berus	rnd-6_family-2070	rnd-5_family-889	CMC	89.277	429	1	427	437	10	0.0937174	0.177371	303	16	3	TRUE
gi|1070653670|ref|NW_017308579.1|:175345:175811:+	LD637388.1:57476:58288:+	Nanorana_parkeri	Protobothrops_mucrosquamatus	rnd-6_family-2070	rnd-5_family-704	CMC	89.27	466	3	467	139	601	0.112363	0.128369	450	7	3	TRUE
gi|1070655866|ref|NW_017306384.1|:945817:946863:+	LD637967.1:105174:106311:-	Nanorana_parkeri	Protobothrops_mucrosquamatus	rnd-5_family-3796	rnd-5_family-1154	CMC	89.263	801	266	1047	1136	337	0.0875443	0.0974186	321	8	3	TRUE
gi|1070655859|ref|NW_017306391.1|:503960:504589:-	LD637967.1:105174:106311:-	Nanorana_parkeri	Protobothrops_mucrosquamatus	rnd-5_family-3796	rnd-5_family-1154	CMC	89.241	632	1	629	364	994	0.107998	0.156824	483	8	3	TRUE
gi|1070655942|ref|NW_017306308.1|:2948032:2949420:+	LD636773.1:378671:379121:+	Nanorana_parkeri	Protobothrops_mucrosquamatus	rnd-6_family-2070	rnd-5_family-704	CMC	89.231	455	540	994	1	451	0.0990584	0.160991	438	7	3	TRUE
gi|1070655981|ref|NW_017306269.1|:1507586:1508309:+	LD638219.1:350984:351519:+	Nanorana_parkeri	Protobothrops_mucrosquamatus	rnd-5_family-3796	rnd-5_family-1154	CMC	89.219	538	64	598	1	530	0.0972524	0.166865	144	8	3	TRUE
gi|1070652465|ref|NW_017309784.1|:35716:36622:-	LVCR01001584.1:123718:124489:+	Nanorana_parkeri	Crotalus_horridus	rnd-5_family-3796	rnd-6_family-1648	CMC	89.213	445	445	1	1	436	0.107438	0.0819328	426	8	3	TRUE
gi|1070655539|ref|NW_017306711.1|:625757:626370:-	LD637967.1:105174:106311:-	Nanorana_parkeri	Protobothrops_mucrosquamatus	rnd-5_family-3796	rnd-5_family-1154	CMC	89.211	621	1	614	388	1004	0.0822948	0.170592	498	8	3	TRUE
gi|1070654750|ref|NW_017307499.1|:138312:139351:+	LD637967.1:105174:106311:-	Nanorana_parkeri	Protobothrops_mucrosquamatus	rnd-5_family-3796	rnd-5_family-1154	CMC	89.179	804	243	1040	1138	337	0.0895963	0.129544	450	8	3	TRUE
gi|1070654951|ref|NW_017307299.1|:473652:474714:-	LD637557.1:71269:72425:+	Nanorana_parkeri	Protobothrops_mucrosquamatus	rnd-5_family-3796	rnd-5_family-1154	CMC	89.166	803	800	1	1	797	0.0967793	0.136009	594	8	3	TRUE
gi|1070655818|ref|NW_017306432.1|:1243999:1244786:-	LD637967.1:105174:106311:-	Nanorana_parkeri	Protobothrops_mucrosquamatus	rnd-5_family-3796	rnd-5_family-1154	CMC	89.161	775	1	770	337	1110	0.114056	0.134242	435	8	3	TRUE
gi|1070655623|ref|NW_017306627.1|:1109989:1110560:+	LD637967.1:105174:106311:-	Nanorana_parkeri	Protobothrops_mucrosquamatus	rnd-5_family-3796	rnd-5_family-1154	CMC	89.161	572	5	572	905	337	0.0814822	0.1773	282	8	3	TRUE
gi|1070655736|ref|NW_017306514.1|:666517:667556:-	LVCR01017391.1:3934:5302:-	Nanorana_parkeri	Crotalus_horridus	rnd-5_family-3796	rnd-6_family-1648	CMC	89.158	1033	1	1015	338	1363	0.0944824	0.143198	513	8	3	TRUE
gi|1070654471|ref|NW_017307778.1|:9478:9995:+	LD637388.1:57476:58288:+	Nanorana_parkeri	Protobothrops_mucrosquamatus	rnd-6_family-2070	rnd-5_family-704	CMC	89.157	498	21	517	48	541	0.115763	0.116339	405	7	3	TRUE
gi|1070655784|ref|NW_017306466.1|:667932:668872:+	LD637967.1:105174:106311:-	Nanorana_parkeri	Protobothrops_mucrosquamatus	rnd-5_family-3796	rnd-5_family-1154	CMC	89.15	682	263	941	1138	459	0.120758	0.0891713	228	8	3	TRUE
gi|1070654879|ref|NW_017307371.1|:81099:82130:-	LVCR01007875.1:11789:12325:+	Nanorana_parkeri	Crotalus_horridus	rnd-5_family-3796	rnd-6_family-1648	CMC	89.147	387	445	59	1	387	0.0916935	0.18616	384	8	3	TRUE
gi|1070655113|ref|NW_017307137.1|:557489:558145:+	LVCR01008453.1:21168:22161:-	Nanorana_parkeri	Crotalus_horridus	rnd-5_family-3796	rnd-6_family-1648	CMC	89.14	663	1	657	961	302	0.0799962	0.215308	570	8	3	TRUE
gi|1070655981|ref|NW_017306269.1|:1507586:1508309:+	LD640517.1:48791:49374:+	Nanorana_parkeri	Protobothrops_mucrosquamatus	rnd-5_family-3796	rnd-5_family-1154	CMC	89.134	589	64	651	1	584	0.11869	0.161545	258	8	3	TRUE
gi|1070655736|ref|NW_017306514.1|:666517:667556:-	LD637863.1:150313:151208:+	Nanorana_parkeri	Protobothrops_mucrosquamatus	rnd-5_family-3796	rnd-5_family-1154	CMC	89.128	791	778	1	1	785	0.094529	0.127493	495	8	3	TRUE
gi|1070654951|ref|NW_017307299.1|:473652:474714:-	LD638510.1:176989:177989:+	Nanorana_parkeri	Protobothrops_mucrosquamatus	rnd-5_family-3796	rnd-5_family-1154	CMC	89.122	809	800	1	1	807	0.115169	0.0804047	471	8	3	TRUE
gi|1070654908|ref|NW_017307342.1|:192398:193159:-	LVCR01017391.1:3934:5302:-	Nanorana_parkeri	Crotalus_horridus	rnd-5_family-3796	rnd-6_family-1648	CMC	89.122	763	1	760	451	1207	0.108976	0.149671	339	8	3	TRUE
gi|1070654758|ref|NW_017307492.1|:72058:73168:+	LD637388.1:57476:58288:+	Nanorana_parkeri	Protobothrops_mucrosquamatus	rnd-6_family-2070	rnd-5_family-704	CMC	89.093	816	195	1008	1	813	0.126588	0.101823	789	7	3	TRUE
gi|1070653081|ref|NW_017309168.1|:63918:64414:+	LVCR01003921.1:68018:68828:-	Nanorana_parkeri	Crotalus_horridus	rnd-6_family-2070	rnd-5_family-313	CMC	89.091	495	1	495	679	188	0.128485	0.0756734	489	7	3	TRUE
gi|1070655067|ref|NW_017307183.1|:127523:128021:-	LVCR01005586.1:1961:2834:-	Nanorana_parkeri	Crotalus_horridus	rnd-5_family-3796	rnd-6_family-1648	CMC	89.087	504	1	499	309	810	0.0767023	0.176207	300	8	3	TRUE
gi|1070655539|ref|NW_017306711.1|:634898:635511:-	LVCR01008453.1:21168:22161:-	Nanorana_parkeri	Crotalus_horridus	rnd-5_family-3796	rnd-6_family-1648	CMC	89.068	622	1	614	353	971	0.093842	0.203175	513	8	3	TRUE
gi|1070655106|ref|NW_017307144.1|:676397:677469:+	LVCR01006167.1:5207:5935:+	Nanorana_parkeri	Crotalus_horridus	rnd-5_family-3796	rnd-6_family-1648	CMC	89.062	448	629	1073	1	437	0.0953544	0.139695	216	8	3	TRUE
gi|1070654178|ref|NW_017308071.1|:47004:48451:+	LD637388.1:57476:58288:+	Nanorana_parkeri	Protobothrops_mucrosquamatus	rnd-6_family-2070	rnd-5_family-704	CMC	89.051	822	195	1006	1	813	0.104866	0.0901577	738	7	3	TRUE
gi|1070655105|ref|NW_017307145.1|:20383:21445:-	LD637967.1:105174:106311:-	Nanorana_parkeri	Protobothrops_mucrosquamatus	rnd-5_family-3796	rnd-5_family-1154	CMC	89.041	803	1	802	337	1138	0.0983794	0.242961	486	8	3	TRUE
gi|1070655206|ref|NW_017307044.1|:743314:744281:-	LD637967.1:105174:106311:-	Nanorana_parkeri	Protobothrops_mucrosquamatus	rnd-5_family-3796	rnd-5_family-1154	CMC	89.041	657	1	640	375	1028	0.0737236	0.182475	453	8	3	TRUE
gi|1070654066|ref|NW_017308183.1|:216932:217799:-	LD637967.1:105174:106311:-	Nanorana_parkeri	Protobothrops_mucrosquamatus	rnd-5_family-3796	rnd-5_family-1154	CMC	88.998	609	1	597	532	1138	0.0878685	0.143586	390	8	3	TRUE
gi|1070655169|ref|NW_017307081.1|:645860:646349:-	LD639855.1:154399:154928:+	Nanorana_parkeri	Protobothrops_mucrosquamatus	rnd-6_family-2070	rnd-5_family-704	CMC	88.997	309	1	309	309	1	0.104744	0.16623	300	7	3	TRUE
gi|1070654210|ref|NW_017308039.1|:17107:18122:-	LD637051.1:836422:837581:-	Nanorana_parkeri	Protobothrops_mucrosquamatus	rnd-5_family-3796	rnd-5_family-1154	CMC	88.978	499	259	750	662	1160	0.125441	0.154232	318	8	3	TRUE
gi|1070655702|ref|NW_017306548.1|:328838:329732:-	LD638020.1:296270:297374:-	Nanorana_parkeri	Protobothrops_mucrosquamatus	rnd-5_family-3796	rnd-5_family-1154	CMC	88.972	798	2	786	316	1105	0.131805	0.0780686	354	8	3	TRUE
gi|1070655671|ref|NW_017306579.1|:681413:681730:+	JPMF01081864.1:3867:4677:+	Nanorana_parkeri	Crotalus_pyrrhus	rnd-6_family-2070	rnd-5_family-2068	CMC	88.957	326	1	318	128	453	0.123728	0.0524845	291	7	3	TRUE
gi|1070655543|ref|NW_017306707.1|:597075:597764:+	LVCR01008453.1:21168:22161:-	Nanorana_parkeri	Crotalus_horridus	rnd-5_family-3796	rnd-6_family-1648	CMC	88.953	697	3	690	994	302	0.0842559	0.208837	591	8	3	TRUE
gi|1070655887|ref|NW_017306363.1|:588782:589833:+	LD637620.1:349292:350440:+	Nanorana_parkeri	Protobothrops_mucrosquamatus	rnd-5_family-3796	rnd-5_family-1154	CMC	88.93	804	257	1052	1	794	0.110044	0.166167	534	8	3	TRUE
gi|1070655692|ref|NW_017306558.1|:1479913:1480786:-	LD637967.1:105174:106311:-	Nanorana_parkeri	Protobothrops_mucrosquamatus	rnd-5_family-3796	rnd-5_family-1154	CMC	88.925	614	1	610	524	1136	0.110998	0.183992	222	8	3	TRUE
gi|1070655736|ref|NW_017306514.1|:666517:667556:-	LD637571.1:632263:632951:-	Nanorana_parkeri	Protobothrops_mucrosquamatus	rnd-5_family-3796	rnd-5_family-1154	CMC	88.923	650	133	778	40	689	0.125833	0.14473	351	8	3	TRUE
gi|1070653283|ref|NW_017308966.1|:4829:5189:-	LVCR01005586.1:1961:2834:-	Nanorana_parkeri	Crotalus_horridus	rnd-5_family-3796	rnd-6_family-1648	CMC	88.92	361	1	361	309	666	0.124502	0.135966	351	8	3	TRUE
gi|1070653283|ref|NW_017308966.1|:4829:5189:-	LD636848.1:249317:250099:-	Nanorana_parkeri	Protobothrops_mucrosquamatus	rnd-5_family-3796	rnd-5_family-1154	CMC	88.92	361	1	361	262	621	0.141821	0.158098	288	8	3	TRUE
gi|1070654967|ref|NW_017307283.1|:145181:146100:+	LD637967.1:105174:106311:-	Nanorana_parkeri	Protobothrops_mucrosquamatus	rnd-5_family-3796	rnd-5_family-1154	CMC	88.917	803	123	920	1138	337	0.10621	0.142201	504	8	3	TRUE
gi|1070652465|ref|NW_017309784.1|:35716:36622:-	LD639468.1:125744:126566:-	Nanorana_parkeri	Protobothrops_mucrosquamatus	rnd-5_family-3796	rnd-5_family-1154	CMC	88.913	469	1	469	362	823	0.121896	0.105895	426	8	3	TRUE
gi|1070655539|ref|NW_017306711.1|:625757:626370:-	LVCR01008453.1:21168:22161:-	Nanorana_parkeri	Crotalus_horridus	rnd-5_family-3796	rnd-6_family-1648	CMC	88.907	622	1	614	353	971	0.0973574	0.202121	513	8	3	TRUE
gi|1070655842|ref|NW_017306408.1|:76042:76662:-	LD637967.1:105174:106311:-	Nanorana_parkeri	Protobothrops_mucrosquamatus	rnd-5_family-3796	rnd-5_family-1154	CMC	88.907	622	1	621	337	949	0.0758497	0.119957	393	8	3	TRUE
gi|1070652876|ref|NW_017309373.1|:35537:36566:-	LD637592.1:147992:149068:-	Nanorana_parkeri	Protobothrops_mucrosquamatus	rnd-5_family-3796	rnd-5_family-1154	CMC	88.889	684	1	681	349	1026	0.0657395	0.170125	390	8	3	TRUE
gi|1070653912|ref|NW_017308337.1|:153612:154053:+	LD639855.1:154399:154928:+	Nanorana_parkeri	Protobothrops_mucrosquamatus	rnd-6_family-2070	rnd-5_family-704	CMC	88.889	405	16	413	1	404	0.0967249	0.121621	324	7	3	TRUE
gi|1070654638|ref|NW_017307611.1|:436259:436813:-	KN620282.1:164909:165717:+	Nanorana_parkeri	Vipera_berus_berus	rnd-6_family-2070	rnd-5_family-889	CMC	88.889	360	7	365	359	1	0.0867775	0.136068	318	16	3	TRUE
gi|1070654951|ref|NW_017307299.1|:473652:474714:-	LD637150.1:582861:583829:-	Nanorana_parkeri	Protobothrops_mucrosquamatus	rnd-5_family-3796	rnd-5_family-1154	CMC	88.889	810	3	800	165	969	0.0809462	0.102449	285	8	3	TRUE
gi|1070654373|ref|NW_017307876.1|:70939:71960:-	KN620282.1:164909:165717:+	Nanorana_parkeri	Vipera_berus_berus	rnd-6_family-2070	rnd-5_family-889	CMC	88.889	711	130	840	700	1	0.0940617	0.11201	261	16	3	TRUE
gi|1070654700|ref|NW_017307549.1|:141528:142252:+	LD639482.1:158152:158760:+	Nanorana_parkeri	Protobothrops_mucrosquamatus	rnd-5_family-3796	rnd-5_family-1154	CMC	88.889	342	389	725	165	504	0.0991545	0.128166	225	8	3	TRUE
gi|1070655807|ref|NW_017306443.1|:940966:941730:-	LVCR01017391.1:3934:5302:-	Nanorana_parkeri	Crotalus_horridus	rnd-5_family-3796	rnd-6_family-1648	CMC	88.859	745	3	743	629	1366	0.138563	0.226381	300	8	3	TRUE
gi|1070654733|ref|NW_017307516.1|:106574:107482:-	LD637967.1:105174:106311:-	Nanorana_parkeri	Protobothrops_mucrosquamatus	rnd-5_family-3796	rnd-5_family-1154	CMC	88.856	673	1	662	466	1138	0.0974268	0.191758	438	8	3	TRUE
gi|1070654704|ref|NW_017307545.1|:361260:361566:+	KN620282.1:164909:165717:+	Nanorana_parkeri	Vipera_berus_berus	rnd-6_family-2070	rnd-5_family-889	CMC	88.854	314	1	307	5	318	0.102433	0.104273	297	16	3	TRUE
gi|1070655543|ref|NW_017306707.1|:597765:598891:+	LD637388.1:57476:58288:+	Nanorana_parkeri	Protobothrops_mucrosquamatus	rnd-6_family-2070	rnd-5_family-704	CMC	88.848	816	179	993	1	813	0.12262	0.116239	795	7	3	TRUE
gi|1070650455|ref|NW_017311794.1|:42:913:+	KN637323.1:168971:169419:+	Nanorana_parkeri	Vipera_berus_berus	rnd-6_family-2070	rnd-5_family-889	CMC	88.838	439	1	439	12	447	0.114718	0.133514	261	16	3	TRUE
gi|1070654951|ref|NW_017307299.1|:473652:474714:-	LD639962.1:44073:44862:-	Nanorana_parkeri	Protobothrops_mucrosquamatus	rnd-5_family-3796	rnd-5_family-1154	CMC	88.834	806	1	800	10	790	0.057232	0.0683597	213	8	3	TRUE
gi|1070654779|ref|NW_017307471.1|:194780:195631:-	LVCR01017391.1:3934:5302:-	Nanorana_parkeri	Crotalus_horridus	rnd-5_family-3796	rnd-6_family-1648	CMC	88.822	832	1	830	545	1366	0.108621	0.204047	378	8	3	TRUE
gi|1070655169|ref|NW_017307081.1|:645860:646349:-	KN620282.1:164909:165717:+	Nanorana_parkeri	Vipera_berus_berus	rnd-6_family-2070	rnd-5_family-889	CMC	88.818	313	1	313	313	1	0.0907768	0.246424	306	16	3	TRUE
gi|1070655914|ref|NW_017306336.1|:1047372:1048279:+	LVCR01017391.1:3934:5302:-	Nanorana_parkeri	Crotalus_horridus	rnd-5_family-3796	rnd-6_family-1648	CMC	88.816	912	1	908	1235	333	0.101758	0.168245	570	8	3	TRUE
gi|1070653234|ref|NW_017309015.1|:89964:90519:+	LD637388.1:57476:58288:+	Nanorana_parkeri	Protobothrops_mucrosquamatus	rnd-6_family-2070	rnd-5_family-704	CMC	88.807	545	13	556	2	543	0.11731	0.0949741	534	7	3	TRUE
gi|1070653780|ref|NW_017308469.1|:146125:146522:-	LD636773.1:378671:379121:+	Nanorana_parkeri	Protobothrops_mucrosquamatus	rnd-6_family-2070	rnd-5_family-704	CMC	88.802	384	11	394	451	70	0.118862	0.145549	369	7	3	TRUE
gi|1070654984|ref|NW_017307266.1|:249054:249542:+	KN637323.1:168971:169419:+	Nanorana_parkeri	Vipera_berus_berus	rnd-6_family-2070	rnd-5_family-889	CMC	88.796	357	1	357	95	449	0.113865	0.119083	252	16	3	TRUE
gi|1070652465|ref|NW_017309784.1|:35716:36622:-	LVCR01032452.1:5378:5824:+	Nanorana_parkeri	Crotalus_horridus	rnd-5_family-3796	rnd-6_family-1648	CMC	88.764	445	445	1	1	426	0.0757901	0.107568	405	8	3	TRUE
gi|1070654638|ref|NW_017307611.1|:436259:436813:-	LVCR01031024.1:1637:2425:+	Nanorana_parkeri	Crotalus_horridus	rnd-6_family-2070	rnd-5_family-313	CMC	88.764	356	7	361	355	1	0.0836061	0.157188	312	7	3	TRUE
gi|1070653780|ref|NW_017308469.1|:146568:147132:-	LD637967.1:105174:106311:-	Nanorana_parkeri	Protobothrops_mucrosquamatus	rnd-5_family-3796	rnd-5_family-1154	CMC	88.735	577	1	559	379	954	0.0719214	0.220315	342	8	3	TRUE
gi|1070655543|ref|NW_017306707.1|:597765:598891:+	LVCR01003921.1:68018:68828:-	Nanorana_parkeri	Crotalus_horridus	rnd-6_family-2070	rnd-5_family-313	CMC	88.725	816	179	993	811	1	0.128674	0.118408	792	7	3	TRUE
gi|1070655410|ref|NW_017306840.1|:576657:577707:+	LD639962.1:44073:44862:-	Nanorana_parkeri	Protobothrops_mucrosquamatus	rnd-5_family-3796	rnd-5_family-1154	CMC	88.72	789	269	1048	788	12	0.0805683	0.0680443	219	8	3	TRUE
gi|1070655708|ref|NW_017306542.1|:1459561:1460390:-	LVCR01016627.1:18285:18825:-	Nanorana_parkeri	Crotalus_horridus	rnd-5_family-3796	rnd-6_family-1648	CMC	88.717	452	23	465	32	482	0.0827169	0.186734	258	8	3	TRUE
gi|1070655087|ref|NW_017307163.1|:119027:119600:+	LVCR01008453.1:21168:22161:-	Nanorana_parkeri	Crotalus_horridus	rnd-5_family-3796	rnd-6_family-1648	CMC	88.689	557	25	574	994	438	0.113317	0.146888	417	8	3	TRUE
gi|1070655960|ref|NW_017306290.1|:2463888:2464943:+	LD637051.1:836422:837581:-	Nanorana_parkeri	Protobothrops_mucrosquamatus	rnd-5_family-3796	rnd-5_family-1154	CMC	88.667	803	268	1056	1158	363	0.0959725	0.0994193	552	8	3	TRUE
gi|1070654239|ref|NW_017308010.1|:13576:14111:-	LVCR01008453.1:21168:22161:-	Nanorana_parkeri	Crotalus_horridus	rnd-5_family-3796	rnd-6_family-1648	CMC	88.662	538	1	533	302	837	0.108918	0.186722	330	8	3	TRUE
gi|1070655715|ref|NW_017306535.1|:106829:107164:+	LVCR01000792.1:22512:22963:-	Nanorana_parkeri	Crotalus_horridus	rnd-5_family-3796	rnd-6_family-1648	CMC	88.65	326	1	320	359	35	0.107159	0.142181	252	8	3	TRUE
gi|1070653753|ref|NW_017308496.1|:4907:5797:-	LD637967.1:105174:106311:-	Nanorana_parkeri	Protobothrops_mucrosquamatus	rnd-5_family-3796	rnd-5_family-1154	CMC	88.647	643	1	636	497	1136	0.122684	0.138491	300	8	3	TRUE
gi|1070655692|ref|NW_017306558.1|:1281491:1282470:-	LVCR01017391.1:3934:5302:-	Nanorana_parkeri	Crotalus_horridus	rnd-5_family-3796	rnd-6_family-1648	CMC	88.646	960	3	957	415	1365	0.100801	0.153667	441	8	3	TRUE
gi|1070654179|ref|NW_017308070.1|:357594:358520:+	LD637967.1:105174:106311:-	Nanorana_parkeri	Protobothrops_mucrosquamatus	rnd-5_family-3796	rnd-5_family-1154	CMC	88.643	678	258	927	1136	459	0.104818	0.142222	462	8	3	TRUE
gi|1070654951|ref|NW_017307299.1|:473652:474714:-	LD636978.1:3468507:3469666:-	Nanorana_parkeri	Protobothrops_mucrosquamatus	rnd-5_family-3796	rnd-5_family-1154	CMC	88.642	810	1	800	359	1160	0.10514	0.145946	612	8	3	TRUE
gi|1070655078|ref|NW_017307172.1|:441346:442395:-	LD637967.1:105174:106311:-	Nanorana_parkeri	Protobothrops_mucrosquamatus	rnd-5_family-3796	rnd-5_family-1154	CMC	88.639	801	3	785	337	1136	0.0937229	0.150928	483	8	3	TRUE
gi|1070655806|ref|NW_017306444.1|:163780:164775:-	LVCR01017391.1:3934:5302:-	Nanorana_parkeri	Crotalus_horridus	rnd-5_family-3796	rnd-6_family-1648	CMC	88.627	976	1	974	403	1366	0.103305	0.162035	522	8	3	TRUE
gi|1070655914|ref|NW_017306336.1|:1047372:1048279:+	LD637048.1:1080421:1081551:-	Nanorana_parkeri	Protobothrops_mucrosquamatus	rnd-5_family-3796	rnd-5_family-1154	CMC	88.625	800	908	112	343	1129	0.110366	0.12029	441	8	3	TRUE
gi|1070653081|ref|NW_017309168.1|:63918:64414:+	JPMF01081864.1:3867:4677:+	Nanorana_parkeri	Crotalus_pyrrhus	rnd-6_family-2070	rnd-5_family-2068	CMC	88.618	492	1	492	133	621	0.128252	0.089688	486	7	3	TRUE
gi|1070654313|ref|NW_017307936.1|:306232:307150:-	LD637388.1:57476:58288:+	Nanorana_parkeri	Protobothrops_mucrosquamatus	rnd-6_family-2070	rnd-5_family-704	CMC	88.615	729	1	725	726	1	0.106992	0.114115	639	7	3	TRUE
gi|1070654178|ref|NW_017308071.1|:45939:47003:+	LVCR01018526.1:9584:10192:+	Nanorana_parkeri	Crotalus_horridus	rnd-5_family-3796	rnd-6_family-1648	CMC	88.591	447	622	1063	1	444	0.108185	0.136533	276	8	3	TRUE
gi|1070653234|ref|NW_017309015.1|:88389:88753:+	LVCR01006291.1:17853:18580:+	Nanorana_parkeri	Crotalus_horridus	rnd-5_family-3796	rnd-6_family-1648	CMC	88.587	368	1	362	78	435	0.113343	0.0685293	243	8	3	TRUE
gi|1070655702|ref|NW_017306548.1|:328838:329732:-	LVCR01017391.1:3934:5302:-	Nanorana_parkeri	Crotalus_horridus	rnd-5_family-3796	rnd-6_family-1648	CMC	88.571	910	1	895	333	1235	0.102001	0.157349	444	8	3	TRUE
gi|1070655736|ref|NW_017306514.1|:666517:667556:-	LVCR01010483.1:11157:11913:-	Nanorana_parkeri	Crotalus_horridus	rnd-5_family-3796	rnd-6_family-1648	CMC	88.544	419	1	412	332	747	0.0928317	0.216257	180	8	3	TRUE
gi|1070655914|ref|NW_017306336.1|:1047372:1048279:+	LD637013.1:91948:93071:+	Nanorana_parkeri	Protobothrops_mucrosquamatus	rnd-5_family-3796	rnd-5_family-1154	CMC	88.533	811	112	908	3	808	0.0833117	0.195113	345	8	3	TRUE
gi|1070655206|ref|NW_017307044.1|:743314:744281:-	LVCR01008453.1:21168:22161:-	Nanorana_parkeri	Crotalus_horridus	rnd-5_family-3796	rnd-6_family-1648	CMC	88.532	654	1	636	340	992	0.0780792	0.21724	468	8	3	TRUE
gi|1070653081|ref|NW_017309168.1|:63918:64414:+	KN620282.1:164909:165717:+	Nanorana_parkeri	Vipera_berus_berus	rnd-6_family-2070	rnd-5_family-889	CMC	88.531	497	1	497	139	628	0.126285	0.0693523	480	16	3	TRUE
gi|1070654745|ref|NW_017307504.1|:186555:186942:-	LVCR01008453.1:21168:22161:-	Nanorana_parkeri	Crotalus_horridus	rnd-5_family-3796	rnd-6_family-1648	CMC	88.512	383	1	382	302	683	0.0947422	0.268751	357	8	3	TRUE
gi|1070655702|ref|NW_017306548.1|:328838:329732:-	LD637441.1:208058:209179:+	Nanorana_parkeri	Protobothrops_mucrosquamatus	rnd-5_family-3796	rnd-5_family-1154	CMC	88.5	800	785	1	1	794	0.114451	0.151143	231	8	3	TRUE
gi|1070655728|ref|NW_017306522.1|:734879:735364:-	LD637179.1:487180:488326:+	Nanorana_parkeri	Protobothrops_mucrosquamatus	rnd-5_family-3796	rnd-5_family-1154	CMC	88.494	478	10	486	602	131	0.0850474	0.191174	261	8	3	TRUE
gi|1070655859|ref|NW_017306391.1|:503960:504589:-	LVCR01008453.1:21168:22161:-	Nanorana_parkeri	Crotalus_horridus	rnd-5_family-3796	rnd-6_family-1648	CMC	88.486	634	1	630	329	962	0.113642	0.16392	495	8	3	TRUE
gi|1070655519|ref|NW_017306731.1|:672296:673400:+	LD639855.1:154399:154928:+	Nanorana_parkeri	Protobothrops_mucrosquamatus	rnd-6_family-2070	rnd-5_family-704	CMC	88.468	555	192	744	2	530	0.0821914	0.032315	447	7	3	TRUE
gi|1070653234|ref|NW_017309015.1|:89964:90519:+	LVCR01003921.1:68018:68828:-	Nanorana_parkeri	Crotalus_horridus	rnd-6_family-2070	rnd-5_family-313	CMC	88.44	545	13	556	810	271	0.119513	0.102222	525	7	3	TRUE
gi|1070653234|ref|NW_017309015.1|:89964:90519:+	JPMF01081864.1:3867:4677:+	Nanorana_parkeri	Crotalus_pyrrhus	rnd-6_family-2070	rnd-5_family-2068	CMC	88.44	545	13	556	2	541	0.120631	0.102315	525	7	3	TRUE
gi|1070654951|ref|NW_017307299.1|:473652:474714:-	LVCR01017391.1:3934:5302:-	Nanorana_parkeri	Crotalus_horridus	rnd-5_family-3796	rnd-6_family-1648	CMC	88.432	1046	1	1041	333	1366	0.09549	0.136735	585	8	3	TRUE
gi|1070655912|ref|NW_017306338.1|:2314643:2315393:-	LVCR01017391.1:3934:5302:-	Nanorana_parkeri	Crotalus_horridus	rnd-5_family-3796	rnd-6_family-1648	CMC	88.415	751	1	748	417	1158	0.106119	0.149465	507	8	3	TRUE
gi|1070653234|ref|NW_017309015.1|:88389:88753:+	LD637967.1:105174:106311:-	Nanorana_parkeri	Protobothrops_mucrosquamatus	rnd-5_family-3796	rnd-5_family-1154	CMC	88.41	371	1	365	702	337	0.0885537	0.202372	252	8	3	TRUE
gi|1070654313|ref|NW_017307936.1|:306232:307150:-	KN620282.1:164909:165717:+	Nanorana_parkeri	Vipera_berus_berus	rnd-6_family-2070	rnd-5_family-889	CMC	88.404	733	2	730	721	1	0.0869424	0.109241	603	16	3	TRUE
gi|1070652465|ref|NW_017309784.1|:35138:35715:-	LD639855.1:154399:154928:+	Nanorana_parkeri	Protobothrops_mucrosquamatus	rnd-6_family-2070	rnd-5_family-704	CMC	88.402	388	1	384	386	1	0.115873	0.0832155	360	7	3	TRUE
gi|1070655894|ref|NW_017306356.1|:301624:302186:+	LD639855.1:154399:154928:+	Nanorana_parkeri	Protobothrops_mucrosquamatus	rnd-6_family-2070	rnd-5_family-704	CMC	88.402	388	185	563	1	388	0.110147	0.0214374	222	7	3	TRUE
gi|1070653912|ref|NW_017308337.1|:153612:154053:+	LVCR01031024.1:1637:2425:+	Nanorana_parkeri	Crotalus_horridus	rnd-6_family-2070	rnd-5_family-313	CMC	88.395	405	16	413	1	404	0.0919265	0.17047	324	7	3	TRUE
gi|1070654373|ref|NW_017307876.1|:70939:71960:-	LVCR01003921.1:68018:68828:-	Nanorana_parkeri	Crotalus_horridus	rnd-6_family-2070	rnd-5_family-313	CMC	88.392	715	122	836	106	811	0.115062	0.172897	249	7	3	TRUE
gi|1070655050|ref|NW_017307200.1|:192283:192686:+	LD637967.1:105174:106311:-	Nanorana_parkeri	Protobothrops_mucrosquamatus	rnd-5_family-3796	rnd-5_family-1154	CMC	88.389	422	1	404	887	468	0.0738957	0.160144	348	8	3	TRUE
gi|1070655519|ref|NW_017306731.1|:672296:673400:+	LVCR01031024.1:1637:2425:+	Nanorana_parkeri	Crotalus_horridus	rnd-6_family-2070	rnd-5_family-313	CMC	88.386	818	192	1003	2	789	0.0724175	0.0802553	399	7	3	TRUE
gi|1070655942|ref|NW_017306308.1|:2948032:2949420:+	LVCR01001260.1:3943:4593:-	Nanorana_parkeri	Crotalus_horridus	rnd-6_family-2070	rnd-5_family-313	CMC	88.383	637	993	366	1	624	0.0774363	0.133983	408	7	3	TRUE
gi|1070654984|ref|NW_017307266.1|:247411:248459:+	LD637967.1:105174:106311:-	Nanorana_parkeri	Protobothrops_mucrosquamatus	rnd-5_family-3796	rnd-5_family-1154	CMC	88.381	809	254	1049	1138	337	0.0971081	0.167413	405	8	3	TRUE
gi|1070655620|ref|NW_017306630.1|:1278679:1279187:-	LVCR01008453.1:21168:22161:-	Nanorana_parkeri	Crotalus_horridus	rnd-5_family-3796	rnd-6_family-1648	CMC	88.377	499	10	505	447	945	0.115493	0.174545	420	8	3	TRUE
gi|1070653070|ref|NW_017309179.1|:35983:37000:-	LD637967.1:105174:106311:-	Nanorana_parkeri	Protobothrops_mucrosquamatus	rnd-5_family-3796	rnd-5_family-1154	CMC	88.372	731	56	771	409	1138	0.126793	0.105634	306	8	3	TRUE
gi|1070655543|ref|NW_017306707.1|:597765:598891:+	JPMF01081864.1:3867:4677:+	Nanorana_parkeri	Crotalus_pyrrhus	rnd-6_family-2070	rnd-5_family-2068	CMC	88.358	816	179	993	1	811	0.129827	0.12807	792	7	3	TRUE
gi|1070655942|ref|NW_017306308.1|:2948032:2949420:+	KN636573.1:3062:3689:+	Nanorana_parkeri	Vipera_berus_berus	rnd-6_family-2070	rnd-5_family-889	CMC	88.346	635	368	994	1	628	0.106622	0.225129	249	16	3	TRUE
gi|1070654758|ref|NW_017307492.1|:72058:73168:+	LVCR01003921.1:68018:68828:-	Nanorana_parkeri	Crotalus_horridus	rnd-6_family-2070	rnd-5_family-313	CMC	88.344	815	195	1008	811	1	0.129498	0.108377	774	7	3	TRUE
gi|1070655747|ref|NW_017306503.1|:1176817:1177740:-	LVCR01017391.1:3934:5302:-	Nanorana_parkeri	Crotalus_horridus	rnd-5_family-3796	rnd-6_family-1648	CMC	88.343	875	33	902	501	1366	0.0840619	0.170018	423	8	3	TRUE
gi|1070654313|ref|NW_017307936.1|:306232:307150:-	LVCR01003921.1:68018:68828:-	Nanorana_parkeri	Crotalus_horridus	rnd-6_family-2070	rnd-5_family-313	CMC	88.34	729	1	725	88	811	0.111351	0.124085	633	7	3	TRUE
gi|1070655805|ref|NW_017306445.1|:128738:129240:-	JPMF01043466.1:1176:1627:+	Nanorana_parkeri	Crotalus_pyrrhus	rnd-6_family-2070	rnd-5_family-2068	CMC	88.329	377	135	503	452	77	0.1309	0.0909656	300	7	3	TRUE
gi|1070655607|ref|NW_017306643.1|:169543:170336:-	LD637388.1:57476:58288:+	Nanorana_parkeri	Protobothrops_mucrosquamatus	rnd-6_family-2070	rnd-5_family-704	CMC	88.325	591	1	574	635	48	0.0861874	0.102296	426	7	3	TRUE
gi|1070654510|ref|NW_017307739.1|:7822:8871:-	LVCR01003921.1:68018:68828:-	Nanorana_parkeri	Crotalus_horridus	rnd-6_family-2070	rnd-5_family-313	CMC	88.32	625	428	1050	1	621	0.13262	0.0802193	573	7	3	TRUE
gi|1070654178|ref|NW_017308071.1|:45939:47003:+	LVCR01021742.1:2086:2797:+	Nanorana_parkeri	Crotalus_horridus	rnd-5_family-3796	rnd-6_family-1648	CMC	88.315	445	622	1065	1	438	0.0969551	0.137891	303	8	3	TRUE
gi|1070655736|ref|NW_017306514.1|:666517:667556:-	LD637771.1:286753:287353:-	Nanorana_parkeri	Protobothrops_mucrosquamatus	rnd-5_family-3796	rnd-5_family-1154	CMC	88.284	606	172	764	1	601	0.093005	0.130395	312	8	3	TRUE
gi|1070653780|ref|NW_017308469.1|:146125:146522:-	JPMF01081864.1:3867:4677:+	Nanorana_parkeri	Crotalus_pyrrhus	rnd-6_family-2070	rnd-5_family-2068	CMC	88.281	384	11	394	811	431	0.111935	0.159702	372	7	3	TRUE
gi|1070655818|ref|NW_017306432.1|:1656601:1657068:+	LVCR01006291.1:17853:18580:+	Nanorana_parkeri	Crotalus_horridus	rnd-5_family-3796	rnd-6_family-1648	CMC	88.279	401	68	468	44	438	0.119747	0.11303	390	8	3	TRUE
gi|1070655272|ref|NW_017306978.1|:255566:256008:-	LVCR01008453.1:21168:22161:-	Nanorana_parkeri	Crotalus_horridus	rnd-5_family-3796	rnd-6_family-1648	CMC	88.276	435	1	431	415	848	0.107808	0.20959	390	8	3	TRUE
gi|1070654638|ref|NW_017307611.1|:425971:426869:-	KN637323.1:168971:169419:+	Nanorana_parkeri	Vipera_berus_berus	rnd-6_family-2070	rnd-5_family-889	CMC	88.248	451	431	880	449	1	0.132424	0.112785	315	16	3	TRUE
gi|1070655050|ref|NW_017307200.1|:192283:192686:+	LVCR01007455.1:2687:3719:-	Nanorana_parkeri	Crotalus_horridus	rnd-5_family-3796	rnd-6_family-1648	CMC	88.235	408	1	403	755	350	0.117669	0.154002	342	8	3	TRUE
gi|1070654984|ref|NW_017307266.1|:249054:249542:+	JPMF01043466.1:1176:1627:+	Nanorana_parkeri	Crotalus_pyrrhus	rnd-6_family-2070	rnd-5_family-2068	CMC	88.235	357	1	357	97	452	0.126003	0.122885	318	7	3	TRUE
gi|1070655582|ref|NW_017306668.1|:891898:892699:+	JPMF01043466.1:1176:1627:+	Nanorana_parkeri	Crotalus_pyrrhus	rnd-6_family-2070	rnd-5_family-2068	CMC	88.235	340	1	340	82	420	0.127559	0.167867	300	7	3	TRUE
gi|1070655144|ref|NW_017307106.1|:561451:562492:+	LD637967.1:105174:106311:-	Nanorana_parkeri	Protobothrops_mucrosquamatus	rnd-5_family-3796	rnd-5_family-1154	CMC	88.228	807	255	1042	1138	337	0.0881489	0.243916	363	8	3	TRUE
gi|1070654471|ref|NW_017307778.1|:9478:9995:+	LVCR01003921.1:68018:68828:-	Nanorana_parkeri	Crotalus_horridus	rnd-6_family-2070	rnd-5_family-313	CMC	88.212	509	10	517	775	273	0.125116	0.147018	405	7	3	TRUE
gi|1070655875|ref|NW_017306375.1|:907927:908877:-	LVCR01017391.1:3934:5302:-	Nanorana_parkeri	Crotalus_horridus	rnd-5_family-3796	rnd-6_family-1648	CMC	88.197	932	5	929	445	1366	0.111246	0.159955	444	8	3	TRUE
gi|1070655096|ref|NW_017307154.1|:443983:444794:+	LD637967.1:105174:106311:-	Nanorana_parkeri	Protobothrops_mucrosquamatus	rnd-5_family-3796	rnd-5_family-1154	CMC	88.184	804	29	812	1138	337	0.126673	0.0889334	291	8	3	TRUE
gi|1070654704|ref|NW_017307545.1|:361260:361566:+	LVCR01003921.1:68018:68828:-	Nanorana_parkeri	Crotalus_horridus	rnd-6_family-2070	rnd-5_family-313	CMC	88.179	313	1	307	811	500	0.114144	0.118064	291	7	3	TRUE
gi|1070655543|ref|NW_017306707.1|:597765:598891:+	KN620282.1:164909:165717:+	Nanorana_parkeri	Vipera_berus_berus	rnd-6_family-2070	rnd-5_family-889	CMC	88.171	820	175	993	1	809	0.118125	0.13166	759	16	3	TRUE
gi|1070655887|ref|NW_017306363.1|:588782:589833:+	LD637355.1:471661:472817:+	Nanorana_parkeri	Protobothrops_mucrosquamatus	rnd-5_family-3796	rnd-5_family-1154	CMC	88.169	803	257	1050	1	796	0.135269	0.111911	495	8	3	TRUE
gi|1070654373|ref|NW_017307876.1|:70939:71960:-	JPMF01081864.1:3867:4677:+	Nanorana_parkeri	Crotalus_pyrrhus	rnd-6_family-2070	rnd-5_family-2068	CMC	88.152	709	128	836	700	1	0.122424	0.173392	249	7	3	TRUE
gi|1070655508|ref|NW_017306742.1|:181026:182071:-	LVCR01017391.1:3934:5302:-	Nanorana_parkeri	Crotalus_horridus	rnd-5_family-3796	rnd-6_family-1648	CMC	88.147	1004	20	1021	374	1363	0.106157	0.148384	543	8	3	TRUE
gi|1070654426|ref|NW_017307823.1|:95339:96409:-	LVCR01031024.1:1016:1463:+	Nanorana_parkeri	Crotalus_horridus	rnd-5_family-3796	rnd-6_family-1648	CMC	88.143	447	447	1	1	427	0.119799	0.0202843	126	8	3	TRUE
gi|1070654717|ref|NW_017307532.1|:480333:481372:+	LD637967.1:105174:106311:-	Nanorana_parkeri	Protobothrops_mucrosquamatus	rnd-5_family-3796	rnd-5_family-1154	CMC	88.14	801	264	1040	1136	337	0.100306	0.148088	339	8	3	TRUE
gi|1070655975|ref|NW_017306275.1|:5043597:5044346:-	LVCR01017391.1:3934:5302:-	Nanorana_parkeri	Crotalus_horridus	rnd-5_family-3796	rnd-6_family-1648	CMC	88.14	742	3	728	629	1366	0.0774694	0.252992	279	8	3	TRUE
gi|1070654715|ref|NW_017307534.1|:497423:498338:-	LD636896.1:10591:11733:-	Nanorana_parkeri	Protobothrops_mucrosquamatus	rnd-5_family-3796	rnd-5_family-1154	CMC	88.131	792	3	783	358	1140	0.103707	0.248517	351	8	3	TRUE
gi|1070655298|ref|NW_017306952.1|:454528:455436:-	LVCR01017391.1:3934:5302:-	Nanorana_parkeri	Crotalus_horridus	rnd-5_family-3796	rnd-6_family-1648	CMC	88.13	893	7	887	484	1366	0.0801704	0.155559	405	8	3	TRUE
gi|1070654313|ref|NW_017307936.1|:306232:307150:-	KN634875.1:37676:38256:+	Nanorana_parkeri	Vipera_berus_berus	rnd-6_family-2070	rnd-5_family-889	CMC	88.129	556	550	1	20	573	0.134396	0.108857	270	16	3	TRUE
gi|1070653912|ref|NW_017308337.1|:153612:154053:+	KN620282.1:164909:165717:+	Nanorana_parkeri	Vipera_berus_berus	rnd-6_family-2070	rnd-5_family-889	CMC	88.128	438	12	442	1	437	0.114618	0.12145	357	16	3	TRUE
gi|1070654638|ref|NW_017307611.1|:425971:426869:-	LVCR01051383.1:1874:2272:-	Nanorana_parkeri	Crotalus_horridus	rnd-6_family-2070	rnd-5_family-313	CMC	88.119	404	480	882	1	399	0.104668	0.093614	300	7	3	TRUE
gi|1070655607|ref|NW_017306643.1|:170337:171379:-	LD637051.1:1195204:1196300:-	Nanorana_parkeri	Protobothrops_mucrosquamatus	rnd-5_family-3796	rnd-5_family-1154	CMC	88.114	774	3	771	334	1095	0.135001	0.0933589	192	8	3	TRUE
gi|1070652465|ref|NW_017309784.1|:35716:36622:-	LVCR01015456.1:23781:24898:-	Nanorana_parkeri	Crotalus_horridus	rnd-5_family-3796	rnd-6_family-1648	CMC	88.11	799	3	783	330	1115	0.0788016	0.12288	483	8	3	TRUE
gi|1070655163|ref|NW_017307087.1|:544932:545970:+	LVCR01003921.1:68018:68828:-	Nanorana_parkeri	Crotalus_horridus	rnd-6_family-2070	rnd-5_family-313	CMC	88.107	597	12	595	600	9	0.113432	0.0520402	519	7	3	TRUE
gi|1070654733|ref|NW_017307516.1|:106574:107482:-	LVCR01017391.1:3934:5302:-	Nanorana_parkeri	Crotalus_horridus	rnd-5_family-3796	rnd-6_family-1648	CMC	88.093	907	1	900	463	1366	0.141375	0.159945	456	8	3	TRUE
gi|1070652465|ref|NW_017309784.1|:35716:36622:-	LVCR01012658.1:2337:3096:+	Nanorana_parkeri	Crotalus_horridus	rnd-5_family-3796	rnd-6_family-1648	CMC	88.09	445	445	1	1	441	0.139968	0.113839	402	8	3	TRUE
gi|1070655700|ref|NW_017306550.1|:1291986:1292858:+	LD637367.1:167596:168692:-	Nanorana_parkeri	Protobothrops_mucrosquamatus	rnd-5_family-3796	rnd-5_family-1154	CMC	88.089	722	846	128	388	1097	0.0979156	0.144854	351	8	3	TRUE
gi|1070655702|ref|NW_017306548.1|:328838:329732:-	LD636774.1:904972:905510:-	Nanorana_parkeri	Protobothrops_mucrosquamatus	rnd-5_family-3796	rnd-5_family-1154	CMC	88.087	554	237	786	1	539	0.119817	0.13532	216	8	3	TRUE
gi|1070652465|ref|NW_017309784.1|:35716:36622:-	LD637280.1:1216294:1217404:-	Nanorana_parkeri	Protobothrops_mucrosquamatus	rnd-5_family-3796	rnd-5_family-1154	CMC	88.083	772	6	767	323	1091	0.115673	0.0831687	576	8	3	TRUE
gi|1070655152|ref|NW_017307098.1|:410167:410561:+	KN637323.1:168971:169419:+	Nanorana_parkeri	Vipera_berus_berus	rnd-6_family-2070	rnd-5_family-889	CMC	88.083	386	6	389	1	384	0.147473	0.153516	231	16	3	TRUE
gi|1070655914|ref|NW_017306336.1|:1047372:1048279:+	LVCR01141589.1:136:875:+	Nanorana_parkeri	Crotalus_horridus	rnd-5_family-3796	rnd-6_family-1648	CMC	88.076	738	141	874	3	734	0.126837	0.214687	378	8	3	TRUE
gi|1070655736|ref|NW_017306514.1|:666517:667556:-	LD640016.1:124861:125613:+	Nanorana_parkeri	Protobothrops_mucrosquamatus	rnd-5_family-3796	rnd-5_family-1154	CMC	88.064	754	778	34	1	751	0.137897	0.160108	498	8	3	TRUE
gi|1070654745|ref|NW_017307504.1|:184921:185735:-	KN620282.1:164909:165717:+	Nanorana_parkeri	Vipera_berus_berus	rnd-6_family-2070	rnd-5_family-889	CMC	88.06	335	443	775	807	473	0.141728	0.146641	294	16	3	TRUE
gi|1070655894|ref|NW_017306356.1|:1742516:1743309:+	LD637967.1:105174:106311:-	Nanorana_parkeri	Protobothrops_mucrosquamatus	rnd-5_family-3796	rnd-5_family-1154	CMC	88.06	737	70	791	1138	402	0.0944759	0.120399	273	8	3	TRUE
gi|1070654510|ref|NW_017307739.1|:7822:8871:-	JPMF01081864.1:3867:4677:+	Nanorana_parkeri	Crotalus_pyrrhus	rnd-6_family-2070	rnd-5_family-2068	CMC	88	625	428	1050	811	191	0.129633	0.0917015	573	7	3	TRUE
gi|1070654491|ref|NW_017307758.1|:309238:310108:-	LVCR01017391.1:3934:5302:-	Nanorana_parkeri	Crotalus_horridus	rnd-5_family-3796	rnd-6_family-1648	CMC	87.986	874	1	871	333	1197	0.104387	0.153524	591	8	3	TRUE
gi|1070653670|ref|NW_017308579.1|:175345:175811:+	LVCR01003921.1:68018:68828:-	Nanorana_parkeri	Crotalus_horridus	rnd-6_family-2070	rnd-5_family-313	CMC	87.983	466	3	467	675	213	0.130405	0.150619	450	7	3	TRUE
gi|1070655152|ref|NW_017307098.1|:410167:410561:+	LD637388.1:57476:58288:+	Nanorana_parkeri	Protobothrops_mucrosquamatus	rnd-6_family-2070	rnd-5_family-704	CMC	87.98	391	1	389	361	748	0.121955	0.151644	324	7	3	TRUE
gi|1070654758|ref|NW_017307492.1|:72058:73168:+	JPMF01081864.1:3867:4677:+	Nanorana_parkeri	Crotalus_pyrrhus	rnd-6_family-2070	rnd-5_family-2068	CMC	87.975	815	195	1008	1	811	0.130726	0.115546	774	7	3	TRUE
gi|1070654581|ref|NW_017307668.1|:100133:100580:-	LVCR01008453.1:21168:22161:-	Nanorana_parkeri	Crotalus_horridus	rnd-5_family-3796	rnd-6_family-1648	CMC	87.973	449	1	441	380	826	0.0771528	0.0645224	210	8	3	TRUE
gi|1070654178|ref|NW_017308071.1|:47004:48451:+	LVCR01003921.1:68018:68828:-	Nanorana_parkeri	Crotalus_horridus	rnd-6_family-2070	rnd-5_family-313	CMC	87.956	822	195	1006	811	1	0.115466	0.104845	738	7	3	TRUE
gi|1070653557|ref|NW_017308692.1|:18200:18985:+	LVCR01017391.1:3934:5302:-	Nanorana_parkeri	Crotalus_horridus	rnd-5_family-3796	rnd-6_family-1648	CMC	87.944	788	1	786	1108	333	0.109591	0.122583	516	8	3	TRUE
gi|1070655702|ref|NW_017306548.1|:328838:329732:-	LD637968.1:612645:613761:-	Nanorana_parkeri	Protobothrops_mucrosquamatus	rnd-5_family-3796	rnd-5_family-1154	CMC	87.935	804	1	786	332	1117	0.108736	0.151305	258	8	3	TRUE
gi|1070655942|ref|NW_017306308.1|:2948032:2949420:+	KN633060.1:68440:68870:+	Nanorana_parkeri	Vipera_berus_berus	rnd-6_family-2070	rnd-5_family-889	CMC	87.935	431	540	968	1	421	0.0947952	0.126376	213	16	3	TRUE
gi|1070654717|ref|NW_017307532.1|:481385:482699:+	KN620282.1:164909:165717:+	Nanorana_parkeri	Vipera_berus_berus	rnd-6_family-2070	rnd-5_family-889	CMC	87.927	820	70	887	1	809	0.1135	0.150425	690	16	3	TRUE
gi|1070655343|ref|NW_017306907.1|:791416:792413:-	LD637051.1:836422:837581:-	Nanorana_parkeri	Protobothrops_mucrosquamatus	rnd-5_family-3796	rnd-5_family-1154	CMC	87.899	752	1	732	415	1160	0.0878336	0.141029	522	8	3	TRUE
gi|1070655942|ref|NW_017306308.1|:2948032:2949420:+	LD637388.1:57476:58288:+	Nanorana_parkeri	Protobothrops_mucrosquamatus	rnd-6_family-2070	rnd-5_family-704	CMC	87.897	818	195	994	1	813	0.102577	0.163179	672	7	3	TRUE
gi|1070654426|ref|NW_017307823.1|:95339:96409:-	LVCR01017391.1:3934:5302:-	Nanorana_parkeri	Crotalus_horridus	rnd-5_family-3796	rnd-6_family-1648	CMC	87.893	1049	1	1042	333	1359	0.14069	0.135695	213	8	3	TRUE
gi|1070655914|ref|NW_017306336.1|:1047372:1048279:+	LD636866.1:1496520:1497663:+	Nanorana_parkeri	Protobothrops_mucrosquamatus	rnd-5_family-3796	rnd-5_family-1154	CMC	87.89	801	112	908	3	783	0.0899001	0.169355	432	8	3	TRUE
gi|1070655894|ref|NW_017306356.1|:301624:302186:+	LVCR01003921.1:68018:68828:-	Nanorana_parkeri	Crotalus_horridus	rnd-6_family-2070	rnd-5_family-313	CMC	87.887	388	185	563	811	426	0.122289	0.112136	222	7	3	TRUE
gi|1070654819|ref|NW_017307431.1|:434250:435133:-	LVCR01008453.1:21168:22161:-	Nanorana_parkeri	Crotalus_horridus	rnd-5_family-3796	rnd-6_family-1648	CMC	87.885	520	1	512	424	943	0.11288	0.152994	459	8	3	TRUE
gi|1070655828|ref|NW_017306422.1|:494732:495318:-	LD637967.1:105174:106311:-	Nanorana_parkeri	Protobothrops_mucrosquamatus	rnd-5_family-3796	rnd-5_family-1154	CMC	87.879	594	1	587	337	922	0.0965364	0.161489	384	8	3	TRUE
gi|1070655733|ref|NW_017306517.1|:1081447:1082030:-	LVCR01000792.1:22048:22494:-	Nanorana_parkeri	Crotalus_horridus	rnd-6_family-2070	rnd-5_family-313	CMC	87.865	445	136	579	1	444	0.126409	0.145223	372	7	3	TRUE
gi|1070654745|ref|NW_017307504.1|:184921:185735:-	JPMF01043466.1:1176:1627:+	Nanorana_parkeri	Crotalus_pyrrhus	rnd-6_family-2070	rnd-5_family-2068	CMC	87.863	379	443	815	450	75	0.106906	0.103048	300	7	3	TRUE
gi|1070655623|ref|NW_017306627.1|:1109989:1110560:+	LVCR01008453.1:21168:22161:-	Nanorana_parkeri	Crotalus_horridus	rnd-5_family-3796	rnd-6_family-1648	CMC	87.847	576	1	572	875	302	0.0927773	0.259627	294	8	3	TRUE
gi|1070655266|ref|NW_017306984.1|:843854:844176:-	LVCR01026242.1:3736:4469:-	Nanorana_parkeri	Crotalus_horridus	rnd-5_family-3796	rnd-6_family-1648	CMC	87.842	329	1	321	289	617	0.102305	0.178828	285	8	3	TRUE
gi|1070655266|ref|NW_017306984.1|:843854:844176:-	LD637013.1:91948:93071:+	Nanorana_parkeri	Protobothrops_mucrosquamatus	rnd-5_family-3796	rnd-5_family-1154	CMC	87.842	329	1	321	808	483	0.106019	0.145028	249	8	3	TRUE
gi|1070654758|ref|NW_017307492.1|:72058:73168:+	KN620282.1:164909:165717:+	Nanorana_parkeri	Vipera_berus_berus	rnd-6_family-2070	rnd-5_family-889	CMC	87.835	822	191	1008	1	809	0.118355	0.116005	747	16	3	TRUE
gi|1070655648|ref|NW_017306602.1|:1305573:1306167:-	LVCR01017391.1:3934:5302:-	Nanorana_parkeri	Crotalus_horridus	rnd-5_family-3796	rnd-6_family-1648	CMC	87.825	616	1	595	631	1242	0.0848351	0.222995	198	8	3	TRUE
gi|1070655942|ref|NW_017306308.1|:2948032:2949420:+	JPMF01081865.1:1873:2527:+	Nanorana_parkeri	Crotalus_pyrrhus	rnd-6_family-2070	rnd-5_family-2068	CMC	87.812	640	367	993	29	655	0.0734104	0.143914	408	7	3	TRUE
gi|1070652465|ref|NW_017309784.1|:35716:36622:-	LVCR01017391.1:3934:5302:-	Nanorana_parkeri	Crotalus_horridus	rnd-5_family-3796	rnd-6_family-1648	CMC	87.784	925	1	907	333	1247	0.0880262	0.108904	576	8	3	TRUE
gi|1070652465|ref|NW_017309784.1|:35716:36622:-	LVCR01026782.1:13376:14138:-	Nanorana_parkeri	Crotalus_horridus	rnd-5_family-3796	rnd-6_family-1648	CMC	87.783	442	3	444	328	763	0.124641	0.127763	432	8	3	TRUE
gi|1070655733|ref|NW_017306517.1|:1081447:1082030:-	JPMF01043466.1:1176:1627:+	Nanorana_parkeri	Crotalus_pyrrhus	rnd-6_family-2070	rnd-5_family-2068	CMC	87.778	450	136	584	452	4	0.136569	0.146096	372	7	3	TRUE
gi|1070654717|ref|NW_017307532.1|:481385:482699:+	LD637388.1:57476:58288:+	Nanorana_parkeri	Protobothrops_mucrosquamatus	rnd-6_family-2070	rnd-5_family-704	CMC	87.76	817	74	887	1	813	0.127832	0.135321	726	7	3	TRUE
gi|1070654774|ref|NW_017307476.1|:357445:358019:+	KN620282.1:164909:165717:+	Nanorana_parkeri	Vipera_berus_berus	rnd-6_family-2070	rnd-5_family-889	CMC	87.734	481	6	486	340	809	0.112899	0.115677	432	16	3	TRUE
gi|1070654732|ref|NW_017307517.1|:432089:432971:+	KN620282.1:164909:165717:+	Nanorana_parkeri	Vipera_berus_berus	rnd-6_family-2070	rnd-5_family-889	CMC	87.732	701	186	883	1	691	0.116905	0.113703	669	16	3	TRUE
gi|1070652465|ref|NW_017309784.1|:35716:36622:-	LVCR01028230.1:14137:14913:+	Nanorana_parkeri	Crotalus_horridus	rnd-5_family-3796	rnd-6_family-1648	CMC	87.723	448	445	1	1	444	0.143244	0.0688596	240	8	3	TRUE
gi|1070655736|ref|NW_017306514.1|:666517:667556:-	LD638644.1:32736:33875:-	Nanorana_parkeri	Protobothrops_mucrosquamatus	rnd-5_family-3796	rnd-5_family-1154	CMC	87.722	790	1	778	366	1140	0.129343	0.147404	315	8	3	TRUE
gi|1070654951|ref|NW_017307299.1|:473652:474714:-	LD637655.1:235001:236158:+	Nanorana_parkeri	Protobothrops_mucrosquamatus	rnd-5_family-3796	rnd-5_family-1154	CMC	87.717	806	800	1	1	802	0.130809	0.111145	495	8	3	TRUE
gi|1070653242|ref|NW_017309007.1|:32263:33205:-	LVCR01017391.1:3934:5302:-	Nanorana_parkeri	Crotalus_horridus	rnd-5_family-3796	rnd-6_family-1648	CMC	87.702	927	12	923	453	1366	0.105712	0.135744	429	8	3	TRUE
gi|1070655200|ref|NW_017307050.1|:90991:91777:+	JPMF01081864.1:3867:4677:+	Nanorana_parkeri	Crotalus_pyrrhus	rnd-6_family-2070	rnd-5_family-2068	CMC	87.701	374	1	372	441	811	0.119812	0.110682	354	7	3	TRUE
gi|1070654426|ref|NW_017307823.1|:95339:96409:-	LVCR01074078.1:85:822:-	Nanorana_parkeri	Crotalus_horridus	rnd-5_family-3796	rnd-6_family-1648	CMC	87.696	447	1	447	304	738	0.0830751	0.226803	114	8	3	TRUE
gi|1070654312|ref|NW_017307937.1|:151233:152052:-	KN637323.1:168971:169419:+	Nanorana_parkeri	Vipera_berus_berus	rnd-6_family-2070	rnd-5_family-889	CMC	87.688	333	468	799	329	1	0.127254	0.104589	240	16	3	TRUE
gi|1070655958|ref|NW_017306292.1|:2897705:2898045:+	LD637013.1:91948:93071:+	Nanorana_parkeri	Protobothrops_mucrosquamatus	rnd-5_family-3796	rnd-5_family-1154	CMC	87.675	357	3	341	454	808	0.0518255	0.108641	216	8	3	TRUE
gi|1070655343|ref|NW_017306907.1|:791416:792413:-	LVCR01017391.1:3934:5302:-	Nanorana_parkeri	Crotalus_horridus	rnd-5_family-3796	rnd-6_family-1648	CMC	87.664	989	1	970	385	1360	0.0958722	0.171925	513	8	3	TRUE
gi|1070654732|ref|NW_017307517.1|:432089:432971:+	LVCR01003921.1:68018:68828:-	Nanorana_parkeri	Crotalus_horridus	rnd-6_family-2070	rnd-5_family-313	CMC	87.661	697	191	883	811	123	0.126244	0.116683	669	7	3	TRUE
gi|1070654178|ref|NW_017308071.1|:47004:48451:+	KN620282.1:164909:165717:+	Nanorana_parkeri	Vipera_berus_berus	rnd-6_family-2070	rnd-5_family-889	CMC	87.651	826	191	1006	1	809	0.107712	0.121078	705	16	3	TRUE
gi|1070654777|ref|NW_017307473.1|:471582:472453:-	LD637967.1:105174:106311:-	Nanorana_parkeri	Protobothrops_mucrosquamatus	rnd-5_family-3796	rnd-5_family-1154	CMC	87.646	599	1	591	540	1138	0.113635	0.207423	378	8	3	TRUE
gi|1070654510|ref|NW_017307739.1|:7822:8871:-	KN636573.1:3062:3689:+	Nanorana_parkeri	Vipera_berus_berus	rnd-6_family-2070	rnd-5_family-889	CMC	87.639	631	428	1050	628	8	0.126526	0.14479	315	16	3	TRUE
gi|1070655785|ref|NW_017306465.1|:435216:435956:+	LVCR01017391.1:3934:5302:-	Nanorana_parkeri	Crotalus_horridus	rnd-5_family-3796	rnd-6_family-1648	CMC	87.634	744	1	741	1066	333	0.109	0.183093	591	8	3	TRUE
gi|1070654717|ref|NW_017307532.1|:184953:186039:+	LD637388.1:57476:58288:+	Nanorana_parkeri	Protobothrops_mucrosquamatus	rnd-6_family-2070	rnd-5_family-704	CMC	87.624	808	195	997	9	813	0.132363	0.102353	786	7	3	TRUE
gi|1070654951|ref|NW_017307299.1|:473652:474714:-	LD637300.1:144671:145803:-	Nanorana_parkeri	Protobothrops_mucrosquamatus	rnd-5_family-3796	rnd-5_family-1154	CMC	87.624	808	1	800	348	1133	0.0617321	0.0837014	273	8	3	TRUE
gi|1070655624|ref|NW_017306626.1|:976185:976819:+	LVCR01017391.1:3934:5302:-	Nanorana_parkeri	Crotalus_horridus	rnd-5_family-3796	rnd-6_family-1648	CMC	87.618	638	1	635	956	333	0.0402738	0.254436	186	8	3	TRUE
gi|1070654717|ref|NW_017307532.1|:481385:482699:+	LVCR01003921.1:68018:68828:-	Nanorana_parkeri	Crotalus_horridus	rnd-6_family-2070	rnd-5_family-313	CMC	87.592	814	77	887	808	1	0.126714	0.133409	717	7	3	TRUE
gi|1070654003|ref|NW_017308246.1|:226367:227304:-	LD637967.1:105174:106311:-	Nanorana_parkeri	Protobothrops_mucrosquamatus	rnd-5_family-3796	rnd-5_family-1154	CMC	87.587	717	1	693	411	1127	0.074347	0.199514	408	8	3	TRUE
gi|1070655448|ref|NW_017306802.1|:981775:982637:-	LVCR01017391.1:3934:5302:-	Nanorana_parkeri	Crotalus_horridus	rnd-5_family-3796	rnd-6_family-1648	CMC	87.573	853	4	849	445	1287	0.102147	0.167375	471	8	3	TRUE
gi|1070652876|ref|NW_017309373.1|:35537:36566:-	LD637967.1:105174:106311:-	Nanorana_parkeri	Protobothrops_mucrosquamatus	rnd-5_family-3796	rnd-5_family-1154	CMC	87.562	804	1	784	337	1138	0.0809054	0.161535	441	8	3	TRUE
gi|1070653234|ref|NW_017309015.1|:89964:90519:+	KN620282.1:164909:165717:+	Nanorana_parkeri	Vipera_berus_berus	rnd-6_family-2070	rnd-5_family-889	CMC	87.546	546	13	556	6	543	0.124038	0.0831927	525	16	3	TRUE
gi|1070654704|ref|NW_017307545.1|:361260:361566:+	JPMF01081864.1:3867:4677:+	Nanorana_parkeri	Crotalus_pyrrhus	rnd-6_family-2070	rnd-5_family-2068	CMC	87.54	313	1	307	1	312	0.124961	0.118322	291	7	3	TRUE
gi|1070655106|ref|NW_017307144.1|:676397:677469:+	LVCR01024254.1:14638:15260:-	Nanorana_parkeri	Crotalus_horridus	rnd-5_family-3796	rnd-6_family-1648	CMC	87.535	361	1073	713	207	561	0.150329	0.145212	264	8	3	TRUE
gi|1070654313|ref|NW_017307936.1|:306232:307150:-	JPMF01081864.1:3867:4677:+	Nanorana_parkeri	Crotalus_pyrrhus	rnd-6_family-2070	rnd-5_family-2068	CMC	87.517	729	1	725	724	1	0.116256	0.135082	633	7	3	TRUE
gi|1070655702|ref|NW_017306548.1|:328838:329732:-	LD637701.1:1379194:1380308:+	Nanorana_parkeri	Protobothrops_mucrosquamatus	rnd-5_family-3796	rnd-5_family-1154	CMC	87.516	801	786	1	1	784	0.121578	0.103178	363	8	3	TRUE
gi|1070654441|ref|NW_017307808.1|:355116:355777:-	LVCR01017391.1:3934:5302:-	Nanorana_parkeri	Crotalus_horridus	rnd-5_family-3796	rnd-6_family-1648	CMC	87.481	663	1	656	582	1235	0.108063	0.1559	342	8	3	TRUE
gi|1070655710|ref|NW_017306540.1|:60889:61342:+	LD637051.1:836422:837581:-	Nanorana_parkeri	Protobothrops_mucrosquamatus	rnd-5_family-3796	rnd-5_family-1154	CMC	87.473	471	3	454	955	486	0.087799	0.131326	426	8	3	TRUE
gi|1070655519|ref|NW_017306731.1|:671328:672295:+	LD637967.1:105174:106311:-	Nanorana_parkeri	Protobothrops_mucrosquamatus	rnd-5_family-3796	rnd-5_family-1154	CMC	87.469	806	191	968	1138	337	0.0968752	0.144581	486	8	3	TRUE
gi|1070655958|ref|NW_017306292.1|:2897705:2898045:+	LVCR01005586.1:1961:2834:-	Nanorana_parkeri	Crotalus_horridus	rnd-5_family-3796	rnd-6_family-1648	CMC	87.465	359	1	341	666	309	0.0697389	0.116416	285	8	3	TRUE
gi|1070655046|ref|NW_017307204.1|:213447:214367:-	LD637967.1:105174:106311:-	Nanorana_parkeri	Protobothrops_mucrosquamatus	rnd-5_family-3796	rnd-5_family-1154	CMC	87.453	805	1	791	339	1138	0.114794	0.127733	510	8	3	TRUE
gi|1070655141|ref|NW_017307109.1|:313714:314601:+	LD637388.1:57476:58288:+	Nanorana_parkeri	Protobothrops_mucrosquamatus	rnd-6_family-2070	rnd-5_family-704	CMC	87.446	462	1	461	358	813	0.137177	0.152269	444	7	3	TRUE
gi|1070654405|ref|NW_017307844.1|:125882:126713:+	LD637388.1:57476:58288:+	Nanorana_parkeri	Protobothrops_mucrosquamatus	rnd-6_family-2070	rnd-5_family-704	CMC	87.443	661	51	705	163	813	0.122283	0.0575582	489	7	3	TRUE
gi|1070654745|ref|NW_017307504.1|:185925:186554:-	LVCR01003921.1:68018:68828:-	Nanorana_parkeri	Crotalus_horridus	rnd-6_family-2070	rnd-5_family-313	CMC	87.442	430	1	427	381	807	0.110265	0.196531	297	7	3	TRUE
gi|1070655163|ref|NW_017307087.1|:544932:545970:+	JPMF01081864.1:3867:4677:+	Nanorana_parkeri	Crotalus_pyrrhus	rnd-6_family-2070	rnd-5_family-2068	CMC	87.438	605	12	603	212	811	0.111684	0.0721787	528	7	3	TRUE
gi|1070655692|ref|NW_017306558.1|:1479913:1480786:-	LVCR01017391.1:3934:5302:-	Nanorana_parkeri	Crotalus_horridus	rnd-5_family-3796	rnd-6_family-1648	CMC	87.383	856	3	852	523	1366	0.0658774	0.227522	213	8	3	TRUE
gi|1070654717|ref|NW_017307532.1|:184953:186039:+	KN620282.1:164909:165717:+	Nanorana_parkeri	Vipera_berus_berus	rnd-6_family-2070	rnd-5_family-889	CMC	87.376	808	195	997	13	809	0.126777	0.109149	738	16	3	TRUE
gi|1070654732|ref|NW_017307517.1|:432089:432971:+	JPMF01081864.1:3867:4677:+	Nanorana_parkeri	Crotalus_pyrrhus	rnd-6_family-2070	rnd-5_family-2068	CMC	87.374	697	191	883	1	689	0.124554	0.12679	669	7	3	TRUE
gi|1070652465|ref|NW_017309784.1|:35138:35715:-	LVCR01031024.1:1637:2425:+	Nanorana_parkeri	Crotalus_horridus	rnd-6_family-2070	rnd-5_family-313	CMC	87.371	388	1	384	386	1	0.117275	0.114165	360	7	3	TRUE
gi|1070655950|ref|NW_017306300.1|:3154146:3154964:-	LVCR01017391.1:3934:5302:-	Nanorana_parkeri	Crotalus_horridus	rnd-5_family-3796	rnd-6_family-1648	CMC	87.371	776	16	791	597	1360	0.123624	0.222686	336	8	3	TRUE
gi|1070655894|ref|NW_017306356.1|:301624:302186:+	JPMF01081864.1:3867:4677:+	Nanorana_parkeri	Crotalus_pyrrhus	rnd-6_family-2070	rnd-5_family-2068	CMC	87.371	388	185	563	1	386	0.13641	0.112536	222	7	3	TRUE
gi|1070654638|ref|NW_017307611.1|:436259:436813:-	JPMF01081864.1:3867:4677:+	Nanorana_parkeri	Crotalus_pyrrhus	rnd-6_family-2070	rnd-5_family-2068	CMC	87.36	356	7	361	353	1	0.119034	0.155948	306	7	3	TRUE
gi|1070654178|ref|NW_017308071.1|:47004:48451:+	JPMF01081864.1:3867:4677:+	Nanorana_parkeri	Crotalus_pyrrhus	rnd-6_family-2070	rnd-5_family-2068	CMC	87.348	822	195	1006	1	811	0.119938	0.113756	738	7	3	TRUE
gi|1070653222|ref|NW_017309027.1|:100868:101197:-	LVCR01008453.1:21168:22161:-	Nanorana_parkeri	Crotalus_horridus	rnd-5_family-3796	rnd-6_family-1648	CMC	87.346	324	9	330	492	813	0.152312	0.190197	312	8	3	TRUE
gi|1070653670|ref|NW_017308579.1|:175345:175811:+	JPMF01081864.1:3867:4677:+	Nanorana_parkeri	Crotalus_pyrrhus	rnd-6_family-2070	rnd-5_family-2068	CMC	87.339	466	3	467	137	599	0.133596	0.165189	450	7	3	TRUE
gi|1070655700|ref|NW_017306550.1|:1291986:1292858:+	LD636979.1:1185673:1186424:-	Nanorana_parkeri	Protobothrops_mucrosquamatus	rnd-5_family-3796	rnd-5_family-1154	CMC	87.337	766	865	103	1	752	0.117423	0.117573	357	8	3	TRUE
gi|1070654715|ref|NW_017307534.1|:495984:497422:-	KN620282.1:164909:165717:+	Nanorana_parkeri	Vipera_berus_berus	rnd-6_family-2070	rnd-5_family-889	CMC	87.333	821	438	1249	809	1	0.0941575	0.130152	465	16	3	TRUE
gi|1070654491|ref|NW_017307758.1|:309238:310108:-	LD638394.1:53711:54810:+	Nanorana_parkeri	Protobothrops_mucrosquamatus	rnd-5_family-3796	rnd-5_family-1154	CMC	87.329	805	801	3	1	788	0.0834328	0.104012	348	8	3	TRUE
gi|1070652501|ref|NW_017309748.1|:24986:26012:+	LD637967.1:105174:106311:-	Nanorana_parkeri	Protobothrops_mucrosquamatus	rnd-5_family-3796	rnd-5_family-1154	CMC	87.298	803	247	1027	1138	337	0.0953871	0.147875	528	8	3	TRUE
gi|1070652501|ref|NW_017309748.1|:29278:30304:+	LD637967.1:105174:106311:-	Nanorana_parkeri	Protobothrops_mucrosquamatus	rnd-5_family-3796	rnd-5_family-1154	CMC	87.298	803	247	1027	1138	337	0.0953871	0.147875	528	8	3	TRUE
gi|1070654263|ref|NW_017307986.1|:152801:153738:+	LD637557.1:71269:72425:+	Nanorana_parkeri	Protobothrops_mucrosquamatus	rnd-5_family-3796	rnd-5_family-1154	CMC	87.289	653	294	926	1	653	0.115154	0.131465	366	8	3	TRUE
gi|1070655807|ref|NW_017306443.1|:1357715:1358564:+	LD637967.1:105174:106311:-	Nanorana_parkeri	Protobothrops_mucrosquamatus	rnd-5_family-3796	rnd-5_family-1154	CMC	87.289	771	87	850	1135	372	0.142037	0.0952994	246	8	3	TRUE
gi|1070655942|ref|NW_017306308.1|:2948032:2949420:+	LVCR01003921.1:68018:68828:-	Nanorana_parkeri	Crotalus_horridus	rnd-6_family-2070	rnd-5_family-313	CMC	87.286	818	195	994	811	1	0.0990634	0.178973	660	7	3	TRUE
gi|1070654471|ref|NW_017307778.1|:9478:9995:+	JPMF01081864.1:3867:4677:+	Nanorana_parkeri	Crotalus_pyrrhus	rnd-6_family-2070	rnd-5_family-2068	CMC	87.283	519	1	517	28	539	0.137858	0.183665	414	7	3	TRUE
gi|1070655805|ref|NW_017306445.1|:128738:129240:-	LD636773.1:378671:379121:+	Nanorana_parkeri	Protobothrops_mucrosquamatus	rnd-6_family-2070	rnd-5_family-704	CMC	87.268	377	135	503	451	77	0.122928	0.11952	324	7	3	TRUE
gi|1070655818|ref|NW_017306432.1|:1242577:1243998:-	LD637388.1:57476:58288:+	Nanorana_parkeri	Protobothrops_mucrosquamatus	rnd-6_family-2070	rnd-5_family-704	CMC	87.255	816	435	1228	813	1	0.115668	0.10684	576	7	3	TRUE
gi|1070655305|ref|NW_017306945.1|:294615:295262:+	LD638059.1:172867:173834:-	Nanorana_parkeri	Protobothrops_mucrosquamatus	rnd-5_family-3796	rnd-5_family-1154	CMC	87.25	651	12	648	849	209	0.132048	0.135769	306	8	3	TRUE
gi|1070655894|ref|NW_017306356.1|:301624:302186:+	KN620282.1:164909:165717:+	Nanorana_parkeri	Vipera_berus_berus	rnd-6_family-2070	rnd-5_family-889	CMC	87.245	392	181	563	1	392	0.126419	0.0901569	222	16	3	TRUE
gi|1070655141|ref|NW_017307109.1|:313714:314601:+	LVCR01003921.1:68018:68828:-	Nanorana_parkeri	Crotalus_horridus	rnd-6_family-2070	rnd-5_family-313	CMC	87.229	462	1	461	456	1	0.142537	0.145471	444	7	3	TRUE
gi|1070654708|ref|NW_017307541.1|:404334:405314:-	LD637967.1:105174:106311:-	Nanorana_parkeri	Protobothrops_mucrosquamatus	rnd-5_family-3796	rnd-5_family-1154	CMC	87.225	681	1	668	337	1015	0.104281	0.140457	519	8	3	TRUE
gi|1070655521|ref|NW_017306729.1|:385440:386337:+	LD637259.1:701663:702328:+	Nanorana_parkeri	Protobothrops_mucrosquamatus	rnd-5_family-3796	rnd-5_family-1154	CMC	87.207	555	348	898	113	665	0.146162	0.112448	405	8	3	TRUE
gi|1070655105|ref|NW_017307145.1|:20383:21445:-	LVCR01017391.1:3934:5302:-	Nanorana_parkeri	Crotalus_horridus	rnd-5_family-3796	rnd-6_family-1648	CMC	87.199	1039	1	1036	333	1361	0.111829	0.237149	483	8	3	TRUE
gi|1070655783|ref|NW_017306467.1|:420990:421797:-	LVCR01017391.1:3934:5302:-	Nanorana_parkeri	Crotalus_horridus	rnd-5_family-3796	rnd-6_family-1648	CMC	87.189	562	1	548	333	891	0.110357	0.103897	531	8	3	TRUE
gi|1070655887|ref|NW_017306363.1|:588782:589833:+	LD637063.1:116955:117771:+	Nanorana_parkeri	Protobothrops_mucrosquamatus	rnd-5_family-3796	rnd-5_family-1154	CMC	87.179	819	257	1052	1	808	0.101784	0.0569184	399	8	3	TRUE
gi|1070654717|ref|NW_017307532.1|:184283:184952:+	LD637535.1:1900:3003:-	Nanorana_parkeri	Protobothrops_mucrosquamatus	rnd-5_family-3796	rnd-5_family-1154	CMC	87.164	670	1	670	981	325	0.136975	0.125926	516	8	3	TRUE
gi|1070655152|ref|NW_017307098.1|:410167:410561:+	LVCR01003921.1:68018:68828:-	Nanorana_parkeri	Crotalus_horridus	rnd-6_family-2070	rnd-5_family-313	CMC	87.154	397	1	395	453	60	0.145978	0.129666	330	7	3	TRUE
gi|1070654717|ref|NW_017307532.1|:481385:482699:+	JPMF01081864.1:3867:4677:+	Nanorana_parkeri	Crotalus_pyrrhus	rnd-6_family-2070	rnd-5_family-2068	CMC	87.148	817	74	887	1	811	0.127431	0.14201	720	7	3	TRUE
gi|1070655326|ref|NW_017306924.1|:249238:250155:+	LVCR01005612.1:11703:13039:+	Nanorana_parkeri	Crotalus_horridus	rnd-5_family-3796	rnd-6_family-1648	CMC	87.144	879	20	885	1	853	0.0980212	0.176053	147	8	3	TRUE
gi|1070654967|ref|NW_017307283.1|:146101:146745:+	KN630685.1:23636:24430:-	Nanorana_parkeri	Vipera_berus_berus	rnd-6_family-2070	rnd-5_family-889	CMC	87.131	373	191	557	795	424	0.127067	0.0748791	294	16	3	TRUE
gi|1070653780|ref|NW_017308469.1|:146568:147132:-	LVCR01141589.1:136:875:+	Nanorana_parkeri	Crotalus_horridus	rnd-5_family-3796	rnd-6_family-1648	CMC	87.113	582	1	565	725	146	0.111026	0.217621	237	8	3	TRUE
gi|1070655733|ref|NW_017306517.1|:1081447:1082030:-	KN637323.1:168971:169419:+	Nanorana_parkeri	Vipera_berus_berus	rnd-6_family-2070	rnd-5_family-889	CMC	87.111	450	136	584	449	2	0.151861	0.12744	306	16	3	TRUE
gi|1070655942|ref|NW_017306308.1|:2948032:2949420:+	KN620282.1:164909:165717:+	Nanorana_parkeri	Vipera_berus_berus	rnd-6_family-2070	rnd-5_family-889	CMC	87.105	822	191	994	1	809	0.101355	0.174232	633	16	3	TRUE
gi|1070655831|ref|NW_017306419.1|:953301:954334:+	LD640247.1:33870:34971:-	Nanorana_parkeri	Protobothrops_mucrosquamatus	rnd-5_family-3796	rnd-5_family-1154	CMC	87.089	790	1032	247	332	1102	0.151971	0.0840625	228	8	3	TRUE
gi|1070654210|ref|NW_017308039.1|:15699:17106:-	LD637388.1:57476:58288:+	Nanorana_parkeri	Protobothrops_mucrosquamatus	rnd-6_family-2070	rnd-5_family-704	CMC	87.056	479	756	1214	479	1	0.112966	0.103934	288	7	3	TRUE
gi|1070655607|ref|NW_017306643.1|:169543:170336:-	LVCR01003921.1:68018:68828:-	Nanorana_parkeri	Crotalus_horridus	rnd-6_family-2070	rnd-5_family-313	CMC	87.043	602	1	585	179	775	0.104124	0.097176	429	7	3	TRUE
gi|1070655942|ref|NW_017306308.1|:2948032:2949420:+	JPMF01081864.1:3867:4677:+	Nanorana_parkeri	Crotalus_pyrrhus	rnd-6_family-2070	rnd-5_family-2068	CMC	87.042	818	195	994	1	811	0.0985179	0.191292	660	7	3	TRUE
gi|1070654715|ref|NW_017307534.1|:495984:497422:-	LD637388.1:57476:58288:+	Nanorana_parkeri	Protobothrops_mucrosquamatus	rnd-6_family-2070	rnd-5_family-704	CMC	87.026	817	438	1245	813	1	0.132327	0.132937	462	7	3	TRUE
gi|1070654715|ref|NW_017307534.1|:495984:497422:-	LVCR01003921.1:68018:68828:-	Nanorana_parkeri	Crotalus_horridus	rnd-6_family-2070	rnd-5_family-313	CMC	87.026	817	438	1245	1	811	0.119835	0.15728	453	7	3	TRUE
gi|1070655607|ref|NW_017306643.1|:169543:170336:-	KN620282.1:164909:165717:+	Nanorana_parkeri	Vipera_berus_berus	rnd-6_family-2070	rnd-5_family-889	CMC	87.013	616	1	599	635	27	0.101849	0.120204	453	16	3	TRUE
gi|1070655141|ref|NW_017307109.1|:313714:314601:+	JPMF01081864.1:3867:4677:+	Nanorana_parkeri	Crotalus_pyrrhus	rnd-6_family-2070	rnd-5_family-2068	CMC	87.013	462	1	461	356	811	0.138675	0.160667	444	7	3	TRUE
gi|1070654967|ref|NW_017307283.1|:146101:146745:+	LD637388.1:57476:58288:+	Nanorana_parkeri	Protobothrops_mucrosquamatus	rnd-6_family-2070	rnd-5_family-704	CMC	87.013	462	198	643	4	464	0.110704	0.130734	312	7	3	TRUE
gi|1070654717|ref|NW_017307532.1|:184953:186039:+	LVCR01003921.1:68018:68828:-	Nanorana_parkeri	Crotalus_horridus	rnd-6_family-2070	rnd-5_family-313	CMC	87.005	808	195	997	803	1	0.143905	0.105526	777	7	3	TRUE
gi|1070655106|ref|NW_017307144.1|:676397:677469:+	LVCR01006701.1:83404:84139:+	Nanorana_parkeri	Crotalus_horridus	rnd-5_family-3796	rnd-6_family-1648	CMC	86.996	446	629	1073	1	429	0.113443	0.0934091	273	8	3	TRUE
gi|1070654426|ref|NW_017307823.1|:94216:95338:-	LD637388.1:57476:58288:+	Nanorana_parkeri	Protobothrops_mucrosquamatus	rnd-6_family-2070	rnd-5_family-704	CMC	86.994	815	134	939	813	6	0.142062	0.136717	699	7	3	TRUE
gi|1070655807|ref|NW_017306443.1|:1360346:1360979:+	LD637388.1:57476:58288:+	Nanorana_parkeri	Protobothrops_mucrosquamatus	rnd-6_family-2070	rnd-5_family-704	CMC	86.991	638	8	634	1	632	0.111863	0.116072	570	7	3	TRUE
gi|1070655807|ref|NW_017306443.1|:1360346:1360979:+	LVCR01003921.1:68018:68828:-	Nanorana_parkeri	Crotalus_horridus	rnd-6_family-2070	rnd-5_family-313	CMC	86.991	638	8	634	811	182	0.107719	0.115486	558	7	3	TRUE
gi|1070654745|ref|NW_017307504.1|:185925:186554:-	JPMF01081864.1:3867:4677:+	Nanorana_parkeri	Crotalus_pyrrhus	rnd-6_family-2070	rnd-5_family-2068	CMC	86.977	430	1	427	431	5	0.120647	0.197227	297	7	3	TRUE
gi|1070654178|ref|NW_017308071.1|:45939:47003:+	LVCR01085880.1:673:1210:-	Nanorana_parkeri	Crotalus_horridus	rnd-5_family-3796	rnd-6_family-1648	CMC	86.966	445	1065	622	109	538	0.106178	0.0950107	291	8	3	TRUE
gi|1070655152|ref|NW_017307098.1|:410167:410561:+	JPMF01081864.1:3867:4677:+	Nanorana_parkeri	Crotalus_pyrrhus	rnd-6_family-2070	rnd-5_family-2068	CMC	86.957	391	1	389	359	746	0.140652	0.17488	327	7	3	TRUE
gi|1070653670|ref|NW_017308579.1|:175345:175811:+	KN620282.1:164909:165717:+	Nanorana_parkeri	Vipera_berus_berus	rnd-6_family-2070	rnd-5_family-889	CMC	86.938	467	3	467	143	601	0.139198	0.142503	441	16	3	TRUE
gi|1070654884|ref|NW_017307366.1|:411067:412177:-	LD637388.1:57476:58288:+	Nanorana_parkeri	Protobothrops_mucrosquamatus	rnd-6_family-2070	rnd-5_family-704	CMC	86.903	817	133	917	813	1	0.0907578	0.151467	720	7	3	TRUE
gi|1070655519|ref|NW_017306731.1|:672296:673400:+	LD637063.1:117957:118498:+	Nanorana_parkeri	Protobothrops_mucrosquamatus	rnd-6_family-2070	rnd-5_family-704	CMC	86.894	557	192	745	2	537	0.107112	0.0826516	486	7	3	TRUE
gi|1070655733|ref|NW_017306517.1|:1081447:1082030:-	LD637388.1:57476:58288:+	Nanorana_parkeri	Protobothrops_mucrosquamatus	rnd-6_family-2070	rnd-5_family-704	CMC	86.889	450	136	584	813	367	0.143008	0.0896765	402	7	3	TRUE
gi|1070655078|ref|NW_017307172.1|:441346:442395:-	LVCR01017391.1:3934:5302:-	Nanorana_parkeri	Crotalus_horridus	rnd-5_family-3796	rnd-6_family-1648	CMC	86.885	1037	3	1021	333	1357	0.0992088	0.200312	513	8	3	TRUE
gi|1070654312|ref|NW_017307937.1|:151233:152052:-	JPMF01043466.1:1176:1627:+	Nanorana_parkeri	Crotalus_pyrrhus	rnd-6_family-2070	rnd-5_family-2068	CMC	86.866	335	468	801	331	1	0.133386	0.106023	252	7	3	TRUE
gi|1070654634|ref|NW_017307615.1|:289375:290296:-	LVCR01017391.1:3934:5302:-	Nanorana_parkeri	Crotalus_horridus	rnd-5_family-3796	rnd-6_family-1648	CMC	86.845	935	1	922	446	1366	0.111927	0.191646	312	8	3	TRUE
gi|1070655818|ref|NW_017306432.1|:1243999:1244786:-	LVCR01017391.1:3934:5302:-	Nanorana_parkeri	Crotalus_horridus	rnd-5_family-3796	rnd-6_family-1648	CMC	86.839	775	1	770	333	1098	0.119392	0.16672	432	8	3	TRUE
gi|1070655818|ref|NW_017306432.1|:1242577:1243998:-	KN620282.1:164909:165717:+	Nanorana_parkeri	Vipera_berus_berus	rnd-6_family-2070	rnd-5_family-889	CMC	86.829	820	435	1232	809	1	0.0997248	0.111545	576	16	3	TRUE
gi|1070654884|ref|NW_017307366.1|:411067:412177:-	LVCR01031024.1:1637:2425:+	Nanorana_parkeri	Crotalus_horridus	rnd-6_family-2070	rnd-5_family-313	CMC	86.806	811	133	917	789	1	0.0661392	0.158974	423	7	3	TRUE
gi|1070655953|ref|NW_017306297.1|:1682163:1683043:-	LVCR01017391.1:3934:5302:-	Nanorana_parkeri	Crotalus_horridus	rnd-5_family-3796	rnd-6_family-1648	CMC	86.803	879	1	859	495	1366	0.114821	0.146398	417	8	3	TRUE
gi|1070654313|ref|NW_017307936.1|:101472:101951:+	LVCR01026536.1:12636:13402:+	Nanorana_parkeri	Crotalus_horridus	rnd-5_family-3796	rnd-6_family-1648	CMC	86.801	447	38	480	1	438	0.111818	0.184302	414	8	3	TRUE
gi|1070653242|ref|NW_017309007.1|:32263:33205:-	LVCR01000335.1:20996:22277:-	Nanorana_parkeri	Crotalus_horridus	rnd-5_family-3796	rnd-6_family-1648	CMC	86.768	922	14	926	378	1282	0.105352	0.156091	351	8	3	TRUE
gi|1070655818|ref|NW_017306432.1|:1242577:1243998:-	LVCR01003921.1:68018:68828:-	Nanorana_parkeri	Crotalus_horridus	rnd-6_family-2070	rnd-5_family-313	CMC	86.765	816	435	1228	1	811	0.120943	0.0972362	576	7	3	TRUE
gi|1070655141|ref|NW_017307109.1|:313714:314601:+	KN637323.1:168971:169419:+	Nanorana_parkeri	Vipera_berus_berus	rnd-6_family-2070	rnd-5_family-889	CMC	86.755	453	9	461	1	449	0.133035	0.225738	342	16	3	TRUE
gi|1070654951|ref|NW_017307299.1|:473652:474714:-	LD637535.1:1900:3003:-	Nanorana_parkeri	Protobothrops_mucrosquamatus	rnd-5_family-3796	rnd-5_family-1154	CMC	86.741	807	1	800	325	1104	0.117114	0.105475	516	8	3	TRUE
gi|1070652465|ref|NW_017309784.1|:35716:36622:-	LD638059.1:172867:173834:-	Nanorana_parkeri	Protobothrops_mucrosquamatus	rnd-5_family-3796	rnd-5_family-1154	CMC	86.709	790	1	784	209	966	0.120394	0.084149	438	8	3	TRUE
gi|1070654405|ref|NW_017307844.1|:125882:126713:+	LVCR01031024.1:1637:2425:+	Nanorana_parkeri	Crotalus_horridus	rnd-6_family-2070	rnd-5_family-313	CMC	86.687	661	48	705	159	789	0.108149	0.0585085	219	7	3	TRUE
gi|1070654715|ref|NW_017307534.1|:495984:497422:-	JPMF01081864.1:3867:4677:+	Nanorana_parkeri	Crotalus_pyrrhus	rnd-6_family-2070	rnd-5_family-2068	CMC	86.675	818	438	1245	811	1	0.12677	0.149671	453	7	3	TRUE
gi|1070654638|ref|NW_017307611.1|:425971:426869:-	JPMF01058704.1:5530:5929:+	Nanorana_parkeri	Crotalus_pyrrhus	rnd-6_family-2070	rnd-5_family-2068	CMC	86.667	405	882	480	1	400	0.131203	0.120947	210	7	3	TRUE
gi|1070654717|ref|NW_017307532.1|:184953:186039:+	JPMF01081864.1:3867:4677:+	Nanorana_parkeri	Crotalus_pyrrhus	rnd-6_family-2070	rnd-5_family-2068	CMC	86.634	808	195	997	9	811	0.143459	0.115274	777	7	3	TRUE
gi|1070653070|ref|NW_017309179.1|:35983:37000:-	LVCR01017391.1:3934:5302:-	Nanorana_parkeri	Crotalus_horridus	rnd-5_family-3796	rnd-6_family-1648	CMC	86.621	867	56	909	406	1263	0.121449	0.170832	336	8	3	TRUE
gi|1070653943|ref|NW_017308306.1|:36293:36916:-	LVCR01005586.1:1961:2834:-	Nanorana_parkeri	Crotalus_horridus	rnd-5_family-3796	rnd-6_family-1648	CMC	86.596	567	1	556	310	869	0.12505	0.192783	369	8	3	TRUE
gi|1070655807|ref|NW_017306443.1|:1360346:1360979:+	KN620282.1:164909:165717:+	Nanorana_parkeri	Vipera_berus_berus	rnd-6_family-2070	rnd-5_family-889	CMC	86.583	641	4	634	1	632	0.105725	0.130431	564	16	3	TRUE
gi|1070655584|ref|NW_017306666.1|:546095:547049:-	LVCR01017391.1:3934:5302:-	Nanorana_parkeri	Crotalus_horridus	rnd-5_family-3796	rnd-6_family-1648	CMC	86.581	939	15	933	445	1366	0.101049	0.251589	165	8	3	TRUE
gi|1070654426|ref|NW_017307823.1|:94216:95338:-	LVCR01003921.1:68018:68828:-	Nanorana_parkeri	Crotalus_horridus	rnd-6_family-2070	rnd-5_family-313	CMC	86.52	816	134	939	1	806	0.146067	0.157931	693	7	3	TRUE
gi|1070655807|ref|NW_017306443.1|:1360346:1360979:+	JPMF01081864.1:3867:4677:+	Nanorana_parkeri	Crotalus_pyrrhus	rnd-6_family-2070	rnd-5_family-2068	CMC	86.52	638	8	634	1	630	0.110055	0.121	558	7	3	TRUE
gi|1070655914|ref|NW_017306336.1|:1047372:1048279:+	LD636970.1:124777:125491:+	Nanorana_parkeri	Protobothrops_mucrosquamatus	rnd-5_family-3796	rnd-5_family-1154	CMC	86.475	732	141	868	1	715	0.116137	0.205496	471	8	3	TRUE
gi|1070655805|ref|NW_017306445.1|:128738:129240:-	KN637323.1:168971:169419:+	Nanorana_parkeri	Vipera_berus_berus	rnd-6_family-2070	rnd-5_family-889	CMC	86.472	377	135	503	449	75	0.146955	0.137883	276	16	3	TRUE
gi|1070655106|ref|NW_017307144.1|:676397:677469:+	LVCR01013308.1:12572:13910:+	Nanorana_parkeri	Crotalus_horridus	rnd-5_family-3796	rnd-6_family-1648	CMC	86.458	1056	21	1073	2	1036	0.143265	0.094579	549	8	3	TRUE
gi|1070655287|ref|NW_017306963.1|:205015:206104:+	LD637388.1:57476:58288:+	Nanorana_parkeri	Protobothrops_mucrosquamatus	rnd-6_family-2070	rnd-5_family-704	CMC	86.43	759	231	967	59	813	0.123228	0.138957	345	7	3	TRUE
gi|1070655582|ref|NW_017306668.1|:891898:892699:+	KN636573.1:3062:3689:+	Nanorana_parkeri	Vipera_berus_berus	rnd-6_family-2070	rnd-5_family-889	CMC	86.377	345	1	340	258	596	0.130863	0.0877756	201	16	3	TRUE
gi|1070654967|ref|NW_017307283.1|:145181:146100:+	LVCR01017391.1:3934:5302:-	Nanorana_parkeri	Crotalus_horridus	rnd-5_family-3796	rnd-6_family-1648	CMC	86.374	910	17	920	1232	333	0.123083	0.162977	525	8	3	TRUE
gi|1070655807|ref|NW_017306443.1|:1357715:1358564:+	LVCR01017391.1:3934:5302:-	Nanorana_parkeri	Crotalus_horridus	rnd-5_family-3796	rnd-6_family-1648	CMC	86.369	851	9	850	1202	368	0.0921078	0.275503	270	8	3	TRUE
gi|1070655866|ref|NW_017306384.1|:945817:946863:+	LVCR01000997.1:12023:12792:+	Nanorana_parkeri	Crotalus_horridus	rnd-5_family-3796	rnd-6_family-1648	CMC	86.369	785	20	789	1	768	0.173549	0.156707	186	8	3	TRUE
gi|1070655887|ref|NW_017306363.1|:588782:589833:+	LVCR01005612.1:11703:13039:+	Nanorana_parkeri	Crotalus_horridus	rnd-5_family-3796	rnd-6_family-1648	CMC	86.359	1041	20	1052	1	1013	0.144422	0.127991	387	8	3	TRUE
gi|1070655607|ref|NW_017306643.1|:169543:170336:-	JPMF01081864.1:3867:4677:+	Nanorana_parkeri	Crotalus_pyrrhus	rnd-6_family-2070	rnd-5_family-2068	CMC	86.349	608	1	591	633	31	0.104721	0.133873	435	7	3	TRUE
gi|1070655046|ref|NW_017307204.1|:213447:214367:-	LVCR01017391.1:3934:5302:-	Nanorana_parkeri	Crotalus_horridus	rnd-5_family-3796	rnd-6_family-1648	CMC	86.344	930	1	918	335	1253	0.123102	0.131575	510	8	3	TRUE
gi|1070653780|ref|NW_017308469.1|:146125:146522:-	KN636573.1:3062:3689:+	Nanorana_parkeri	Vipera_berus_berus	rnd-6_family-2070	rnd-5_family-889	CMC	86.34	388	11	394	628	246	0.139162	0.0948358	237	16	3	TRUE
gi|1070655163|ref|NW_017307087.1|:544932:545970:+	KN636573.1:3062:3689:+	Nanorana_parkeri	Vipera_berus_berus	rnd-6_family-2070	rnd-5_family-889	CMC	86.326	607	12	603	29	628	0.13064	0.147631	330	16	3	TRUE
gi|1070654715|ref|NW_017307534.1|:497423:498338:-	LVCR01017391.1:3934:5302:-	Nanorana_parkeri	Crotalus_horridus	rnd-5_family-3796	rnd-6_family-1648	CMC	86.325	936	1	913	333	1254	0.125613	0.245911	351	8	3	TRUE
gi|1070655736|ref|NW_017306514.1|:666517:667556:-	LVCR01000435.1:65276:65946:-	Nanorana_parkeri	Crotalus_horridus	rnd-5_family-3796	rnd-6_family-1648	CMC	86.321	424	1	421	259	670	0.0996205	0.176982	348	8	3	TRUE
gi|1070655818|ref|NW_017306432.1|:1656601:1657068:+	LD637388.1:56500:57290:+	Nanorana_parkeri	Protobothrops_mucrosquamatus	rnd-5_family-3796	rnd-5_family-1154	CMC	86.307	482	3	468	302	782	0.129178	0.100553	399	8	3	TRUE
gi|1070655728|ref|NW_017306522.1|:734879:735364:-	LVCR01013308.1:12572:13910:+	Nanorana_parkeri	Crotalus_horridus	rnd-5_family-3796	rnd-6_family-1648	CMC	86.307	482	9	486	845	368	0.132377	0.195396	234	8	3	TRUE
gi|1070654980|ref|NW_017307270.1|:465555:466030:-	LVCR01016627.1:18285:18825:-	Nanorana_parkeri	Crotalus_horridus	rnd-5_family-3796	rnd-6_family-1648	CMC	86.287	474	6	453	76	541	0.0479669	0.0702541	144	8	3	TRUE
gi|1070655818|ref|NW_017306432.1|:1657984:1658890:+	JPMF01081864.1:3867:4677:+	Nanorana_parkeri	Crotalus_pyrrhus	rnd-6_family-2070	rnd-5_family-2068	CMC	86.279	481	7	484	337	811	0.121163	0.167151	465	7	3	TRUE
gi|1070655845|ref|NW_017306405.1|:1426718:1427601:-	LVCR01017391.1:3934:5302:-	Nanorana_parkeri	Crotalus_horridus	rnd-5_family-3796	rnd-6_family-1648	CMC	86.266	881	7	862	501	1366	0.0803868	0.124555	354	8	3	TRUE
gi|1070655875|ref|NW_017306375.1|:163263:164271:-	LD637967.1:105174:106311:-	Nanorana_parkeri	Protobothrops_mucrosquamatus	rnd-5_family-3796	rnd-5_family-1154	CMC	86.258	815	1	778	337	1138	0.100216	0.0565326	231	8	3	TRUE
gi|1070654708|ref|NW_017307541.1|:404334:405314:-	LVCR01008453.1:21168:22161:-	Nanorana_parkeri	Crotalus_horridus	rnd-5_family-3796	rnd-6_family-1648	CMC	86.237	683	1	668	302	982	0.126453	0.188869	534	8	3	TRUE
gi|1070655905|ref|NW_017306345.1|:2685682:2686703:+	LVCR01000678.1:37450:38203:-	Nanorana_parkeri	Crotalus_horridus	rnd-5_family-3796	rnd-6_family-1648	CMC	86.223	421	1022	608	334	754	0.114294	0.248078	261	8	3	TRUE
gi|1070655702|ref|NW_017306548.1|:328838:329732:-	LVCR01012825.1:34435:35140:+	Nanorana_parkeri	Crotalus_horridus	rnd-5_family-3796	rnd-6_family-1648	CMC	86.207	435	430	2	2	423	0.1089	0.124807	300	8	3	TRUE
gi|1070655828|ref|NW_017306422.1|:494732:495318:-	LVCR01008453.1:21168:22161:-	Nanorana_parkeri	Crotalus_horridus	rnd-5_family-3796	rnd-6_family-1648	CMC	86.195	594	1	587	302	888	0.131535	0.203292	396	8	3	TRUE
gi|1070654003|ref|NW_017308246.1|:238895:239418:+	KN620282.1:164909:165717:+	Nanorana_parkeri	Vipera_berus_berus	rnd-6_family-2070	rnd-5_family-889	CMC	86.187	514	16	507	45	551	0.079492	0.110467	417	16	3	TRUE
gi|1070655287|ref|NW_017306963.1|:205015:206104:+	LVCR01003921.1:68018:68828:-	Nanorana_parkeri	Crotalus_horridus	rnd-6_family-2070	rnd-5_family-313	CMC	86.184	760	231	967	753	1	0.125087	0.149826	345	7	3	TRUE
gi|1070653912|ref|NW_017308337.1|:153612:154053:+	JPMF01081864.1:3867:4677:+	Nanorana_parkeri	Crotalus_pyrrhus	rnd-6_family-2070	rnd-5_family-2068	CMC	86.175	434	16	442	1	431	0.141649	0.191262	345	7	3	TRUE
gi|1070653176|ref|NW_017309073.1|:73771:75073:+	LD637388.1:57476:58288:+	Nanorana_parkeri	Protobothrops_mucrosquamatus	rnd-6_family-2070	rnd-5_family-704	CMC	86.173	810	96	875	1	807	0.117006	0.120884	768	7	3	TRUE
gi|1070654884|ref|NW_017307366.1|:411067:412177:-	JPMF01081864.1:3867:4677:+	Nanorana_parkeri	Crotalus_pyrrhus	rnd-6_family-2070	rnd-5_family-2068	CMC	86.169	817	133	917	811	1	0.0923398	0.157035	711	7	3	TRUE
gi|1070654426|ref|NW_017307823.1|:94216:95338:-	JPMF01081864.1:3867:4677:+	Nanorana_parkeri	Crotalus_pyrrhus	rnd-6_family-2070	rnd-5_family-2068	CMC	86.152	816	134	939	811	6	0.148213	0.162068	693	7	3	TRUE
gi|1070655818|ref|NW_017306432.1|:1242577:1243998:-	JPMF01081864.1:3867:4677:+	Nanorana_parkeri	Crotalus_pyrrhus	rnd-6_family-2070	rnd-5_family-2068	CMC	86.152	816	435	1228	811	1	0.125028	0.114344	576	7	3	TRUE
gi|1070655842|ref|NW_017306408.1|:76042:76662:-	LVCR01013308.1:12572:13910:+	Nanorana_parkeri	Crotalus_horridus	rnd-5_family-3796	rnd-6_family-1648	CMC	86.151	621	1	621	1036	427	0.13806	0.174049	339	8	3	TRUE
gi|1070654967|ref|NW_017307283.1|:146101:146745:+	LVCR01003921.1:68018:68828:-	Nanorana_parkeri	Crotalus_horridus	rnd-6_family-2070	rnd-5_family-313	CMC	86.147	462	198	643	808	350	0.111761	0.119843	306	7	3	TRUE
gi|1070655763|ref|NW_017306487.1|:804853:805753:-	LVCR01017391.1:3934:5302:-	Nanorana_parkeri	Crotalus_horridus	rnd-5_family-3796	rnd-6_family-1648	CMC	86.142	902	3	879	480	1366	0.139743	0.0668572	252	8	3	TRUE
gi|1070655710|ref|NW_017306540.1|:60889:61342:+	LVCR01017391.1:3934:5302:-	Nanorana_parkeri	Crotalus_horridus	rnd-5_family-3796	rnd-6_family-1648	CMC	86.141	469	3	454	921	456	0.105033	0.149084	423	8	3	TRUE
gi|1070655019|ref|NW_017307231.1|:455173:456197:+	LD638059.1:172867:173834:-	Nanorana_parkeri	Protobothrops_mucrosquamatus	rnd-5_family-3796	rnd-5_family-1154	CMC	86.132	786	267	1025	968	209	0.106108	0.0504735	303	8	3	TRUE
gi|1070652047|ref|NW_017310202.1|:6944:7614:+	LD637592.1:147992:149068:-	Nanorana_parkeri	Protobothrops_mucrosquamatus	rnd-5_family-3796	rnd-5_family-1154	CMC	86.131	685	11	671	1028	349	0.0760624	0.177728	402	8	3	TRUE
gi|1070655206|ref|NW_017307044.1|:743314:744281:-	LD637003.1:2270177:2270843:-	Nanorana_parkeri	Protobothrops_mucrosquamatus	rnd-5_family-3796	rnd-5_family-1154	CMC	86.13	584	61	640	1	557	0.088221	0.238916	288	8	3	TRUE
gi|1070654879|ref|NW_017307371.1|:81099:82130:-	LD637179.1:487180:488326:+	Nanorana_parkeri	Protobothrops_mucrosquamatus	rnd-5_family-3796	rnd-5_family-1154	CMC	86.09	798	1	771	791	3	0.0781914	0.120658	552	8	3	TRUE
gi|1070652465|ref|NW_017309784.1|:35716:36622:-	LD636739.1:347361:348498:-	Nanorana_parkeri	Protobothrops_mucrosquamatus	rnd-5_family-3796	rnd-5_family-1154	CMC	86.073	797	3	784	365	1136	0.100899	0.13236	555	8	3	TRUE
gi|1070654003|ref|NW_017308246.1|:238895:239418:+	LD637388.1:57476:58288:+	Nanorana_parkeri	Protobothrops_mucrosquamatus	rnd-6_family-2070	rnd-5_family-704	CMC	86.056	502	23	503	48	546	0.102131	0.0796018	417	7	3	TRUE
gi|1070655341|ref|NW_017306909.1|:840261:840960:+	LD637179.1:487180:488326:+	Nanorana_parkeri	Protobothrops_mucrosquamatus	rnd-5_family-3796	rnd-5_family-1154	CMC	86.047	731	1	700	64	791	0.0830262	0.0873734	195	8	3	TRUE
gi|1070655828|ref|NW_017306422.1|:493802:494470:-	LVCR01003921.1:68018:68828:-	Nanorana_parkeri	Crotalus_horridus	rnd-6_family-2070	rnd-5_family-313	CMC	86.042	566	125	669	1	557	0.11662	0.0635714	408	7	3	TRUE
gi|1070655914|ref|NW_017306336.1|:1048280:1048868:+	LD639855.1:154399:154928:+	Nanorana_parkeri	Protobothrops_mucrosquamatus	rnd-6_family-2070	rnd-5_family-704	CMC	86.029	408	195	582	1	407	0.100499	0.117392	291	7	3	TRUE
gi|1070653943|ref|NW_017308306.1|:36293:36916:-	LD637967.1:105174:106311:-	Nanorana_parkeri	Protobothrops_mucrosquamatus	rnd-5_family-3796	rnd-5_family-1154	CMC	86.025	644	1	624	338	976	0.105229	0.138624	360	8	3	TRUE
gi|1070654210|ref|NW_017308039.1|:15699:17106:-	JPMF01081864.1:3867:4677:+	Nanorana_parkeri	Crotalus_pyrrhus	rnd-6_family-2070	rnd-5_family-2068	CMC	86.013	479	756	1214	477	1	0.0920063	0.104026	282	7	3	TRUE
gi|1070655875|ref|NW_017306375.1|:163263:164271:-	LVCR01024014.1:5667:7030:-	Nanorana_parkeri	Crotalus_horridus	rnd-5_family-3796	rnd-6_family-1648	CMC	86.01	772	59	802	364	1132	0.130549	0.168002	219	8	3	TRUE
gi|1070654777|ref|NW_017307473.1|:471582:472453:-	LVCR01017391.1:3934:5302:-	Nanorana_parkeri	Crotalus_horridus	rnd-5_family-3796	rnd-6_family-1648	CMC	86.007	829	1	821	537	1351	0.123821	0.252346	378	8	3	TRUE
gi|1070655331|ref|NW_017306919.1|:207088:208062:-	LD637796.1:234030:235128:-	Nanorana_parkeri	Protobothrops_mucrosquamatus	rnd-5_family-3796	rnd-5_family-1154	CMC	85.967	734	1	711	366	1097	0.1364	0.12798	438	8	3	TRUE
gi|1070654967|ref|NW_017307283.1|:146101:146745:+	JPMF01081864.1:3867:4677:+	Nanorana_parkeri	Crotalus_pyrrhus	rnd-6_family-2070	rnd-5_family-2068	CMC	85.961	463	198	643	4	462	0.122079	0.12005	306	7	3	TRUE
gi|1070653694|ref|NW_017308555.1|:83421:84111:-	LD637967.1:105174:106311:-	Nanorana_parkeri	Protobothrops_mucrosquamatus	rnd-5_family-3796	rnd-5_family-1154	CMC	85.944	683	6	683	482	1138	0.0924232	0.197616	438	8	3	TRUE
gi|1070655736|ref|NW_017306514.1|:666517:667556:-	LVCR01001498.1:21739:23078:-	Nanorana_parkeri	Crotalus_horridus	rnd-5_family-3796	rnd-6_family-1648	CMC	85.921	1037	1	1021	338	1340	0.127822	0.0741047	204	8	3	TRUE
gi|1070655660|ref|NW_017306590.1|:1338007:1339398:-	LD637388.1:57476:58288:+	Nanorana_parkeri	Protobothrops_mucrosquamatus	rnd-6_family-2070	rnd-5_family-704	CMC	85.872	814	417	1198	811	1	0.111557	0.141006	741	7	3	TRUE
gi|1070655660|ref|NW_017306590.1|:1338007:1339398:-	KN620282.1:164909:165717:+	Nanorana_parkeri	Vipera_berus_berus	rnd-6_family-2070	rnd-5_family-889	CMC	85.872	814	417	1202	807	1	0.102355	0.151813	705	16	3	TRUE
gi|1070655828|ref|NW_017306422.1|:493802:494470:-	LD637388.1:57476:58288:+	Nanorana_parkeri	Protobothrops_mucrosquamatus	rnd-6_family-2070	rnd-5_family-704	CMC	85.866	566	125	669	813	257	0.124722	0.0631306	408	7	3	TRUE
gi|1070655899|ref|NW_017306351.1|:1195228:1196282:-	LD637967.1:105174:106311:-	Nanorana_parkeri	Protobothrops_mucrosquamatus	rnd-5_family-3796	rnd-5_family-1154	CMC	85.854	820	1	797	337	1138	0.0941335	0.127103	309	8	3	TRUE
gi|1070655096|ref|NW_017307154.1|:443983:444794:+	LVCR01017391.1:3934:5302:-	Nanorana_parkeri	Crotalus_horridus	rnd-5_family-3796	rnd-6_family-1648	CMC	85.817	832	1	812	1154	333	0.134548	0.142266	303	8	3	TRUE
gi|1070653176|ref|NW_017309073.1|:73771:75073:+	LVCR01003921.1:68018:68828:-	Nanorana_parkeri	Crotalus_horridus	rnd-6_family-2070	rnd-5_family-313	CMC	85.784	816	96	881	811	1	0.11797	0.131248	765	7	3	TRUE
gi|1070654414|ref|NW_017307835.1|:205628:206322:+	LD637388.1:57476:58288:+	Nanorana_parkeri	Protobothrops_mucrosquamatus	rnd-6_family-2070	rnd-5_family-704	CMC	85.778	450	256	695	97	541	0.132906	0.107813	345	7	3	TRUE
gi|1070655519|ref|NW_017306731.1|:672296:673400:+	KN630685.1:23636:24430:-	Nanorana_parkeri	Vipera_berus_berus	rnd-6_family-2070	rnd-5_family-889	CMC	85.766	822	1003	189	1	793	0.0970941	0.10927	633	16	3	TRUE
gi|1070655753|ref|NW_017306497.1|:411800:412459:+	LD637967.1:105174:106311:-	Nanorana_parkeri	Protobothrops_mucrosquamatus	rnd-5_family-3796	rnd-5_family-1154	CMC	85.766	555	136	660	890	337	0.14596	0.166612	219	8	3	TRUE
gi|1070655660|ref|NW_017306590.1|:1338007:1339398:-	LVCR01003921.1:68018:68828:-	Nanorana_parkeri	Crotalus_horridus	rnd-6_family-2070	rnd-5_family-313	CMC	85.749	814	417	1198	3	811	0.10925	0.146656	729	7	3	TRUE
gi|1070655576|ref|NW_017306674.1|:187076:187490:+	LD637967.1:105174:106311:-	Nanorana_parkeri	Protobothrops_mucrosquamatus	rnd-5_family-3796	rnd-5_family-1154	CMC	85.714	427	4	415	897	472	0.100914	0.147192	303	8	3	TRUE
gi|1070655702|ref|NW_017306548.1|:328838:329732:-	LD636773.1:377871:378646:+	Nanorana_parkeri	Protobothrops_mucrosquamatus	rnd-5_family-3796	rnd-5_family-1154	CMC	85.679	803	786	1	1	767	0.0952055	0.10606	330	8	3	TRUE
gi|1070655715|ref|NW_017306535.1|:106829:107164:+	LD637013.1:91948:93071:+	Nanorana_parkeri	Protobothrops_mucrosquamatus	rnd-5_family-3796	rnd-5_family-1154	CMC	85.673	349	1	336	460	808	0.112494	0.147327	267	8	3	TRUE
gi|1070654003|ref|NW_017308246.1|:238895:239418:+	LVCR01003921.1:68018:68828:-	Nanorana_parkeri	Crotalus_horridus	rnd-6_family-2070	rnd-5_family-313	CMC	85.658	509	16	503	771	268	0.108447	0.0899658	417	7	3	TRUE
gi|1070655382|ref|NW_017306868.1|:265397:265723:+	LD637179.1:487180:488326:+	Nanorana_parkeri	Protobothrops_mucrosquamatus	rnd-5_family-3796	rnd-5_family-1154	CMC	85.629	334	1	327	458	791	0.136226	0.193883	303	8	3	TRUE
gi|1070655736|ref|NW_017306514.1|:666517:667556:-	LD637316.1:180367:181180:+	Nanorana_parkeri	Protobothrops_mucrosquamatus	rnd-5_family-3796	rnd-5_family-1154	CMC	85.59	805	778	1	1	800	0.100648	0.20739	264	8	3	TRUE
gi|1070654426|ref|NW_017307823.1|:94216:95338:-	KN620282.1:164909:165717:+	Nanorana_parkeri	Vipera_berus_berus	rnd-6_family-2070	rnd-5_family-889	CMC	85.576	825	134	948	809	1	0.138318	0.129773	702	16	3	TRUE
gi|1070655905|ref|NW_017306345.1|:2685682:2686703:+	LD637179.1:487180:488326:+	Nanorana_parkeri	Protobothrops_mucrosquamatus	rnd-5_family-3796	rnd-5_family-1154	CMC	85.571	797	264	1022	1	791	0.122263	0.0678291	300	8	3	TRUE
gi|1070655287|ref|NW_017306963.1|:205015:206104:+	JPMF01081864.1:3867:4677:+	Nanorana_parkeri	Crotalus_pyrrhus	rnd-6_family-2070	rnd-5_family-2068	CMC	85.526	760	231	967	59	811	0.130948	0.16897	345	7	3	TRUE
gi|1070654732|ref|NW_017307517.1|:432089:432971:+	LD637063.1:117957:118498:+	Nanorana_parkeri	Protobothrops_mucrosquamatus	rnd-6_family-2070	rnd-5_family-704	CMC	85.51	559	191	744	1	537	0.119283	0.0911021	522	7	3	TRUE
gi|1070653176|ref|NW_017309073.1|:73771:75073:+	KN620282.1:164909:165717:+	Nanorana_parkeri	Vipera_berus_berus	rnd-6_family-2070	rnd-5_family-889	CMC	85.488	820	92	881	1	809	0.118863	0.113497	732	16	3	TRUE
gi|1070654239|ref|NW_017308010.1|:12154:13575:-	KN620282.1:164909:165717:+	Nanorana_parkeri	Vipera_berus_berus	rnd-6_family-2070	rnd-5_family-889	CMC	85.48	792	461	1232	777	1	0.0802279	0.233797	102	16	3	TRUE
gi|1070654405|ref|NW_017307844.1|:125882:126713:+	JPMF01081864.1:3867:4677:+	Nanorana_parkeri	Crotalus_pyrrhus	rnd-6_family-2070	rnd-5_family-2068	CMC	85.477	661	51	705	161	811	0.145121	0.10017	489	7	3	TRUE
gi|1070654539|ref|NW_017307710.1|:187599:188510:-	LD637967.1:105174:106311:-	Nanorana_parkeri	Protobothrops_mucrosquamatus	rnd-5_family-3796	rnd-5_family-1154	CMC	85.465	688	1	648	454	1138	0.122951	0.214256	333	8	3	TRUE
gi|1070654766|ref|NW_017307484.1|:63650:64221:-	LD637967.1:105174:106311:-	Nanorana_parkeri	Protobothrops_mucrosquamatus	rnd-5_family-3796	rnd-5_family-1154	CMC	85.455	605	1	572	447	1046	0.0983841	0.267259	285	8	3	TRUE
gi|1070655914|ref|NW_017306336.1|:1048280:1048868:+	KN620282.1:164909:165717:+	Nanorana_parkeri	Vipera_berus_berus	rnd-6_family-2070	rnd-5_family-889	CMC	85.442	419	191	589	1	418	0.0958294	0.143347	297	16	3	TRUE
gi|1070653176|ref|NW_017309073.1|:73771:75073:+	JPMF01081864.1:3867:4677:+	Nanorana_parkeri	Crotalus_pyrrhus	rnd-6_family-2070	rnd-5_family-2068	CMC	85.432	810	96	875	1	805	0.119301	0.14481	759	7	3	TRUE
gi|1070655692|ref|NW_017306558.1|:1478862:1479507:-	JPMF01043466.1:1176:1627:+	Nanorana_parkeri	Crotalus_pyrrhus	rnd-6_family-2070	rnd-5_family-2068	CMC	85.43	453	97	534	452	1	0.103502	0.223706	387	7	3	TRUE
gi|1070654884|ref|NW_017307366.1|:411067:412177:-	KN620282.1:164909:165717:+	Nanorana_parkeri	Vipera_berus_berus	rnd-6_family-2070	rnd-5_family-889	CMC	85.384	821	133	921	809	1	0.102152	0.138039	687	16	3	TRUE
gi|1070655660|ref|NW_017306590.1|:1338007:1339398:-	JPMF01081864.1:3867:4677:+	Nanorana_parkeri	Crotalus_pyrrhus	rnd-6_family-2070	rnd-5_family-2068	CMC	85.381	814	417	1198	809	1	0.111137	0.155579	729	7	3	TRUE
gi|1070655828|ref|NW_017306422.1|:493802:494470:-	JPMF01081864.1:3867:4677:+	Nanorana_parkeri	Crotalus_pyrrhus	rnd-6_family-2070	rnd-5_family-2068	CMC	85.362	567	125	669	811	255	0.121482	0.0711309	408	7	3	TRUE
gi|1070655144|ref|NW_017307106.1|:562493:563571:+	LVCR01003921.1:68018:68828:-	Nanorana_parkeri	Crotalus_horridus	rnd-6_family-2070	rnd-5_family-313	CMC	85.346	737	195	921	811	102	0.103392	0.184369	276	7	3	TRUE
gi|1070654414|ref|NW_017307835.1|:205628:206322:+	KN620282.1:164909:165717:+	Nanorana_parkeri	Vipera_berus_berus	rnd-6_family-2070	rnd-5_family-889	CMC	85.333	450	256	695	101	541	0.111396	0.0794507	339	16	3	TRUE
gi|1070655286|ref|NW_017306964.1|:442130:443556:+	LD637388.1:57476:58288:+	Nanorana_parkeri	Protobothrops_mucrosquamatus	rnd-6_family-2070	rnd-5_family-704	CMC	85.332	784	195	957	1	767	0.104476	0.145626	567	7	3	TRUE
gi|1070655206|ref|NW_017307044.1|:743314:744281:-	LD642390.1:6306:6797:+	Nanorana_parkeri	Protobothrops_mucrosquamatus	rnd-5_family-3796	rnd-5_family-1154	CMC	85.312	497	629	141	1	490	0.148605	0.193409	336	8	3	TRUE
gi|1070654405|ref|NW_017307844.1|:125882:126713:+	KN620282.1:164909:165717:+	Nanorana_parkeri	Vipera_berus_berus	rnd-6_family-2070	rnd-5_family-889	CMC	85.307	667	48	705	163	809	0.141456	0.129337	480	16	3	TRUE
gi|1070654003|ref|NW_017308246.1|:238895:239418:+	JPMF01081864.1:3867:4677:+	Nanorana_parkeri	Crotalus_pyrrhus	rnd-6_family-2070	rnd-5_family-2068	CMC	85.294	510	16	503	41	544	0.111676	0.106166	417	7	3	TRUE
gi|1070655914|ref|NW_017306336.1|:1048280:1048868:+	LVCR01031024.1:1637:2425:+	Nanorana_parkeri	Crotalus_horridus	rnd-6_family-2070	rnd-5_family-313	CMC	85.294	408	195	582	1	407	0.0855543	0.162797	291	7	3	TRUE
gi|1070655144|ref|NW_017307106.1|:562493:563571:+	LD637388.1:57476:58288:+	Nanorana_parkeri	Protobothrops_mucrosquamatus	rnd-6_family-2070	rnd-5_family-704	CMC	85.25	739	195	921	1	712	0.114492	0.208229	285	7	3	TRUE
gi|1070655818|ref|NW_017306432.1|:1657984:1658890:+	KN620282.1:164909:165717:+	Nanorana_parkeri	Vipera_berus_berus	rnd-6_family-2070	rnd-5_family-889	CMC	85.246	488	2	484	338	809	0.132876	0.147478	423	16	3	TRUE
gi|1070654414|ref|NW_017307835.1|:172716:173704:+	LD637967.1:105174:106311:-	Nanorana_parkeri	Protobothrops_mucrosquamatus	rnd-5_family-3796	rnd-5_family-1154	CMC	85.229	765	257	989	1138	384	0.109279	0.155964	498	8	3	TRUE
gi|1070655146|ref|NW_017307104.1|:104034:104564:-	LD637051.1:836422:837581:-	Nanorana_parkeri	Protobothrops_mucrosquamatus	rnd-5_family-3796	rnd-5_family-1154	CMC	85.225	555	1	531	525	1075	0.0756104	0.153577	381	8	3	TRUE
gi|1070654638|ref|NW_017307611.1|:436814:437521:-	LVCR01015456.1:23781:24898:-	Nanorana_parkeri	Crotalus_horridus	rnd-5_family-3796	rnd-6_family-1648	CMC	85.098	510	185	689	556	1049	0.107225	0.288989	225	8	3	TRUE
gi|1070655286|ref|NW_017306964.1|:442130:443556:+	LVCR01003921.1:68018:68828:-	Nanorana_parkeri	Crotalus_horridus	rnd-6_family-2070	rnd-5_family-313	CMC	85.077	784	195	957	811	47	0.112366	0.157641	576	7	3	TRUE
gi|1070655341|ref|NW_017306909.1|:840261:840960:+	LVCR01017391.1:3934:5302:-	Nanorana_parkeri	Crotalus_horridus	rnd-5_family-3796	rnd-6_family-1648	CMC	85.075	737	1	700	1063	333	0.0538432	0.145732	195	8	3	TRUE
gi|1070655305|ref|NW_017306945.1|:294615:295262:+	LVCR01008453.1:21168:22161:-	Nanorana_parkeri	Crotalus_horridus	rnd-5_family-3796	rnd-6_family-1648	CMC	85.066	683	1	648	981	302	0.0935762	0.223888	309	8	3	TRUE
gi|1070654879|ref|NW_017307371.1|:81099:82130:-	LVCR01017391.1:3934:5302:-	Nanorana_parkeri	Crotalus_horridus	rnd-5_family-3796	rnd-6_family-1648	CMC	85	1040	1	1007	333	1363	0.103725	0.143137	540	8	3	TRUE
gi|1070655382|ref|NW_017306868.1|:265397:265723:+	LVCR01003921.1:68946:69406:-	Nanorana_parkeri	Crotalus_horridus	rnd-5_family-3796	rnd-6_family-1648	CMC	85	340	1	327	361	22	0.10798	0.217724	243	8	3	TRUE
gi|1070655467|ref|NW_017306783.1|:570137:571167:-	LD637706.1:187978:189112:-	Nanorana_parkeri	Protobothrops_mucrosquamatus	rnd-5_family-3796	rnd-5_family-1154	CMC	84.981	779	1	747	334	1102	0.0994037	0.199587	357	8	3	TRUE
gi|1070655736|ref|NW_017306514.1|:666517:667556:-	LVCR01002233.1:5556:6889:-	Nanorana_parkeri	Crotalus_horridus	rnd-5_family-3796	rnd-6_family-1648	CMC	84.966	1031	1	1021	339	1334	0.128094	0.175551	441	8	3	TRUE
gi|1070655305|ref|NW_017306945.1|:294615:295262:+	LVCR01004818.1:4432:4848:-	Nanorana_parkeri	Crotalus_horridus	rnd-5_family-3796	rnd-6_family-1648	CMC	84.964	419	648	236	10	417	0.15098	0.218828	165	8	3	TRUE
gi|1070655894|ref|NW_017306356.1|:300633:301623:+	LD637967.1:105174:106311:-	Nanorana_parkeri	Protobothrops_mucrosquamatus	rnd-5_family-3796	rnd-5_family-1154	CMC	84.937	790	234	991	1121	337	0.0966186	0.274422	363	8	3	TRUE
gi|1070654003|ref|NW_017308246.1|:226367:227304:-	LVCR01017391.1:3934:5302:-	Nanorana_parkeri	Crotalus_horridus	rnd-5_family-3796	rnd-6_family-1648	CMC	84.839	963	1	916	408	1366	0.125685	0.263584	420	8	3	TRUE
gi|1070654758|ref|NW_017307492.1|:72058:73168:+	KN613825.1:36799:37349:+	Nanorana_parkeri	Vipera_berus_berus	rnd-6_family-2070	rnd-5_family-889	CMC	84.838	554	370	922	20	544	0.0880241	0.089874	285	16	3	TRUE
gi|1070653960|ref|NW_017308289.1|:35629:36240:+	LVCR01008453.1:21168:22161:-	Nanorana_parkeri	Crotalus_horridus	rnd-5_family-3796	rnd-6_family-1648	CMC	84.834	633	1	612	923	302	0.0968169	0.412234	183	8	3	TRUE
gi|1070655287|ref|NW_017306963.1|:205015:206104:+	KN620282.1:164909:165717:+	Nanorana_parkeri	Vipera_berus_berus	rnd-6_family-2070	rnd-5_family-889	CMC	84.828	758	232	967	64	809	0.15807	0.216251	306	16	3	TRUE
gi|1070654984|ref|NW_017307266.1|:247411:248459:+	LVCR01007455.1:2687:3719:-	Nanorana_parkeri	Crotalus_horridus	rnd-5_family-3796	rnd-6_family-1648	CMC	84.801	829	1049	226	235	1033	0.118763	0.190746	384	8	3	TRUE
gi|1070655399|ref|NW_017306851.1|:782789:783671:+	LD639855.1:153434:154213:+	Nanorana_parkeri	Protobothrops_mucrosquamatus	rnd-5_family-3796	rnd-5_family-1154	CMC	84.8	625	246	831	1	621	0.0660679	0.232714	243	8	3	TRUE
gi|1070655144|ref|NW_017307106.1|:562493:563571:+	KN620282.1:164909:165717:+	Nanorana_parkeri	Vipera_berus_berus	rnd-6_family-2070	rnd-5_family-889	CMC	84.791	743	191	921	1	712	0.112104	0.109743	261	16	3	TRUE
gi|1070654373|ref|NW_017307876.1|:70939:71960:-	JPMF01257365.1:181:852:-	Nanorana_parkeri	Crotalus_pyrrhus	rnd-6_family-2070	rnd-5_family-2068	CMC	84.79	618	124	732	78	672	0.0881935	0.0412954	144	7	3	TRUE
gi|1070655467|ref|NW_017306783.1|:570137:571167:-	LVCR01005586.1:1961:2834:-	Nanorana_parkeri	Crotalus_horridus	rnd-5_family-3796	rnd-6_family-1648	CMC	84.737	570	1	552	309	874	0.109904	0.184762	396	8	3	TRUE
gi|1070654766|ref|NW_017307484.1|:63650:64221:-	LVCR01008453.1:21168:22161:-	Nanorana_parkeri	Crotalus_horridus	rnd-5_family-3796	rnd-6_family-1648	CMC	84.734	583	1	551	413	992	0.117001	0.270143	294	8	3	TRUE
gi|1070654539|ref|NW_017307710.1|:187599:188510:-	LVCR01017391.1:3934:5302:-	Nanorana_parkeri	Crotalus_horridus	rnd-5_family-3796	rnd-6_family-1648	CMC	84.724	923	1	890	451	1366	0.145501	0.23201	345	8	3	TRUE
gi|1070654210|ref|NW_017308039.1|:15699:17106:-	KN620282.1:164909:165717:+	Nanorana_parkeri	Vipera_berus_berus	rnd-6_family-2070	rnd-5_family-889	CMC	84.71	811	451	1218	807	1	0.111021	0.125307	549	16	3	TRUE
gi|1070654193|ref|NW_017308056.1|:28730:29161:-	LVCR01008453.1:21168:22161:-	Nanorana_parkeri	Crotalus_horridus	rnd-5_family-3796	rnd-6_family-1648	CMC	84.683	457	1	432	438	891	0.136612	0.135857	273	8	3	TRUE
gi|1070654984|ref|NW_017307266.1|:247411:248459:+	LVCR01080275.1:1349:2512:+	Nanorana_parkeri	Crotalus_horridus	rnd-5_family-3796	rnd-6_family-1648	CMC	84.674	1044	8	1044	1	984	0.0906286	0.168265	381	8	3	TRUE
gi|1070655576|ref|NW_017306674.1|:187076:187490:+	LVCR01005586.1:1961:2834:-	Nanorana_parkeri	Crotalus_horridus	rnd-5_family-3796	rnd-6_family-1648	CMC	84.652	417	4	407	868	453	0.151775	0.144681	222	8	3	TRUE
gi|1070654975|ref|NW_017307275.1|:238144:238489:+	LVCR01031024.1:1637:2425:+	Nanorana_parkeri	Crotalus_horridus	rnd-6_family-2070	rnd-5_family-313	CMC	84.615	325	1	310	468	787	0.106902	0	123	7	3	TRUE
gi|1070654178|ref|NW_017308071.1|:45939:47003:+	LVCR01080275.1:1349:2512:+	Nanorana_parkeri	Crotalus_horridus	rnd-5_family-3796	rnd-6_family-1648	CMC	84.564	1043	20	1060	1	984	0.118795	0.180264	291	8	3	TRUE
gi|1070654717|ref|NW_017307532.1|:184283:184952:+	LVCR01008453.1:21168:22161:-	Nanorana_parkeri	Crotalus_horridus	rnd-5_family-3796	rnd-6_family-1648	CMC	84.538	692	1	670	987	302	0.127197	0.187361	588	8	3	TRUE
gi|1070654984|ref|NW_017307266.1|:248460:249048:+	KN620282.1:164909:165717:+	Nanorana_parkeri	Vipera_berus_berus	rnd-6_family-2070	rnd-5_family-889	CMC	84.524	420	191	589	1	418	0.0994697	0.177142	186	16	3	TRUE
gi|1070655962|ref|NW_017306288.1|:611154:612119:+	LVCR01078291.1:1398:2656:+	Nanorana_parkeri	Crotalus_horridus	rnd-5_family-3796	rnd-6_family-1648	CMC	84.513	904	60	924	47	926	0.0746284	0.185381	225	8	3	TRUE
gi|1070655136|ref|NW_017307114.1|:683631:685061:-	JPMF01081864.1:3867:4677:+	Nanorana_parkeri	Crotalus_pyrrhus	rnd-6_family-2070	rnd-5_family-2068	CMC	84.512	820	440	1232	811	1	0.119111	0.114351	168	7	3	TRUE
gi|1070652876|ref|NW_017309373.1|:35537:36566:-	LVCR01017391.1:3934:5302:-	Nanorana_parkeri	Crotalus_horridus	rnd-5_family-3796	rnd-6_family-1648	CMC	84.504	1039	1	1005	333	1363	0.101972	0.190257	450	8	3	TRUE
gi|1070655753|ref|NW_017306497.1|:411800:412459:+	LVCR01008453.1:21168:22161:-	Nanorana_parkeri	Crotalus_horridus	rnd-5_family-3796	rnd-6_family-1648	CMC	84.42	552	139	660	853	302	0.129228	0.181494	219	8	3	TRUE
gi|1070654414|ref|NW_017307835.1|:204609:205627:+	LD637967.1:105174:106311:-	Nanorana_parkeri	Protobothrops_mucrosquamatus	rnd-5_family-3796	rnd-5_family-1154	CMC	84.414	802	257	1019	1136	337	0.0990181	0.231763	309	8	3	TRUE
gi|1070655519|ref|NW_017306731.1|:672296:673400:+	LVCR01008382.1:40476:41144:+	Nanorana_parkeri	Crotalus_horridus	rnd-6_family-2070	rnd-5_family-313	CMC	84.409	635	304	922	9	618	0.108351	0.131542	489	7	3	TRUE
gi|1070655200|ref|NW_017307050.1|:90991:91777:+	KN636573.1:3062:3689:+	Nanorana_parkeri	Vipera_berus_berus	rnd-6_family-2070	rnd-5_family-889	CMC	84.392	378	1	372	256	628	0.155072	0.176651	231	16	3	TRUE
gi|1070654984|ref|NW_017307266.1|:248460:249048:+	LD639855.1:154399:154928:+	Nanorana_parkeri	Protobothrops_mucrosquamatus	rnd-6_family-2070	rnd-5_family-704	CMC	84.39	410	195	582	1	407	0.0994583	0.0918682	171	7	3	TRUE
gi|1070655828|ref|NW_017306422.1|:493802:494470:-	KN636573.1:3062:3689:+	Nanorana_parkeri	Vipera_berus_berus	rnd-6_family-2070	rnd-5_family-889	CMC	84.331	568	125	669	628	72	0.12908	0.121819	156	16	3	TRUE
gi|1070655902|ref|NW_017306348.1|:1208123:1209004:+	LVCR01078291.1:1398:2656:+	Nanorana_parkeri	Crotalus_horridus	rnd-5_family-3796	rnd-6_family-1648	CMC	84.318	829	49	834	8	824	0.123975	0.234247	171	8	3	TRUE
gi|1070655286|ref|NW_017306964.1|:442130:443556:+	JPMF01081864.1:3867:4677:+	Nanorana_parkeri	Crotalus_pyrrhus	rnd-6_family-2070	rnd-5_family-2068	CMC	84.311	784	195	957	1	765	0.117558	0.164405	573	7	3	TRUE
gi|1070653694|ref|NW_017308555.1|:83421:84111:-	LVCR01017391.1:3934:5302:-	Nanorana_parkeri	Crotalus_horridus	rnd-5_family-3796	rnd-6_family-1648	CMC	84.305	669	28	691	501	1134	0.0948472	0.208932	429	8	3	TRUE
gi|1070655899|ref|NW_017306351.1|:269580:270312:+	JPMF01043466.1:1176:1627:+	Nanorana_parkeri	Crotalus_pyrrhus	rnd-6_family-2070	rnd-5_family-2068	CMC	84.211	323	1	303	130	452	0.10927	0.130629	267	7	3	TRUE
gi|1070654731|ref|NW_017307518.1|:414258:414898:-	LD637967.1:105174:106311:-	Nanorana_parkeri	Protobothrops_mucrosquamatus	rnd-5_family-3796	rnd-5_family-1154	CMC	84.12	699	1	641	337	1032	0.0658868	0.159976	489	8	3	TRUE
gi|1070655692|ref|NW_017306558.1|:1478862:1479507:-	LD636773.1:378671:379121:+	Nanorana_parkeri	Protobothrops_mucrosquamatus	rnd-6_family-2070	rnd-5_family-704	CMC	84.106	453	97	534	451	1	0.14182	0.182452	420	7	3	TRUE
gi|1070654414|ref|NW_017307835.1|:143376:143948:-	LD637388.1:57476:58288:+	Nanorana_parkeri	Protobothrops_mucrosquamatus	rnd-6_family-2070	rnd-5_family-704	CMC	84.087	597	1	573	616	20	0.126994	0.197523	450	7	3	TRUE
gi|1070655286|ref|NW_017306964.1|:442130:443556:+	KN620282.1:164909:165717:+	Nanorana_parkeri	Vipera_berus_berus	rnd-6_family-2070	rnd-5_family-889	CMC	83.995	781	191	957	1	763	0.122328	0.149905	552	16	3	TRUE
gi|1070655894|ref|NW_017306356.1|:300633:301623:+	LVCR01008453.1:21168:22161:-	Nanorana_parkeri	Crotalus_horridus	rnd-5_family-3796	rnd-6_family-1648	CMC	83.954	698	328	991	994	302	0.110578	0.382784	375	8	3	TRUE
gi|1070655051|ref|NW_017307199.1|:609032:610458:+	JPMF01081864.1:3867:4677:+	Nanorana_parkeri	Crotalus_pyrrhus	rnd-6_family-2070	rnd-5_family-2068	CMC	83.946	816	196	989	1	805	0.12269	0.0501079	129	7	3	TRUE
gi|1070655899|ref|NW_017306351.1|:1195228:1196282:-	LVCR01001498.1:21739:23078:-	Nanorana_parkeri	Crotalus_horridus	rnd-5_family-3796	rnd-6_family-1648	CMC	83.935	1052	1	1036	333	1340	0.131955	0.190352	276	8	3	TRUE
gi|1070654731|ref|NW_017307518.1|:414258:414898:-	LVCR01008453.1:21168:22161:-	Nanorana_parkeri	Crotalus_horridus	rnd-5_family-3796	rnd-6_family-1648	CMC	83.896	652	34	636	343	994	0.0975387	0.168389	492	8	3	TRUE
gi|1070653396|ref|NW_017308853.1|:66698:67382:+	LVCR01005612.1:11703:13039:+	Nanorana_parkeri	Crotalus_horridus	rnd-5_family-3796	rnd-6_family-1648	CMC	83.796	685	1	685	148	818	0.184729	0.172278	180	8	3	TRUE
gi|1070654426|ref|NW_017307823.1|:95339:96409:-	LVCR01011349.1:20996:22054:-	Nanorana_parkeri	Crotalus_horridus	rnd-5_family-3796	rnd-6_family-1648	CMC	83.77	764	1	728	302	1059	0.141769	0.147614	204	8	3	TRUE
gi|1070654414|ref|NW_017307835.1|:143376:143948:-	LVCR01003921.1:68018:68828:-	Nanorana_parkeri	Crotalus_horridus	rnd-6_family-2070	rnd-5_family-313	CMC	83.752	597	1	573	198	792	0.128777	0.196501	444	7	3	TRUE
gi|1070654975|ref|NW_017307275.1|:238144:238489:+	LD637388.1:57476:58288:+	Nanorana_parkeri	Protobothrops_mucrosquamatus	rnd-6_family-2070	rnd-5_family-704	CMC	83.692	325	1	310	488	811	0.162835	0.122997	189	7	3	TRUE
gi|1070655136|ref|NW_017307114.1|:683631:685061:-	KN620282.1:164909:165717:+	Nanorana_parkeri	Vipera_berus_berus	rnd-6_family-2070	rnd-5_family-889	CMC	83.617	824	440	1236	809	1	0.115012	0.221364	132	16	3	TRUE
gi|1070654210|ref|NW_017308039.1|:15699:17106:-	LVCR01031024.1:1637:2425:+	Nanorana_parkeri	Crotalus_horridus	rnd-6_family-2070	rnd-5_family-313	CMC	83.5	800	451	1214	787	1	0.103695	0.112979	231	7	3	TRUE
gi|1070654414|ref|NW_017307835.1|:143376:143948:-	KN620282.1:164909:165717:+	Nanorana_parkeri	Vipera_berus_berus	rnd-6_family-2070	rnd-5_family-889	CMC	83.333	600	1	573	616	24	0.102823	0.176001	435	16	3	TRUE
gi|1070652047|ref|NW_017310202.1|:6944:7614:+	LVCR01017391.1:3934:5302:-	Nanorana_parkeri	Crotalus_horridus	rnd-5_family-3796	rnd-6_family-1648	CMC	83.31	707	1	671	1035	333	0.0922704	0.204934	468	8	3	TRUE
gi|1070654414|ref|NW_017307835.1|:205628:206322:+	LVCR01003921.1:68018:68828:-	Nanorana_parkeri	Crotalus_horridus	rnd-6_family-2070	rnd-5_family-313	CMC	83.272	544	182	695	811	273	0.142046	0.0966354	342	7	3	TRUE
gi|1070654414|ref|NW_017307835.1|:143376:143948:-	JPMF01081864.1:3867:4677:+	Nanorana_parkeri	Crotalus_pyrrhus	rnd-6_family-2070	rnd-5_family-2068	CMC	83.25	597	1	573	614	20	0.136009	0.204787	444	7	3	TRUE
gi|1070654984|ref|NW_017307266.1|:248460:249048:+	LVCR01003921.1:68018:68828:-	Nanorana_parkeri	Crotalus_horridus	rnd-6_family-2070	rnd-5_family-313	CMC	83.173	416	195	589	811	400	0.139381	0.146029	183	7	3	TRUE
gi|1070654704|ref|NW_017307545.1|:361565:362341:+	KN633060.1:68440:68870:+	Nanorana_parkeri	Vipera_berus_berus	rnd-6_family-2070	rnd-5_family-889	CMC	83.099	426	1	394	4	421	0.10995	0.113313	120	16	3	TRUE
gi|1070654967|ref|NW_017307283.1|:145181:146100:+	LD649250.1:1:487:+	Nanorana_parkeri	Protobothrops_mucrosquamatus	rnd-5_family-3796	rnd-5_family-1154	CMC	83.03	495	242	735	1	481	0.186314	0.175362	264	8	3	TRUE
gi|1070654984|ref|NW_017307266.1|:248460:249048:+	JPMF01081864.1:3867:4677:+	Nanorana_parkeri	Crotalus_pyrrhus	rnd-6_family-2070	rnd-5_family-2068	CMC	82.974	417	195	589	1	412	0.147351	0.145434	183	7	3	TRUE
gi|1070655146|ref|NW_017307104.1|:104034:104564:-	LVCR01070180.1:147:1458:-	Nanorana_parkeri	Crotalus_horridus	rnd-5_family-3796	rnd-6_family-1648	CMC	82.944	557	1	531	456	1010	0.14534	0.181435	201	8	3	TRUE
gi|1070655963|ref|NW_017306287.1|:2077571:2078479:-	LVCR01024014.1:5667:7030:-	Nanorana_parkeri	Crotalus_horridus	rnd-5_family-3796	rnd-6_family-1648	CMC	82.924	937	1	891	440	1364	0.172686	0.279077	153	8	3	TRUE
gi|1070654426|ref|NW_017307823.1|:95339:96409:-	LVCR01051383.1:2286:2718:-	Nanorana_parkeri	Crotalus_horridus	rnd-5_family-3796	rnd-6_family-1648	CMC	82.774	447	1	447	21	433	0.130462	0.0756894	144	8	3	TRUE
gi|1070654975|ref|NW_017307275.1|:238144:238489:+	JPMF01043466.1:1176:1627:+	Nanorana_parkeri	Crotalus_pyrrhus	rnd-6_family-2070	rnd-5_family-2068	CMC	82.769	325	1	310	127	450	0.155161	0.177277	159	7	3	TRUE
gi|1070654414|ref|NW_017307835.1|:205628:206322:+	JPMF01081864.1:3867:4677:+	Nanorana_parkeri	Crotalus_pyrrhus	rnd-6_family-2070	rnd-5_family-2068	CMC	82.721	544	182	695	1	539	0.143902	0.117139	342	7	3	TRUE
gi|1070655899|ref|NW_017306351.1|:269580:270312:+	KN620282.1:164909:165717:+	Nanorana_parkeri	Vipera_berus_berus	rnd-6_family-2070	rnd-5_family-889	CMC	82.716	324	1	303	490	809	0.114484	0.175161	264	16	3	TRUE
gi|1070654449|ref|NW_017307800.1|:69080:69948:-	LD637967.1:105174:106311:-	Nanorana_parkeri	Protobothrops_mucrosquamatus	rnd-5_family-3796	rnd-5_family-1154	CMC	82.661	669	1	631	472	1136	0.0920787	0.267507	213	8	3	TRUE
gi|1070653199|ref|NW_017309050.1|:14046:14478:-	LD639855.1:153434:154213:+	Nanorana_parkeri	Protobothrops_mucrosquamatus	rnd-5_family-3796	rnd-5_family-1154	CMC	82.59	471	1	431	771	308	0.0955193	0.127108	270	8	3	TRUE
gi|1070655783|ref|NW_017306467.1|:420121:420989:-	LD637388.1:57476:58288:+	Nanorana_parkeri	Protobothrops_mucrosquamatus	rnd-6_family-2070	rnd-5_family-704	CMC	82.53	664	1	633	710	63	0.166742	0.108981	243	7	3	TRUE
gi|1070654975|ref|NW_017307275.1|:238144:238489:+	KN637323.1:168971:169419:+	Nanorana_parkeri	Vipera_berus_berus	rnd-6_family-2070	rnd-5_family-889	CMC	82.515	326	1	310	125	447	0.154044	0.23529	180	16	3	TRUE
gi|1070655588|ref|NW_017306662.1|:910062:910830:+	LVCR01078291.1:1398:2656:+	Nanorana_parkeri	Crotalus_horridus	rnd-5_family-3796	rnd-6_family-1648	CMC	82.47	753	38	768	4	731	0.113116	0.212503	180	8	3	TRUE
gi|1070655692|ref|NW_017306558.1|:1478862:1479507:-	KN620282.1:164909:165717:+	Nanorana_parkeri	Vipera_berus_berus	rnd-6_family-2070	rnd-5_family-889	CMC	82.383	579	97	644	809	238	0.121622	0.110473	408	16	3	TRUE
gi|1070653199|ref|NW_017309050.1|:14046:14478:-	LVCR01031024.1:1016:1463:+	Nanorana_parkeri	Crotalus_horridus	rnd-5_family-3796	rnd-6_family-1648	CMC	82.311	424	1	393	427	11	0.119753	0.156514	237	8	3	TRUE
gi|1070655783|ref|NW_017306467.1|:420121:420989:-	KN620282.1:164909:165717:+	Nanorana_parkeri	Vipera_berus_berus	rnd-6_family-2070	rnd-5_family-889	CMC	82.229	664	1	633	710	67	0.190236	0.116938	225	16	3	TRUE
gi|1070655783|ref|NW_017306467.1|:487741:488629:-	LVCR01000335.1:20996:22277:-	Nanorana_parkeri	Crotalus_horridus	rnd-5_family-3796	rnd-6_family-1648	CMC	81.878	905	3	870	394	1282	0.154118	0.159572	276	8	3	TRUE
gi|1070654704|ref|NW_017307545.1|:361565:362341:+	JPMF01081865.1:1873:2527:+	Nanorana_parkeri	Crotalus_pyrrhus	rnd-6_family-2070	rnd-5_family-2068	CMC	81.798	456	1	419	205	655	0.0900615	0.146143	171	7	3	TRUE
gi|1070655113|ref|NW_017307137.1|:558146:558825:+	KN620282.1:164909:165717:+	Nanorana_parkeri	Vipera_berus_berus	rnd-6_family-2070	rnd-5_family-889	CMC	81.696	519	192	679	1	507	0.164552	0.107107	192	16	3	TRUE
gi|1070655113|ref|NW_017307137.1|:558146:558825:+	LD637388.1:57476:58288:+	Nanorana_parkeri	Protobothrops_mucrosquamatus	rnd-6_family-2070	rnd-5_family-704	CMC	81.569	510	197	677	2	505	0.165933	0.0598051	195	7	3	TRUE
gi|1070655783|ref|NW_017306467.1|:420121:420989:-	JPMF01081864.1:3867:4677:+	Nanorana_parkeri	Crotalus_pyrrhus	rnd-6_family-2070	rnd-5_family-2068	CMC	81.487	659	1	627	708	67	0.189583	0.170723	243	7	3	TRUE
gi|1070655113|ref|NW_017307137.1|:558146:558825:+	LVCR01003921.1:68018:68828:-	Nanorana_parkeri	Crotalus_horridus	rnd-6_family-2070	rnd-5_family-313	CMC	81.386	505	200	677	807	309	0.198644	0.0604231	192	7	3	TRUE
gi|1070655144|ref|NW_017307106.1|:562493:563571:+	JPMF01257365.1:181:852:-	Nanorana_parkeri	Crotalus_pyrrhus	rnd-6_family-2070	rnd-5_family-2068	CMC	81.285	716	288	986	672	1	0.116779	0.180191	279	7	3	TRUE
gi|1070655113|ref|NW_017307137.1|:558146:558825:+	JPMF01081864.1:3867:4677:+	Nanorana_parkeri	Crotalus_pyrrhus	rnd-6_family-2070	rnd-5_family-2068	CMC	80.709	508	197	677	2	503	0.206134	0.0604231	192	7	3	TRUE
gi|1070654099|ref|NW_017308150.1|:16521:17409:+	LVCR01031024.1:1637:2425:+	Nanorana_parkeri	Crotalus_horridus	rnd-6_family-2070	rnd-5_family-313	CMC	80.481	707	195	887	1	671	0.157609	0.216135	249	7	3	TRUE
gi|1070654099|ref|NW_017308150.1|:16521:17409:+	LD637388.1:57476:58288:+	Nanorana_parkeri	Protobothrops_mucrosquamatus	rnd-6_family-2070	rnd-5_family-704	CMC	79.079	717	195	879	1	683	0.164335	0.197615	348	7	3	TRUE
gi|1070654099|ref|NW_017308150.1|:16521:17409:+	KN630685.1:23636:24430:-	Nanorana_parkeri	Vipera_berus_berus	rnd-6_family-2070	rnd-5_family-889	CMC	78.971	680	191	857	795	147	0.166428	0.203783	351	16	3	TRUE
gi|1070654099|ref|NW_017308150.1|:16521:17409:+	JPMF01081864.1:3867:4677:+	Nanorana_parkeri	Crotalus_pyrrhus	rnd-6_family-2070	rnd-5_family-2068	CMC	78.243	717	195	879	1	681	0.158018	0.217296	339	7	3	TRUE
gi|1070653861|ref|NW_017308388.1|:183522:184078:-	JPMF01301809.1:1362:2068:+	Nanorana_parkeri	Crotalus_pyrrhus	rnd-6_family-2070	rnd-5_family-2068	CMC	85.373	335	545	211	373	707	0.146472	0.24833	333	9	4	TRUE
gi|1070653861|ref|NW_017308388.1|:183522:184078:-	LD638739.1:21846:22501:+	Nanorana_parkeri	Protobothrops_mucrosquamatus	rnd-6_family-2070	rnd-5_family-704	CMC	84.925	398	400	13	1	397	0.130454	0.163862	366	9	4	TRUE
gi|1070653861|ref|NW_017308388.1|:183522:184078:-	JTLQ01202177.1:1524:2202:-	Nanorana_parkeri	Pantherophis_guttatus	rnd-6_family-2070	rnd-5_family-2414	CMC	84.706	425	122	545	20	443	0.186169	0.211954	201	12	4	TRUE
gi|1070655090|ref|NW_017307160.1|:76692:77176:-	JTLQ01878759.1:1:815:-	Nanorana_parkeri	Pantherophis_guttatus	rnd-6_family-2070	rnd-5_family-2414	CMC	84.496	387	1	380	347	730	0.144543	0.234155	309	12	4	TRUE
gi|1070655405|ref|NW_017306845.1|:980894:981345:-	JTLQ01878759.1:1:815:-	Nanorana_parkeri	Pantherophis_guttatus	rnd-6_family-2070	rnd-5_family-2414	CMC	84.459	444	1	443	347	784	0.157566	0.23822	333	13	4	TRUE
gi|1070653861|ref|NW_017308388.1|:183522:184078:-	LVCR01046812.1:4485:5301:-	Nanorana_parkeri	Crotalus_horridus	rnd-6_family-2070	rnd-5_family-313	CMC	84.392	551	13	552	247	797	0.143849	0.202263	402	9	4	TRUE
gi|1070655498|ref|NW_017306752.1|:369098:369554:-	LD641288.1:65811:66271:+	Nanorana_parkeri	Protobothrops_mucrosquamatus	rnd-6_family-2070	rnd-5_family-704	CMC	84.375	384	1	381	381	1	0.0734826	0.311163	129	9	4	TRUE
gi|1070653861|ref|NW_017308388.1|:183522:184078:-	KN631259.1:9789:10088:+	Nanorana_parkeri	Vipera_berus_berus	rnd-6_family-2070	rnd-5_family-889	CMC	84.314	306	506	201	1	300	0.119767	0.265685	192	17	4	TRUE
gi|1070655799|ref|NW_017306451.1|:1493161:1493917:+	LVCR01045543.1:3407:4059:-	Nanorana_parkeri	Crotalus_horridus	rnd-6_family-2070	rnd-5_family-313	CMC	84.293	382	755	384	273	653	0.135222	0.183622	345	9	4	TRUE
gi|1070653861|ref|NW_017308388.1|:183522:184078:-	KN630841.1:94580:95756:+	Nanorana_parkeri	Vipera_berus_berus	rnd-6_family-2070	rnd-5_family-889	CMC	83.942	548	13	557	922	379	0.172192	0.204794	510	17	4	TRUE
gi|1070653861|ref|NW_017308388.1|:183522:184078:-	LVCR01005122.1:46857:47592:-	Nanorana_parkeri	Crotalus_horridus	rnd-6_family-2070	rnd-5_family-313	CMC	83.924	367	175	539	1	367	0.197476	0.279412	267	9	4	TRUE
gi|1070653861|ref|NW_017308388.1|:183522:184078:-	JPMF01194594.1:1492:2224:+	Nanorana_parkeri	Crotalus_pyrrhus	rnd-6_family-2070	rnd-5_family-2068	CMC	83.924	367	539	175	367	733	0.197344	0.282508	267	9	4	TRUE
gi|1070653861|ref|NW_017308388.1|:183522:184078:-	LVCR01026156.1:16685:17507:+	Nanorana_parkeri	Crotalus_horridus	rnd-6_family-2070	rnd-5_family-313	CMC	83.848	551	552	13	27	577	0.165386	0.192546	399	9	4	TRUE
gi|1070653861|ref|NW_017308388.1|:183522:184078:-	LFLD01S000075.1:1644895:1645661:-	Nanorana_parkeri	Thamnophis_sirtalis	rnd-6_family-2070	rnd-5_family-1927	CMC	83.797	395	129	520	61	453	0.19088	0.183832	228	15	4	TRUE
gi|1070653861|ref|NW_017308388.1|:183522:184078:-	JTLQ01077365.1:9165:9684:+	Nanorana_parkeri	Pantherophis_guttatus	rnd-6_family-2070	rnd-5_family-2414	CMC	83.668	349	470	125	170	518	0.191214	0.112764	183	12	4	TRUE
gi|1070653861|ref|NW_017308388.1|:183522:184078:-	LVCR01071012.1:725:1854:-	Nanorana_parkeri	Crotalus_horridus	rnd-6_family-2070	rnd-5_family-313	CMC	83.427	531	22	542	229	748	0.179025	0.128874	171	9	4	TRUE
[truncated: 773,927+ more rows]
