# Supplementary material for: Horizontal transfer and evolution of transposable elements in vertebrates
Source: Nat Commun. 2020 Mar 13;11:1362. doi: 10.1038/s41467-020-15149-4 (PMC7070016; doi:10.1038/s41467-020-15149-4)
Supplement: Supplementary file 9 — Supplementary Data 5 [file 41467_2020_15149_MOESM9_ESM.txt]

(((Callorhinchus_milii:400,Rhincodon_typus:400)NA:73.3053612,((Lepisosteus_oculatus:314.6844337,((Anguilla_rostrata:20.46765,Anguilla_japonica:20.46765)@_1_@:253.8855621,(Scleropages_formosus:267.0524215,(((((((((Nothobranchius_furzeri:69,Austrofundulus_limnaeus:69.00000004)NA:5.927016,(Kryptolebias_marmoratus:57.20000004,((((Xiphophorus_couchianus:2.33,Xiphophorus_maculatus:2.33)@_2_@:0.21,Xiphophorus_hellerii:2.54)@_3_@:39.66,((Poecilia_mexicana:5,Poecilia_latipinna:5.00000004)NA:0,Poecilia_formosa:5.00000004)NA:37.2)@_4_@:15,Fundulus_heteroclitus:57.2)@_5_@:0,(Cyprinodon_nevadensis_pectoralis:3.9,Cyprinodon_variegatus:3.9)@_6_@:53.3)@_7_@:17.727016)@_8_@:18.24530025,Oryzias_latipes:93.17231625)@_9_@:26.19121597,(Stegastes_partitus:111.0079284,(Neolamprologus_brichardi:58.2,((Pundamilia_nyererei:6.64,Haplochromis_burtoni:6.64)@_10_@:18.7,Oreochromis_niloticus:25.34000004)NA:32.86)@_11_@:52.80792842)@_12_@:8.3556038)@_13_@:8.63646778,((Monopterus_albus:94.285623,(((Lates_calcarifer:76,(Pseudopleuronectes_yokohamae:41,Paralichthys_olivaceus:41)NA:35.00000004)NA:0,Cynoglossus_semilaevis:76.00000004)NA:7.546183,Seriola_dumerili:83.546183)@_14_@:10.73944)@_15_@:15.714377,(((Maccullochella_peelii:94.9,(((Sebastes_rubrivinctus:3.13,Sebastes_nigrocinctus:3.13)@_16_@:4.99774333,(Sebastes_steindachneri:4,Sebastes_minor:4)@_17_@:4.12774333)@_18_@:67.87225667,(((Gasterosteus_aculeatus:46,Cottus_rhenanus:46.00000004)NA:13.40675875,Anoplopoma_fimbria:59.40675875)@_19_@:16.59324125,Notothenia_coriiceps:76)@_20_@:0)@_21_@:18.9)@_22_@:15.1,((Labrus_bergylta:99.8,(Dicentrarchus_labrax:99.8,Larimichthys_crocea:99.8)@_23_@:0)@_24_@:10.2,(Mola_mola:77.044065,(Takifugu_rubripes:51.6,Tetraodon_nigroviridis:51.6)@_25_@:25.444065)@_26_@:32.955935)@_27_@:0)@_28_@:0,((Boleophthalmus_pectinirostris:15,Scartelaos_histophorus:15.00000004)NA:30,(Periophthalmus_magnuspinnatus:15,Periophthalmodon_schlosseri:15)NA:30.00000004)NA:65)@_29_@:0)@_30_@:18)@_31_@:0,((Pampus_argenteus:54.9,Thunnus_orientalis:54.9)@_32_@:40.89314778,Hippocampus_comes:95.79314778)@_33_@:32.20685222)@_34_@:20,Gadus_morhua:148)@_35_@:58.33545792,(Salmo_salar:45.72210929,(Oncorhynchus_mykiss:14.2470325,Oncorhynchus_kisutch:14.2470325)@_36_@:31.47507679)@_37_@:160.6133486)@_38_@:23.56730305,(((Ictalurus_punctatus:150,(Pygocentrus_nattereri:120,Astyanax_mexicanus:120)NA:30)@_39_@:2.58543176,((Danio_rerio:55.58200833,Leuciscus_waleckii:55.58200833)@_40_@:50.70749167,(Cyprinus_carpio:33.97768,((Sinocyclocheilus_grahami:17.5,Sinocyclocheilus_anshuiensis:17.5)@_41_@:1.7,Sinocyclocheilus_rhinocerous:19.2)@_42_@:14.77768)@_43_@:72.31182)@_44_@:46.29593176)@_45_@:69.14771824,Clupea_harengus:221.73315)@_46_@:8.16961097)@_47_@:37.14966053)@_48_@:7.30079061)@_49_@:40.33122158)@_50_@:120.6396409,(Latimeria_chalumnae:412.9886406,((Ambystoma_mexicanum:296.8590281,((Rana_catesbeiana:91.19812263,Nanorana_parkeri:91.19812263)@_51_@:112.3539048,(Xenopus_laevis:56.62136667,Xenopus_tropicalis:56.62136667)@_52_@:146.9306607)@_53_@:93.3070007)@_54_@:54.89945512,((((((Pantherophis_guttatus:47.6,Thamnophis_sirtalis:47.6)@_55_@:14.13808091,(Vipera_berus_berus:42.24041231,((Crotalus_horridus:10.7211225,Crotalus_pyrrhus:10.7211225)@_56_@:18.793455,Protobothrops_mucrosquamatus:29.5145775)@_57_@:12.72583481)@_58_@:19.4976686)@_59_@:105.3861094,Anolis_carolinensis:167.1241903)@_60_@:33.87580966,Gekko_japonicus:201)@_61_@:78.65697667,(((((Apteryx_australis_mantelli:65,Tinamus_guttatus:65.00000002)NA:25.01161286,Struthio_camelus_australis:90.01161286)@_62_@:21.34201129,(((((Colinus_virginianus:8.8023205,Callipepla_squamata:8.8023205)@_63_@:37.0503755,(Coturnix_japonica:42,((Meleagris_gallopavo:20.73109556,Tympanuchus_cupido_pinnatus:20.73109556)@_64_@:16.46890444,Gallus_gallus:37.2)@_65_@:4.8)@_66_@:3.852696)@_67_@:0.6666728,Numida_meleagris:46.5193688)@_68_@:33.43604755,((Anser_cygnoides:0,Anser_cygnoides_domesticus:0)NA:30.32876644,(Anas_platyrhynchos:0.53,Anas_zonorhyncha:0.53)@_69_@:29.79876644)@_70_@:49.62664992)@_71_@:18.08745294,(((Tauraco_erythrolophus:73.9568085,Cuculus_canorus:73.9568085)@_72_@:11.2431915,(((((((Picoides_pubescens:71.625832,Apaloderma_vittatum:71.625832)@_73_@:2.6967644,Colius_striatus:74.3225964)@_74_@:3.234465,Buceros_rhinoceros_silvestris:77.5570614)@_75_@:0.45938727,(Merops_nubicus:70.12204143,Leptosomus_discolor:70.12204143)@_76_@:7.89440724)@_77_@:3.58355133,((((Ara_macao:37.6133875,(Amazona_aestiva:6.72914,Amazona_vittata:6.72914)@_78_@:30.8842475)@_79_@:0.3866125,Melopsittacus_undulatus:38)@_80_@:11.3,Nestor_notabilis:49.3)@_81_@:32.3,(Strix_occidentalis_caurina:68.69325367,Tyto_alba:68.69325367)@_82_@:12.90674633)@_83_@:0)@_84_@:0.8549177,(Acanthisitta_chloris:66.59883409,((Lepidothrix_coronata:6.115017,Manacus_vitellinus:6.115017)@_85_@:59.57619389,((Phylloscopus_plumbeitarsus:15.2,Phylloscopus_trochilus_acredula:15.2)@_86_@:35.34237727,(((((Ficedula_albicollis:35.44880857,Sturnus_vulgaris:35.44880857)@_87_@:7.28981874,Zosterops_lateralis_melanops:42.73862731)@_88_@:0.03966873,Pseudopodoces_humilis:42.77829604)@_89_@:0.92170396,((Zonotrichia_albicollis:19.132445,(Geospiza_fortis:13.619624,Sporophila_hypoxantha:13.619624)@_90_@:5.512821)@_91_@:18.867555,((Setophaga_coronata_coronata:34.8,Serinus_canaria:34.8)@_92_@:0,(Lonchura_striata_domestica:10.123595,Taeniopygia_guttata:10.123595)@_93_@:24.676405)@_94_@:3.2)@_95_@:5.7)@_96_@:0.3,(Corvus_cornix_cornix:3.961995,Corvus_brachyrhynchos:3.961995)@_97_@:40.038005)@_98_@:6.54237727)@_99_@:15.14883361)@_100_@:0.9076232)@_101_@:15.85608361)@_102_@:0.65432695,((((Columba_livia:26,Patagioenas_fasciata_monilis:26.00000004)NA:56.1,Opisthocomus_hoazin:82.1)@_103_@:0,Podiceps_cristatus:82.1)@_104_@:0,((((Cariama_cristata:79.60583894,((((Balearica_regulorum_gibbericeps:23.1269325,Grus_japonensis:23.1269325)@_105_@:40.50142777,Gallirallus_okinawae:63.62836027)@_106_@:14.19763116,Chlamydotis_macqueenii:77.82599143)@_107_@:0.57911765,(Eurypyga_helias:75.34789283,Mesitornis_unicolor:75.34789283)@_108_@:3.05721625)@_109_@:1.20072987)@_110_@:1.69416106,((Ciconia_boyciana:81.3,Pterocles_gutturalis:81.3)@_111_@:0,(Phaethon_lepturus:78.78662878,(((Egretta_garzetta:64.92795196,Nipponia_nippon:64.92795196)@_112_@:1.520145,Pelecanus_crispus:66.44809696)@_113_@:6.61023321,(Phalacrocorax_carbo:9.60662,(Nannopterum_harrisi:2.83181005,Nannopterum_brasilianus:2.83181,Nannopterum_auritus:2.83181)@_114_@:6.77481)@_115_@:63.45171016)@_116_@:5.72829861)@_117_@:2.51337122)@_118_@:0)@_119_@:0,(((Fulmarus_glacialis:72.13472494,(Pygoscelis_adeliae:23.29648,Aptenodytes_forsteri:23.29648)@_120_@:48.83824494)@_121_@:2.67262246,Gavia_stellata:74.8073474)@_122_@:1.78399828,((Uria_lomvia:66.03473177,Calidris_pugnax:66.03473177)@_123_@:1.80620966,Charadrius_vociferus:67.84094143)@_124_@:8.75040425)@_125_@:4.70865432)@_126_@:0,((Falco_peregrinus:2.49259067,Falco_cherrug:2.49259067)@_127_@:75.77886019,(Aquila_chrysaetos_canadensis:31.482956,(Haliaeetus_leucocephalus:3.93756,Haliaeetus_albicilla:3.93756)@_128_@:27.545396)@_129_@:46.78849486)@_130_@:3.02854914)@_131_@:0.8)@_132_@:1.00924465)@_133_@:2.09075535)@_134_@:0,((Calypte_anna:56.63406207,Chaetura_pelagica:56.63406207)@_135_@:20.96593793,Antrostomus_carolinensis:77.6)@_136_@:7.6)@_137_@:12.84286929)@_138_@:13.31075485)@_139_@:125.1490387,(Crocodylus_porosus:80.36865733,(Alligator_sinensis:52.228286,Alligator_mississippiensis:52.228286)@_140_@:28.14037133)@_141_@:156.1340055)@_142_@:17.23154532,((Apalone_spinifera:54.25666667,Pelodiscus_sinensis:54.25666667)@_143_@:106.9671733,(Malaclemys_terrapin_terrapin:100.6527192,Chelonia_mydas:100.6527192)@_144_@:60.57112077)@_145_@:92.51036818)@_146_@:25.92276848)@_147_@:32.2469447,(((Monodelphis_domestica:81.50867481,(Sarcophilus_harrisii:61.62901,(Phascolarctos_cinereus:48.94499077,Notamacropus_eugenii:48.94499077)@_148_@:12.68401923)@_149_@:19.87966481)@_150_@:77.08891276,(((((Erinaceus_europaeus:64.77156154,Sorex_araneus:64.77156154)@_151_@:1.99932937,Condylura_cristata:66.77089091)@_152_@:22.55292749,(((((((Panthera_tigris_altaica:7.41234111,Panthera_pardus:7.41234111)@_153_@:7.76265306,(Felis_catus:13,Acinonyx_jubatus:13)@_154_@:2.17499417)@_155_@:39.14644701,((Lycaon_pictus:7.80599657,Canis_lupus_familiaris:7.80599657)@_156_@:37.7223531,((((Enhydra_lutris_kenyoni:17.5,Mustela_putorius_furo:17.5)@_157_@:16.477035,Ailurus_fulgens_styani:33.977035)@_158_@:5.84958808,(Odobenus_rosmarus_divergens:25.98527143,(Leptonychotes_weddellii:13.46758444,Neomonachus_schauinslandi:13.46758444)@_159_@:12.51768698)@_160_@:13.84135165)@_161_@:0.06678959,(Ailuropoda_melanoleuca:23.36263333,Ursus_maritimus:23.36263333)@_162_@:16.53077933)@_163_@:5.634937)@_164_@:8.79309151)@_165_@:20.3388261,Manis_javanica:74.66026727)@_166_@:2.56632673,(((Equus_caballus:2.59,Equus_przewalskii:2.59)@_167_@:5.13,Equus_asinus:7.72)@_168_@:46.68072903,Ceratotherium_simum_simum:54.40072903)@_169_@:22.82586497)@_170_@:0.52836241,(((Vicugna_pacos:0,Vicugna_pacos_huacaya:0)NA:20.56159,(Camelus_dromedarius:6.353225,(Camelus_ferus:0.78004,Camelus_bactrianus:0.78004)@_171_@:5.573185)@_172_@:14.208365)@_173_@:43.62243407,((((Balaenoptera_acutorostrata_scammoni:15.537582,Eschrichtius_robustus:15.537582)@_174_@:17.962418,(Physeter_catodon:33.5,(Lipotes_vexillifer:25.41895647,(Delphinapterus_leucas:18.39127378,(Tursiops_truncatus:11.14236857,Orcinus_orca:11.14236857)@_175_@:7.24890521)@_176_@:7.02768269)@_177_@:8.08104353)@_178_@:0)@_179_@:22.4598531,((((Bubalus_bubalis:12.28692556,((Bos_indicus:4.3648375,Bos_mutus:4.3648375)@_180_@:0.5151625,Bison_bison_bison:4.88)@_181_@:7.40692556)@_182_@:12.31307444,(((Ammotragus_lervia:9.75,(Capra_hircus:0.924791,Capra_aegagrus:0.924791)@_183_@:8.825209)@_184_@:0,(Ovis_aries:0,Ovis_aries_musimon:0)NA:9.75)@_185_@:8.25,Pantholops_hodgsonii:18)@_186_@:6.6)@_187_@:2.0735925,Giraffa_camelopardalis_tippelskirchi:26.6735925)@_188_@:0.6336885,((Odocoileus_virginianus_texanus:10.94158333,Capreolus_capreolus:10.94158333)@_189_@:2.65841667,Cervus_elaphus_hippelaphus:13.6)@_190_@:13.707281)@_191_@:28.6525721)@_192_@:6.00613542,Sus_scrofa:61.96598852)@_193_@:2.21803556)@_194_@:13.57093234)@_195_@:0.77378567,(((Megaderma_lyra:52.22052625,(Hipposideros_armiger:46.1,(Rhinolophus_sinicus:33.23703,Rhinolophus_ferrumequinum:33.23703)@_196_@:12.86297)@_197_@:6.12052625)@_198_@:5.85794851,(Eidolon_helvum:33.75681333,((Pteropus_vampyrus:12.9449,Pteropus_alecto:12.9449)@_199_@:14.43589692,Rousettus_aegyptiacus:27.38079692)@_200_@:6.37601641)@_201_@:24.32166143)@_202_@:3.5827331,((Eptesicus_fuscus:31.322325,((Myotis_brandtii:14.191748,Myotis_lucifugus:14.191748)@_203_@:6.58198867,Myotis_davidii:20.77373667)@_204_@:10.54858833)@_205_@:13.51340429,Miniopterus_natalensis:44.83572929)@_206_@:16.82547857)@_207_@:16.86753423)@_208_@:10.79507632)@_209_@:7.13857077,(((Oryctolagus_cuniculus:51.428351,Ochotona_princeps:51.428351)@_210_@:30.71244789,(((Heterocephalus_glaber:33.832859,Fukomys_damarensis:33.832859)@_211_@:9.52561392,((Cavia_porcellus:5.65679,Cavia_aperea:5.65679)@_212_@:30.1222095,(Octodon_degus:32.85536467,Chinchilla_lanigera:32.85536467)@_213_@:2.92363483)@_214_@:7.57947342)@_215_@:29.51823524,(((((((Rattus_norvegicus:20.8874174,((Apodemus_speciosus:12.4,Apodemus_sylvaticus:12.4)@_216_@:2.1,((((Mus_musculus_musculus:0,Mus_musculus_domesticus:0)NA:3.06548222,Mus_spretus:3.06548222)@_217_@:4.34711578,Mus_caroli:7.412598)@_218_@:0.87822836,Mus_pahari:8.29082636)@_219_@:6.20917364)@_220_@:6.3874174)@_221_@:7.68810347,(Meriones_unguiculatus:14.60494429,Psammomys_obesus:14.60494429)@_222_@:13.97057658)@_223_@:4.08810639,((((Mesocricetus_auratus:18.7,Phodopus_sungorus:18.7)@_224_@:0,Cricetulus_griseus:18.7)@_225_@:4.12601462,(((Microtus_ochrogaster:10.15526025,Microtus_agrestis:10.15526025)@_226_@:1.52169531,Myodes_glareolus:11.67695556)@_227_@:2.72729278,(Ellobius_talpinus:10.28299,Ellobius_lutescens:10.28299)@_228_@:4.12125833)@_229_@:8.42176628)@_230_@:5.97398538,Peromyscus_maniculatus_bairdii:28.8)@_231_@:3.86362726)@_232_@:12.60555024,Nannospalax_galili:45.2691775)@_233_@:9.53321458,Jaculus_jaculus:54.80239208)@_234_@:15.09598458,(Dipodomys_ordii:63.254405,Castor_canadensis:63.254405)@_235_@:6.64397167)@_236_@:0.64655123,(Spermophilus_dauricus:11.32771,(Ictidomys_tridecemlineatus:8.625255,Marmota_marmota_marmota:8.625255)@_237_@:2.702455)@_238_@:59.21721789)@_239_@:2.33178026)@_240_@:9.26409073)@_241_@:7.68238853,((((Otolemur_garnettii:59.32436912,((Propithecus_coquereli:37.78263867,Microcebus_murinus:37.78263867)@_242_@:0.58134765,(Eulemur_macaco:1.1619,Eulemur_flavifrons:1.1619)@_243_@:37.20208632)@_244_@:20.9603828)@_245_@:14.51252523,(((Callithrix_jacchus:19.68105652,(Saimiri_boliviensis_boliviensis:16.07046167,Cebus_capucinus_imitator:16.07046167)@_246_@:3.61059486)@_247_@:23.47023982,((((((Mandrillus_leucophaeus:4.59037182,Cercocebus_atys:4.59037182)@_248_@:7.80962818,Papio_anubis:12.4)@_249_@:0,(Macaca_mulatta:5.278163,Macaca_nemestrina:5.278163)@_250_@:7.121837)@_251_@:1.34957083,Chlorocebus_sabaeus:13.74957083)@_252_@:5.67273395,(((Rhinopithecus_roxellana:2.67843333,Rhinopithecus_bieti:2.67843333)@_253_@:5.0581981,Nasalis_larvatus:7.73663143)@_254_@:6.28606619,Colobus_angolensis_palliatus:14.02269762)@_255_@:5.39960716)@_256_@:10.01924203,(Nomascus_leucogenys:20.18921354,((Gorilla_gorilla_gorilla:9.06309552,Pan_paniscus:9.06309552)@_257_@:6.69907002,Pongo_abelii:15.76216554)@_258_@:4.42704801)@_259_@:9.25233327)@_260_@:13.70974953)@_261_@:23.90975605,Carlito_syrichta:67.0610524)@_262_@:6.77584195)@_263_@:1.8615301,Galeopterus_variegatus:75.69842444)@_264_@:6.40378264,(Tupaia_belangeri:5,Tupaia_chinensis:5.00000006)NA:77.10220708)@_265_@:7.72098034)@_266_@:6.63920175)@_267_@:8.99739162,((Dasypus_novemcinctus:66.01169357,Choloepus_hoffmanni:66.01169357)@_268_@:34.49466976,((Trichechus_manatus_latirostris:66.31683529,Loxodonta_africana:66.31683529)@_269_@:16.97210756,(((Echinops_telfairi:69.99726667,Chrysochloris_asiatica:69.99726667)@_270_@:4.53590833,Elephantulus_edwardii:74.533175)@_271_@:2.25329167,Orycteropus_afer_afer:76.78646667)@_272_@:6.50247619)@_273_@:17.21742048)@_274_@:4.95341746)@_275_@:53.13780679)@_276_@:18.32991064,Ornithorhynchus_anatinus:176.9274982)@_277_@:134.9764231)@_278_@:39.85456185)@_279_@:61.23015737)@_280_@:22.33543403)@_281_@:37.98128661)@_282_@:141.6942982,(Lethenteron_camtschaticum:16,Petromyzon_marinus:16)@_283_@:598.9996594);
